# Supplementary material for: Long-term monitoring of SARS-CoV-2 seroprevalence and variants in Ethiopia provides prediction for immunity and cross-immunity
Source: Nat Commun. 2024 Apr 24;15:3463. doi: 10.1038/s41467-024-47556-2 (PMC11043357; doi:10.1038/s41467-024-47556-2)
Supplement: Supplementary file 4 — Source Data [file 41467_2024_47556_MOESM4_ESM.xlsx]

## Sheet: Figure 1a-e
Values used for plotting are in log(x+1) space. However, axes-ticks were provided in linear space for readibility.
Figure 1a			Figure 1b			Figure 1c			Figure 1d			Figure 1e
Anti-S 1	Anti-N 1	R1 vacc. status	Anti-S 2	Anti-N 2	R2 vacc. status	Anti-S 3	Anti-N 3	R3 vacc. status	Anti-S 4	Anti-N 4	R4 vacc. status	Anti-S 5	Anti-N 5	R5 vacc. status
0.00717261	0.0378248	Unvacc or N/A	0.0323723	0.0457141	Unvacc or N/A	0.0340725	0.0370279	Unvacc or N/A	3.45117	2.10106	vacc.	3.54913	1.61595	vacc.
0.042278	0.0425755	Unvacc or N/A	0.802168	0.303196	Unvacc or N/A	0.0395422	1.1486	Unvacc or N/A	0.0112169	0.0461048	vacc.	3.46835	1.45148	vacc.
0.621884	1.31175	Unvacc or N/A	0.0475236	0.0394141	Unvacc or N/A	2.18094	1.02449	Unvacc or N/A	1.64021	0.0382226	vacc.	3.55715	2.39794	vacc.
0	0.0449315	Unvacc or N/A	0.821196	0.539076	Unvacc or N/A	1.44524	0.0334238	Unvacc or N/A	1.14116	0.0386202	vacc.	2.37712	2.29248	vacc.
0.0938436	0.0216027	Unvacc or N/A	1.32505	1.10175	Unvacc or N/A	0.555081	0.0334238	Unvacc or N/A	0.545036	0.0378248	vacc.	3.70449	1.81064	vacc.
0	0.0445398	Unvacc or N/A	1.43303	0.660865	Unvacc or N/A	0.0514162	1.01578	Unvacc or N/A	1.1949	1.17143	vacc.	3.07737	2.34203	vacc.
0	0.0480532	Unvacc or N/A	0.0450455	0.0370279	Unvacc or N/A	0.0360384	0.0366289	Unvacc or N/A	2.2585	0.961421	vacc.	3.15715	2.38382	vacc.
0	0.062582	Unvacc or N/A	0.0435879	0.0362295	Unvacc or N/A	0.0782942	1.54876	Unvacc or N/A	2.95075	0.649335	vacc.	3.76701	2.3668	vacc.
0	0.0409977	Unvacc or N/A	1.05882	0.0958665	Unvacc or N/A	1.1796	0.0322157	Unvacc or N/A	3.78951	2.18893	vacc.	3.59988	2.34811	vacc.
0	0.0534626	Unvacc or N/A	1.83735	1.53529	Unvacc or N/A	2.04723	0.0358298	Unvacc or N/A	3.66217	0.271842	vacc.	1.70757	2.40106	vacc.
0	0.0390173	Unvacc or N/A	1.46968	0.96426	Unvacc or N/A	0.0406258	0.208173	Unvacc or N/A	4.35239	2.04766	vacc.	3.12057	2.30471	vacc.
0.0304122	0.0429691	Unvacc or N/A	0.0680402	0.0370279	Unvacc or N/A	2.54827	1.33183	Unvacc or N/A	2.06603	1.54033	vacc.	4.07199	2.30276	vacc.
0	0.0437551	Unvacc or N/A	1.45432	1.63879	Unvacc or N/A	1.49066	0.501059	Unvacc or N/A	1.52061	0.0472749	vacc.	3.59184	1.91677	vacc.
0	0.0402066	Unvacc or N/A	3.09589	2.02694	Unvacc or N/A	2.79297	1.03222	Unvacc or N/A	2.58425	1.89293	vacc.	3.5675	2.41697	vacc.
0	0.0429691	Unvacc or N/A	2.7251	2.01326	Unvacc or N/A	1.52035	0.0330214	Unvacc or N/A	0.0104815	0.0457141	vacc.	3.81498	2.25551	vacc.
0	0.0441476	Unvacc or N/A	0.0346655	0.0366289	Unvacc or N/A	0.036259	0.125481	Unvacc or N/A	1.01349	1.12156	vacc.	4.04544	2.31006	vacc.
0	0.0441476	Unvacc or N/A	0.050383	0.0370279	Unvacc or N/A	0.0366997	0.0326188	Unvacc or N/A	2.85159	0.0888446	vacc.	3.33325	1.98941	vacc.
2.32178	2.10823	Unvacc or N/A	0.0585742	0.0370279	Unvacc or N/A	0.685987	0.451786	Unvacc or N/A	1.26227	1.72754	vacc.	4.35982	2.28959	vacc.
0	0.0413927	Unvacc or N/A	0.0330753	0.0390173	Unvacc or N/A	1.25438	0.389166	Unvacc or N/A	2.95389	0.444045	vacc.	0.703291	1.46598	vacc.
0	0.0425755	Unvacc or N/A	2.25809	2.41531	Unvacc or N/A	1.18854	0.0362295	Unvacc or N/A	2.90571	0.0378248	vacc.	3.3742	1.97483	vacc.
1.84915	2.00475	Unvacc or N/A	0.0464942	0.0398106	Unvacc or N/A	1.89921	2.20602	Unvacc or N/A	2.14246	2.15442	vacc.	2.96918	2.02694	vacc.
0.00486871	0.0457141	Unvacc or N/A	1.85292	1.31239	Unvacc or N/A	1.19926	0.482874	Unvacc or N/A	1.6879	2.33304	vacc.	1.68842	0.664642	vacc.
0.294229	0.106871	Unvacc or N/A	2.83489	2.14675	Unvacc or N/A	1.50933	1.0013	Unvacc or N/A	3.22351	0.577492	vacc.	3.9466	2.26529	vacc.
0	0.045323	Unvacc or N/A	2.16733	0.658011	Unvacc or N/A	1.97635	0.0346285	Unvacc or N/A	1.88048	0.0433623	vacc.	3.31323	2.37658	vacc.
0	0.0445398	Unvacc or N/A	0.0464942	0.0390173	Unvacc or N/A	3.92533	1.05038	Unvacc or N/A	0.0376903	2.10992	vacc.	1.61836	0.596597	vacc.
0	0.0425755	Unvacc or N/A	0.0464942	0.0362295	Unvacc or N/A	0.730724	0.0629578	Unvacc or N/A	0.0484758	0.999565	vacc.	2.2003	1.49914	vacc.
0.866801	0.668386	Unvacc or N/A	1.9869	1.97216	Unvacc or N/A	2.23765	0.0350293	Unvacc or N/A	0.75076	1.9682	vacc.	3.73799	2.36568	vacc.
2.34477	1.17667	Unvacc or N/A	1.88162	0.0496056	Unvacc or N/A	3.60307	0.521138	Unvacc or N/A	0.037248	1.00389	vacc.	4.17164	2.45225	vacc.
0	0.0236639	Unvacc or N/A	0.0489575	0.0386202	Unvacc or N/A	1.5226	0.0382226	Unvacc or N/A	3.36236	1.86782	vacc.	4.12966	2.43457	vacc.
0.00425337	0.0449315	Unvacc or N/A	3.14528	1.69958	Unvacc or N/A	0.0623223	0.0350293	Unvacc or N/A	2.00747	0.0362295	vacc.	4.29594	1.56038	vacc.
1.17448	0.553883	Unvacc or N/A	1.60588	2.20358	Unvacc or N/A	0.0408419	1.99817	Unvacc or N/A	0.0379111	2.33102	vacc.	0.713491	0.91803	vacc.
0.00696942	0.0461048	Unvacc or N/A	1.71505	1.02407	Unvacc or N/A	2.00945	2.34655	Unvacc or N/A	4.34149	0.0902581	vacc.	3.64483	2.38003	vacc.
0.0033138	0.0199467	Unvacc or N/A	3.40403	2.15897	Unvacc or N/A	2.07426	1.62747	Unvacc or N/A	0.488082	1.68699	vacc.	3.46953	1.24155	vacc.
0.961588	1.82988	Unvacc or N/A	2.31484	1.83992	Unvacc or N/A	0.045757	1.48058	Unvacc or N/A	0.954199	1.15594	vacc.	3.45194	2.18384	vacc.
2.03044	1.20249	Unvacc or N/A	2.05943	1.43553	Unvacc or N/A	0.921603	0.0350293	Unvacc or N/A	0.328516	0.0464952	vacc.	3.09167	2.07846	vacc.
3.1056	2.33486	Unvacc or N/A	0.0475236	0.0370279	Unvacc or N/A	3.16662	0.0449315	Unvacc or N/A	1.73296	0.0374265	vacc.	3.29336	2.3813	vacc.
0.0143193	0.024896	Unvacc or N/A	1.70232	1.64167	Unvacc or N/A	0.0375782	0.79379	Unvacc or N/A	1.4402	0.0429691	vacc.	3.13956	1.92536	vacc.
0	0.0461048	Unvacc or N/A	0.0475236	0.0358298	Unvacc or N/A	1.88377	0.0338257	Unvacc or N/A	0.0137648	0.0449315	vacc.	3.74515	1.74343	vacc.
1.77813	0.357935	Unvacc or N/A	1.01579	0.167317	Unvacc or N/A	1.86893	1.12937	Unvacc or N/A	0.0899987	0.0468852	vacc.	3.56396	2.02694	vacc.
0.672913	0.318063	Unvacc or N/A	2.83564	1.22324	Unvacc or N/A	0.0358175	1.94522	Unvacc or N/A	0.918878	0.0445398	vacc.	1.99357	1.80037	vacc.
0.000259071	0.0429691	Unvacc or N/A	0.0467004	0.0515384	Unvacc or N/A	1.28256	1.62128	Unvacc or N/A	3.57986	1.20817	vacc.	2.8803	1.40603	vacc.
1.86396	0.255273	Unvacc or N/A	2.0596	2.33566	Unvacc or N/A	3.25491	1.25551	Unvacc or N/A	2.94019	2.16997	vacc.	3.07188	1.90091	vacc.
1.19269	0.766413	Unvacc or N/A	2.74391	1.92799	Unvacc or N/A	0.26002	1.81644	Unvacc or N/A	4.2127	1.61982	vacc.	3.19285	2.3962	vacc.
0	0.0425755	Unvacc or N/A	1.02801	0.989005	Unvacc or N/A	0.327224	1.58343	Unvacc or N/A	2.30663	1.719	vacc.	3.07078	2.31994	vacc.
1.44356	1.26458	Unvacc or N/A	2.65802	2.03703	Unvacc or N/A	1.80303	1.45682	Unvacc or N/A	1.23856	0.0437551	vacc.	2.80808	2.33425	vacc.
0.00090449	0.0449315	Unvacc or N/A	0.0435879	0.0394141	Unvacc or N/A	2.10554	2.03941	Unvacc or N/A	3.7286	1.447	vacc.	2.16732	2.43297	vacc.
0	0.0421816	Unvacc or N/A	0.0507888	0.0362295	Unvacc or N/A	1.95862	0.262451	Unvacc or N/A	1.35899	0.0484418	vacc.	3.67879	2.43297	vacc.
0	0.0437551	Unvacc or N/A	1.11786	0.675778	Unvacc or N/A	3.22091	0.800029	Unvacc or N/A	4.00182	0.297979	vacc.	2.65456	1.59439	vacc.
0.00333013	0.0437551	Unvacc or N/A	0.69362	0.541579	Unvacc or N/A	2.83752	1.62335	Unvacc or N/A	3.0507	2.24674	vacc.	3.32777	1.96303	vacc.
2.21875	1.7829	Unvacc or N/A	1.73447	1.90972	Unvacc or N/A	2.3281	0.0342273	Unvacc or N/A	3.5659	1.17609	vacc.	4.10391	2.32325	vacc.
0.00197712	0.0429691	Unvacc or N/A	0.892916	1.15927	Unvacc or N/A	0.0427776	0.822168	Unvacc or N/A	2.85622	0.518514	vacc.	2.94836	2.14426	vacc.
0	0.0406023	Unvacc or N/A	1.24434	0.432969	Unvacc or N/A	0.0355964	1.65157	Unvacc or N/A	3.43281	1.51001	vacc.	3.4183	2.273	vacc.
0	0.0437551	Unvacc or N/A	0.0423829	0.0406023	Unvacc or N/A	1.87676	0.517196	Unvacc or N/A	1.68836	0.0480532	vacc.	3.07115	2.26482	vacc.
0	0.0445398	Unvacc or N/A	2.24279	1.11494	Unvacc or N/A	0.0311239	0.0354297	Unvacc or N/A	3.2705	2.14364	vacc.	3.42586	2.27068	vacc.
1.81181	2.06893	Unvacc or N/A	1.8304	1.23729	Unvacc or N/A	1.75782	1.54888	Unvacc or N/A	3.64901	0.0461048	vacc.	3.50501	1.61405	vacc.
1.73187	1.01995	Unvacc or N/A	1.97114	0.265525	Unvacc or N/A	0.035375	0.959518	Unvacc or N/A	1.09444	0.045323	vacc.	2.82014	1.48629	vacc.
2.29215	1.77677	Unvacc or N/A	0.0430459	0.0461048	Unvacc or N/A	4.05568	1.75404	Unvacc or N/A	2.9845	1.80754	vacc.	3.29425	2.0306	vacc.
1.48001	0.111934	Unvacc or N/A	2.04161	1.54555	Unvacc or N/A	2.80226	0.873902	Unvacc or N/A	3.75096	2.04218	vacc.	3.44871	1.61405	vacc.
0	0.0445398	Unvacc or N/A	1.41005	0.429752	Unvacc or N/A	2.23399	0.356026	Unvacc or N/A	3.64669	1.69923	vacc.	3.3485	2.0306	vacc.
1.39203	1.16967	Unvacc or N/A	0.0619362	0.0472749	Unvacc or N/A	0.0451516	0.0425755	Unvacc or N/A	1.54157	0.0464952	vacc.	4.06089	2.35488	vacc.
0.0251926	0.0472749	Unvacc or N/A	3.15413	2.29026	Unvacc or N/A	0.821744	0.968483	Unvacc or N/A	2.04039	1.78433	vacc.	4.01845	2.0461	vacc.
0.00090449	0.137671	Unvacc or N/A	0.984817	1.99432	Unvacc or N/A	2.66405	1.56855	Unvacc or N/A	2.78439	1.28601	vacc.	3.18667	0.555094	vacc.
0	0.0421816	Unvacc or N/A	0.0403826	0.0441476	Unvacc or N/A	0.920863	0.0849336	Unvacc or N/A	4.25931	1.20683	vacc.	3.87846	2.16673	vacc.
0.0382222	0.0386202	Unvacc or N/A	1.40515	0.873321	Unvacc or N/A	2.34678	2.30038	Unvacc or N/A	4.01586	0.607455	vacc.	1.62767	1.63337	vacc.
0.0528297	0.0362295	Unvacc or N/A	0.0437069	0.045323	Unvacc or N/A	3.48769	0.0366289	Unvacc or N/A	3.57724	1.6039	vacc.	3.9352	1.85866	vacc.
0	0.0421816	Unvacc or N/A	0.0385895	0.0449315	Unvacc or N/A	1.85542	1.38292	Unvacc or N/A	3.76024	0.440909	vacc.	3.62849	2.12352	vacc.
0	0.0421816	Unvacc or N/A	0.0419399	0.0429691	Unvacc or N/A	1.98815	1.6468	Unvacc or N/A	3.3671	0.49693	vacc.	4.00864	1.95071	vacc.
0	0.0417873	Unvacc or N/A	0.0458744	0.0362295	Unvacc or N/A	0.0397593	1.6288	Unvacc or N/A	4.0531	2.31323	vacc.	2.21958	1.29798	vacc.
1.09198	2.25285	Unvacc or N/A	0.0454603	0.0421816	Unvacc or N/A	2.31768	0.679428	Unvacc or N/A	0.628947	0.0445398	vacc.	3.52075	1.56679	vacc.
1.70019	0.591065	Unvacc or N/A	1.29255	2.03543	Unvacc or N/A	2.35115	1.49346	Unvacc or N/A	3.89101	1.34577	vacc.	3.81365	2.02694	vacc.
1.12248	0.91169	Unvacc or N/A	1.76444	1.01242	Unvacc or N/A	1.84397	0.169968	Unvacc or N/A	1.99062	1.95655	Unvacc or N/A	3.39707	2.18184	vacc.
0.179586	0.101059	Unvacc or N/A	0.0473181	0.0394141	Unvacc or N/A	1.83564	0.352183	Unvacc or N/A	3.3279	2.13481	Unvacc or N/A	3.63448	1.43933	vacc.
2.00126	1.3753	Unvacc or N/A	1.61877	2.19562	Unvacc or N/A	0.948561	1.51996	Unvacc or N/A	3.75331	1.98141	Unvacc or N/A	3.09656	2.11059	vacc.
0.0908016	0.0398106	Unvacc or N/A	0.0400288	0.0378248	Unvacc or N/A	1.2832	1.37401	Unvacc or N/A	1.99172	0.0398106	Unvacc or N/A	3.78362	2.09342	vacc.
0	0.0425755	Unvacc or N/A	0.834958	0.195069	Unvacc or N/A	0.51498	0.713491	Unvacc or N/A	1.79734	0.0374265	Unvacc or N/A	3.58692	2.14114	vacc.
2.0038	0.812245	Unvacc or N/A	0.887852	1.89812	Unvacc or N/A	2.35434	2.18977	Unvacc or N/A	2.67178	0.193403	Unvacc or N/A	3.44467	1.50664	vacc.
0	0.0425755	Unvacc or N/A	0.0467004	0.0378248	Unvacc or N/A	1.00258	1.02036	Unvacc or N/A	4.23234	0.252853	Unvacc or N/A	2.96047	1.40312	vacc.
1.52452	1.7653	Unvacc or N/A	2.17566	0.658965	Unvacc or N/A	0.0270105	1.05881	Unvacc or N/A	0.0701001	2.26811	Unvacc or N/A	4.02882	2.15076	vacc.
0.442161	0.666518	Unvacc or N/A	2.90615	1.90314	Unvacc or N/A	2.83026	0.0382226	Unvacc or N/A	3.53417	0.0386202	Unvacc or N/A	3.3166	1.58343	vacc.
0	0.0417873	Unvacc or N/A	0.0456675	0.0362295	Unvacc or N/A	0.759454	1.30814	Unvacc or N/A	0.0532783	2.00056	Unvacc or N/A	2.47129	2.12581	vacc.
0.0127912	0.0507663	Unvacc or N/A	0.048344	0.0378248	Unvacc or N/A	0.211113	1.24155	Unvacc or N/A	3.4236	2.30255	Unvacc or N/A	4.16882	2.16376	vacc.
0.000116167	0.0417873	Unvacc or N/A	2.25215	1.99603	Unvacc or N/A	0.349231	1.21458	Unvacc or N/A	3.32031	0.667453	Unvacc or N/A	3.61648	1.99361	vacc.
1.27999	0.224015	Unvacc or N/A	2.36027	1.4062	Unvacc or N/A	0.905603	2.09656	Unvacc or N/A	0.667143	0.603144	Unvacc or N/A	4.00971	1.40722	vacc.
1.52179	0.457882	Unvacc or N/A	0.0491616	0.0374265	Unvacc or N/A	0.909941	0.565848	Unvacc or N/A	1.75821	0.559907	Unvacc or N/A	3.41296	1.0026	vacc.
0	0.0425755	Unvacc or N/A	0.986434	0.338456	Unvacc or N/A	3.52829	0.780317	Unvacc or N/A	2.64586	2.34163	Unvacc or N/A	3.16376	2.02898	vacc.
0	0.0417873	Unvacc or N/A	2.25343	2.41514	Unvacc or N/A	2.91225	0.482874	Unvacc or N/A	2.62897	0.193403	Unvacc or N/A	3.82354	0.887617	vacc.
0	0.0421816	Unvacc or N/A	0.0471124	0.0366289	Unvacc or N/A	3.28558	1.21059	Unvacc or N/A	0.117382	2.2667	Unvacc or N/A	4.1599	1.197	vacc.
2.11559	0.460898	Unvacc or N/A	0.0481392	0.0370279	Unvacc or N/A	0.777556	0.0394141	Unvacc or N/A	2.85375	0.786751	Unvacc or N/A	3.39811	2.11394	vacc.
2.17504	2.12189	Unvacc or N/A	2.81972	2.21827	Unvacc or N/A	0.444515	0.958564	Unvacc or N/A	3.59697	1.83149	Unvacc or N/A	0.280123	0.152288	vacc.
0.0385391	0.176091	Unvacc or N/A	0.0462878	0.0382226	Unvacc or N/A	1.66551	1.50243	Unvacc or N/A	2.9073	0.0374265	Unvacc or N/A	3.19145	2.16524	vacc.
0	0.0406023	Unvacc or N/A	1.26622	0.649335	Unvacc or N/A	2.02082	0.128399	Unvacc or N/A	1.74463	2.11959	Unvacc or N/A	3.15076	1.0162	vacc.
0.00162717	0.0413927	Unvacc or N/A	0.834607	0.549003	Unvacc or N/A	1.6889	0.788168	Unvacc or N/A	2.10165	1.27646	Unvacc or N/A	3.93252	2.02735	vacc.
0	0.0406023	Unvacc or N/A	0.0469065	0.0402066	Unvacc or N/A	2.12325	1.17377	Unvacc or N/A	0.0478457	0.226858	Unvacc or N/A	0.146128	0.0817073	vacc.
0	0.0402066	Unvacc or N/A	0.041788	0.0406023	Unvacc or N/A	0.986537	1.98807	Unvacc or N/A	3.26699	0.659916	Unvacc or N/A	2.19866	1.45591	vacc.
0	0.0406023	Unvacc or N/A	1.00255	1.25864	Unvacc or N/A	0.743682	0.790285	Unvacc or N/A	3.92986	0.507856	Unvacc or N/A	2.12613	1.99131	vacc.
2.5968	2.07151	Unvacc or N/A	0.0384781	0.0374265	Unvacc or N/A	2.62998	1.10585	Unvacc or N/A	3.13889	0.0386202	Unvacc or N/A	3.50583	2.34792	vacc.
0	0.0390173	Unvacc or N/A	0.0384781	1.29003	Unvacc or N/A	1.33584	2.33163	Unvacc or N/A	2.29273	0.424882	Unvacc or N/A	1.20844	1.48216	vacc.
1.04431	0.487138	Unvacc or N/A	2.3829	1.46419	Unvacc or N/A	3.02707	0.0366289	Unvacc or N/A	4.17246	1.18184	Unvacc or N/A	3.63709	2.31513	vacc.
0	0.0425755	Unvacc or N/A	0.984319	1.85866	Unvacc or N/A	1.79942	0.0370279	Unvacc or N/A	2.12826	2.06521	Unvacc or N/A	3.03302	0.846337	vacc.
0	0.0406023	Unvacc or N/A	1.70679	1.28217	Unvacc or N/A	1.95975	1.5534	Unvacc or N/A	0.077195	1.25912	Unvacc or N/A	4.04618	2.03342	vacc.
0	0.0413927	Unvacc or N/A	0.0300887	0.0417873	Unvacc or N/A	1.60931	0.300378	Unvacc or N/A	1.33891	0.437751	Unvacc or N/A	4.10285	1.90779	vacc.
0	0.0413927	Unvacc or N/A	0.0481392	0.0350293	Unvacc or N/A	2.65978	1.36455	Unvacc or N/A	3.21735	2.16702	Unvacc or N/A	3.21085	1.70825	vacc.
0	0.0409977	Unvacc or N/A	1.50639	1.45969	Unvacc or N/A	2.92949	2.30814	Unvacc or N/A	0.447889	2.22324	Unvacc or N/A	2.1271	1.83885	vacc.
0	0.0417873	Unvacc or N/A	1.06761	0.365488	Unvacc or N/A	1.58392	0.305351	Unvacc or N/A	3.79271	1.97918	Unvacc or N/A	2.07664	1.78168	vacc.
1.97901	1.36229	Unvacc or N/A	0.0453277	0.0413927	Unvacc or N/A	0.0386715	0.965202	Unvacc or N/A	3.39065	1.20656	Unvacc or N/A	3.23654	1.75051	vacc.
0	0.0464952	Unvacc or N/A	0.979956	0.069298	Unvacc or N/A	0.0391073	2.35488	Unvacc or N/A	1.78201	2.27692	Unvacc or N/A	3.27531	2.34655	vacc.
0	0.0394141	Unvacc or N/A	3.07609	2.06032	Unvacc or N/A	3.26346	1.73127	Unvacc or N/A	2.12122	0.142389	Unvacc or N/A	2.98408	2.35141	vacc.
0	0.0413927	Unvacc or N/A	0.0571994	0	Unvacc or N/A	0.2853	0.826075	Unvacc or N/A	1.0957	1.43838	Unvacc or N/A	3.27807	2.20871	vacc.
0	0.0417873	Unvacc or N/A	0.0457541	0.0409977	Unvacc or N/A	2.06575	0.468347	Unvacc or N/A	1.51312	0.592177	Unvacc or N/A	3.38721	1.72337	vacc.
0	0.0406023	Unvacc or N/A	2.35802	0.725095	Unvacc or N/A	1.11013	1.17609	Unvacc or N/A	2.11398	0.144574	Unvacc or N/A	3.23629	1.85902	vacc.
0	0.0421816	Unvacc or N/A	1.59916	0.576341	Unvacc or N/A	0.952106	1.8286	Unvacc or N/A	1.09228	0.578639	Unvacc or N/A	3.55955	1.54407	vacc.
0.00495268	0.0425755	Unvacc or N/A	1.11905	0.539076	Unvacc or N/A	2.84335	0.979093	Unvacc or N/A	1.84673	0.892095	Unvacc or N/A	1.85455	0.800029	vacc.
0	0.0398106	Unvacc or N/A	2.3008	1.53071	Unvacc or N/A	0.0412735	1.15594	Unvacc or N/A	1.53765	0.645422	Unvacc or N/A	1.01703	0.432969	vacc.
0.0199403	0.0409977	Unvacc or N/A	1.3255	0.811575	Unvacc or N/A	2.36217	0.0386202	Unvacc or N/A	1.10542	0.639586	Unvacc or N/A	3.28217	2.06781	vacc.
0.0217739	0.0413927	Unvacc or N/A	0.842415	0.745075	Unvacc or N/A	0.486835	0.0374265	Unvacc or N/A	2.32773	1.75686	Unvacc or N/A	3.76945	2.11727	vacc.
2.32917	1.90369	Unvacc or N/A	1.88384	0.256958	Unvacc or N/A	2.09562	1.943	Unvacc or N/A	1.99221	0.0648322	Unvacc or N/A	2.48996	2.1364	vacc.
0.0249333	0.0421816	Unvacc or N/A	1.35585	1.23729	Unvacc or N/A	3.03379	2.07846	Unvacc or N/A	2.90437	0.0398106	Unvacc or N/A	3.64058	1.95952	vacc.
0	0.0433623	Unvacc or N/A	0.045253	0.0606978	Unvacc or N/A	1.51112	1.61637	Unvacc or N/A	1.81324	1.38489	Unvacc or N/A	3.77974	2.07115	vacc.
0	0.0421816	Unvacc or N/A	2.5363	2.15168	Unvacc or N/A	1.43952	1.11893	Unvacc or N/A	2.30005	1.85534	Unvacc or N/A	3.84794	2.19645	vacc.
0	0.0406023	Unvacc or N/A	0.0481392	0.274158	Unvacc or N/A	1.31786	0.0398106	Unvacc or N/A	0.0929263	0.845718	Unvacc or N/A	3.2887	2.10857	vacc.
0.00127039	0.0421816	Unvacc or N/A	1.84342	0.968483	Unvacc or N/A	1.22153	0.0982975	Unvacc or N/A	1.96988	0.737987	Unvacc or N/A	2.94414	2.20871	vacc.
0.00127039	0.0406023	Unvacc or N/A	2.3153	0.96708	Unvacc or N/A	1.7644	2.24871	Unvacc or N/A	4.08091	0.729165	Unvacc or N/A	1.24822	0.871573	vacc.
0	0.0445398	Unvacc or N/A	0.0499765	0.0350293	Unvacc or N/A	0.0504191	1.69381	Unvacc or N/A	0.0352464	0.268344	Unvacc or N/A	3.29973	1.89719	vacc.
0.0431369	0.0457141	Unvacc or N/A	2.78934	2.04571	Unvacc or N/A	0.0426933	0.290035	Unvacc or N/A	3.00272	1.38435	Unvacc or N/A	3.76723	2.1878	vacc.
1.44258	1.33325	Unvacc or N/A	0.04463	0.0354297	Unvacc or N/A	0.052388	1.29951	Unvacc or N/A	4.03265	0.889862	Unvacc or N/A	0.69897	0.0441476	vacc.
0.016488	0.0413927	Unvacc or N/A	1.93244	1.53529	Unvacc or N/A	1.24961	1.50379	Unvacc or N/A	0.765907	1.34183	Unvacc or N/A	3.41929	1.6013	vacc.
0	0.0457141	Unvacc or N/A	0.0497731	0.0421816	Unvacc or N/A	0.050636	0.363612	Unvacc or N/A	1.62097	1.38382	Unvacc or N/A	4.31511	2.35315	vacc.
0.000116167	0.0421816	Unvacc or N/A	2.65119	2.37566	Unvacc or N/A	1.69687	0.159266	Unvacc or N/A	0.355489	0.494155	Unvacc or N/A	4.32578	2.34947	vacc.
0.00299754	0.0390173	Unvacc or N/A	0.320959	0.0362295	Unvacc or N/A	0.10401	0.639486	Unvacc or N/A	4.01498	0.211388	Unvacc or N/A	3.869	2.11059	vacc.
0	0.0413927	Unvacc or N/A	2.25571	1.50947	Unvacc or N/A	1.59096	0.394452	Unvacc or N/A	2.34817	0.146128	Unvacc or N/A	3.10278	1.97039	vacc.
0	0.0409977	Unvacc or N/A	1.18242	0.378398	Unvacc or N/A	0.0496573	0.0330214	Unvacc or N/A	3.76334	2.33284	Unvacc or N/A	3.34301	2.22194	vacc.
0	0.0398106	Unvacc or N/A	1.48484	1.93561	Unvacc or N/A	0.0583319	0.0350293	Unvacc or N/A	1.1356	0.0394141	Unvacc or N/A	3.08529	1.41464	vacc.
1.45442	0.436163	Unvacc or N/A	1.59363	1.02979	Unvacc or N/A	1.721	0.877371	Unvacc or N/A	2.13428	1.56949	Unvacc or N/A	2.276	0.0378248	vacc.
1.51525	1.01368	Unvacc or N/A	1.99226	1.17522	Unvacc or N/A	2.26661	0.803457	Unvacc or N/A	1.90764	1.1089	Unvacc or N/A	3.78951	2.25431	vacc.
0.0125772	0.0398106	Unvacc or N/A	1.23212	1.33325	Unvacc or N/A	1.84716	1.45148	Unvacc or N/A	1.48217	0.10721	Unvacc or N/A	3.1807	1.29623	vacc.
0.0131597	0.0421816	Unvacc or N/A	0.80496	1.35736	Unvacc or N/A	0.250979	0.0334238	Unvacc or N/A	1.71532	0.0417873	Unvacc or N/A	3.17406	1.27485	vacc.
0.00398896	0.0867157	Unvacc or N/A	2.28395	2.03141	Unvacc or N/A	0.398136	0.0358298	Unvacc or N/A	2.91919	0.144263	Unvacc or N/A	3.8772	2.14086	vacc.
1.33991	1.28488	Unvacc or N/A	1.79372	1.66755	Unvacc or N/A	2.07332	2.34223	Unvacc or N/A	3.02307	1.20952	Unvacc or N/A	1.80706	1.98173	vacc.
0.00840303	0.0413927	Unvacc or N/A	1.56669	0.733197	Unvacc or N/A	3.41092	0.687529	Unvacc or N/A	0.417445	1.86859	Unvacc or N/A	2.9344	2.37676	vacc.
0	0.045323	Unvacc or N/A	0.043379	0.0398106	Unvacc or N/A	0.0518054	0.0346285	Unvacc or N/A	0.0559528	0.365488	Unvacc or N/A	3.68993	2.06108	vacc.
0.0128688	0.0417873	Unvacc or N/A	0.0473181	0.0542299	Unvacc or N/A	0.045757	1.41697	Unvacc or N/A	1.72639	2.11025	Unvacc or N/A	1.63215	1.70697	vacc.
0	0.0413927	Unvacc or N/A	0.048344	0.0354297	Unvacc or N/A	3.33994	1.99158	Unvacc or N/A	2.33903	0.203848	Unvacc or N/A	3.05423	2.38757	vacc.
0.0160297	0.0406023	Unvacc or N/A	0.047729	0.0449315	Unvacc or N/A	1.51049	1.19451	Unvacc or N/A	1.65069	0.303196	Unvacc or N/A	2.63428	2.33806	vacc.
0.0945121	0.111263	Unvacc or N/A	0.048344	0.278754	Unvacc or N/A	0.048049	0.460898	Unvacc or N/A	0.0745312	0.211921	Unvacc or N/A	3.27692	2.36549	vacc.
0.0116975	0.0398106	Unvacc or N/A	0.0481392	0.0429691	Unvacc or N/A	2.11532	0.204391	Unvacc or N/A	1.15919	2.3216	Unvacc or N/A	3.8496	1.77612	vacc.
0.0620206	0.376577	Unvacc or N/A	0.0528078	0.0476642	Unvacc or N/A	2.0522	0.0378248	Unvacc or N/A	0.0877953	0.684845	Unvacc or N/A	2.93732	1.37199	vacc.
0.00779033	0.0409977	Unvacc or N/A	2.05784	0.246252	Unvacc or N/A	0.792829	0.0358298	Unvacc or N/A	2.11175	0.382017	Unvacc or N/A	3.39829	2.33122	vacc.
0.0140279	0.0409977	Unvacc or N/A	0.0460812	0.0354297	Unvacc or N/A	0.0567113	0.0378248	Unvacc or N/A	0.554584	2.32035	Unvacc or N/A	3.75035	2.1313	vacc.
0.132565	0.0715138	Unvacc or N/A	1.27619	0.74351	Unvacc or N/A	2.19196	0.399674	Unvacc or N/A	3.68008	0.0350293	Unvacc or N/A	2.94978	1.85709	vacc.
0.0102145	0.0409977	Unvacc or N/A	0.0454603	0.0358298	Unvacc or N/A	0.050245	0.186956	Unvacc or N/A	0.515014	1.02816	Unvacc or N/A	3.19562	1.86894	vacc.
0.00870762	0.0437551	Unvacc or N/A	0.638367	2.21748	Unvacc or N/A	0.0373589	2.22115	Unvacc or N/A	3.7606	0.0390173	Unvacc or N/A	3.18752	2.26316	vacc.
0.0119916	0.182129	Unvacc or N/A	0.060338	0.0398106	Unvacc or N/A	1.34611	2.30792	Unvacc or N/A	3.54982	0.594393	Unvacc or N/A	2.70312	1.1529	vacc.
0.00931349	0.0413927	Unvacc or N/A	3.21738	2.26269	Unvacc or N/A	1.36703	2.22866	Unvacc or N/A	2.18046	1.58433	Unvacc or N/A	3.4304	2.41044	vacc.
0.00654943	0.0678145	Unvacc or N/A	2.37407	1.40535	Unvacc or N/A	2.03669	0.571709	Unvacc or N/A	0.0463581	2.2634	Unvacc or N/A	3.41414	2.37107	vacc.
0.00623563	0.0398106	Unvacc or N/A	0.0469065	0.0370279	Unvacc or N/A	0.0454368	0.0346285	Unvacc or N/A	1.98349	1.50433	Unvacc or N/A	3.81245	2.14395	vacc.
0	0.0417873	Unvacc or N/A	3.42242	2.02979	Unvacc or N/A	1.16176	2.16107	Unvacc or N/A	3.92874	2.30557	Unvacc or N/A	3.37033	2.18893	vacc.
0.0114027	0.0409977	Unvacc or N/A	0.047729	0.0398106	Unvacc or N/A	0.0441198	0.0780942	Unvacc or N/A	3.21961	0.585461	Unvacc or N/A	3.69223	0.911158	vacc.
0	0.0417873	Unvacc or N/A	0.0493656	0.0394141	Unvacc or N/A	0.0438996	0.202488	Unvacc or N/A	0	0.0472749	Unvacc or N/A	2.66436	0.877947	vacc.
0.965969	0.332438	Unvacc or N/A	0.0487532	0.0378248	Unvacc or N/A	0.0605967	2.28375	Unvacc or N/A	3.28948	2.14706	Unvacc or N/A	2.38021	2.13545	vacc.
0.113299	0.0409977	Unvacc or N/A	0.0388356	0.0362295	Unvacc or N/A	1.83308	1.39322	Unvacc or N/A	2.88324	1.73408	Unvacc or N/A	3.22686	0.729165	vacc.
1.20893	0.786751	Unvacc or N/A	1.38793	2.0162	Unvacc or N/A	0.0457028	0.0366289	Unvacc or N/A	3.57069	1.74327	Unvacc or N/A	3.59572	2.41078	vacc.
0.0125772	0.0406023	Unvacc or N/A	0.0444726	0.0402066	Unvacc or N/A	0.0488716	0.939519	Unvacc or N/A	2.76907	1.81697	Unvacc or N/A	3.68753	0.605305	vacc.
0.817579	0.534026	Unvacc or N/A	1.83185	1.18355	Unvacc or N/A	1.74563	2.00604	Unvacc or N/A	3.24771	1.26834	Unvacc or N/A	3.59406	0.477121	vacc.
0.011107	0.1329	Unvacc or N/A	0.0418882	0.257918	Unvacc or N/A	0.0486747	1.47842	Unvacc or N/A	0	0.0472749	Unvacc or N/A	3.22994	0.200303	vacc.
0.00961484	0.0413927	Unvacc or N/A	0.0412375	0.192289	Unvacc or N/A	1.54398	2.16227	Unvacc or N/A	0	0.0457141	Unvacc or N/A	3.14082	2.38471	vacc.
0.00809728	0.0417873	Unvacc or N/A	2.26774	1.18893	Unvacc or N/A	2.04808	0.0358298	Unvacc or N/A	0	0.0437551	Unvacc or N/A	3.43775	2.33506	vacc.
0.00496371	0.0409977	Unvacc or N/A	1.93968	0.18327	Unvacc or N/A	0.404141	0.902003	Unvacc or N/A	0	0.0441476	Unvacc or N/A	3.68753	2.36773	vacc.
0.00809728	0.0472749	Unvacc or N/A	1.80717	0.612784	Unvacc or N/A	0.255933	0.271842	Unvacc or N/A	2.9074	2.22968	Unvacc or N/A	2.91976	0.658965	vacc.
0.0108104	0.0406023	Unvacc or N/A	1.63363	1.25912	Unvacc or N/A	2.20191	0.980458	Unvacc or N/A	1.99051	0.229682	Unvacc or N/A	3.62737	2.1529	vacc.
0.919924	1.82	Unvacc or N/A	1.7634	1.28511	Unvacc or N/A	1.30706	0.0350293	Unvacc or N/A	1.27967	0.0944711	Unvacc or N/A	4.68265	2.14457	vacc.
2.95014	2.08672	Unvacc or N/A	0.126827	0.0429691	Unvacc or N/A	0.0510264	1.55352	Unvacc or N/A	2.24333	1.09795	Unvacc or N/A	4.08468	2.3251	vacc.
0.00961484	0.0390173	Unvacc or N/A	1.45405	1.61982	Unvacc or N/A	0.10205	0.0350293	Unvacc or N/A	0	0.0461048	Unvacc or N/A	3.42975	2.33224	vacc.
1.73297	1.89785	Unvacc or N/A	3.09852	1.81445	Unvacc or N/A	0.384316	0.649335	Unvacc or N/A	1.72834	1.19479	Unvacc or N/A	3.40943	2.38382	vacc.
0.0116975	0.0409977	Unvacc or N/A	2.73184	1.58184	Unvacc or N/A	0.0496573	0.0350293	Unvacc or N/A	2.04134	0.219323	Unvacc or N/A	3.3948	2.3962	vacc.
0.0116975	0.0421816	Unvacc or N/A	0.0462878	0.0457141	Unvacc or N/A	1.61959	0.0685569	Unvacc or N/A	2.14332	0.062582	Unvacc or N/A	3.85376	2.37785	vacc.
1.60322	2.19396	Unvacc or N/A	0.0783274	0.0402066	Unvacc or N/A	3.2613	2.3681	Unvacc or N/A	2.22968	0.346353	Unvacc or N/A	4.35516	2.29048	vacc.
1.51176	2.01995	Unvacc or N/A	0.248774	0.658965	Unvacc or N/A	1.89603	1.81974	Unvacc or N/A	0	0.0503798	Unvacc or N/A	3.60799	2.12743	vacc.
0	0.0425755	Unvacc or N/A	0.0460812	0.0362295	Unvacc or N/A	4.20546	0.0366289	Unvacc or N/A	1.93336	1.33021	Unvacc or N/A	3.18384	2.42635	vacc.
0.0407922	0.0350293	Unvacc or N/A	0.0423209	0.0342273	Unvacc or N/A	0.0457028	2.09061	Unvacc or N/A	1.33407	0.258877	Unvacc or N/A	2.70424	2.05385	vacc.
0.037575	0.0378248	Unvacc or N/A	0.0822943	0.0394141	Unvacc or N/A	2.25142	0.0334238	Unvacc or N/A	1.97146	1.96567	Unvacc or N/A	3.70535	2.36791	vacc.
0.0435438	0.0358298	Unvacc or N/A	1.8988	1.48044	Unvacc or N/A	0.069941	0.604226	Unvacc or N/A	0.47191	0.0484418	Unvacc or N/A	3.57588	2.38256	vacc.
0.0427007	0.0366289	Unvacc or N/A	0.0426041	0.0429691	Unvacc or N/A	2.03532	0.962369	Unvacc or N/A	1.66438	0.869818	Unvacc or N/A	3.46746	2.36661	vacc.
0.0410051	0.0382226	Unvacc or N/A	2.15387	1.49624	Unvacc or N/A	1.30243	1.19645	Unvacc or N/A	1.64152	1.79414	Unvacc or N/A	3.77283	2.3742	vacc.
1.81618	1.72534	Unvacc or N/A	2.92565	2.14145	Unvacc or N/A	0.325942	1.72973	Unvacc or N/A	1.87658	1.47611	Unvacc or N/A	3.43425	2.31911	vacc.
1.61086	0.32838	Unvacc or N/A	0.0363947	0.0472749	Unvacc or N/A	0.0531912	0.0370279	Unvacc or N/A	2.17038	0.55145	Unvacc or N/A	3.40295	2.25912	vacc.
2.60951	1.35679	Unvacc or N/A	2.09864	1.47114	Unvacc or N/A	2.87474	1.21059	Unvacc or N/A	1.91887	2.16316	Unvacc or N/A	4.31383	2.38489	vacc.
1.83565	0.0374265	Unvacc or N/A	0.0414961	1.28511	Unvacc or N/A	2.00455	0.0413927	Unvacc or N/A	0	0.0457141	Unvacc or N/A	3.72746	2.00689	vacc.
0.0435438	0.0378248	Unvacc or N/A	0.0352851	0.0441476	Unvacc or N/A	1.63787	1.28914	Unvacc or N/A	0	0.0441476	Unvacc or N/A	3.16256	2.35679	vacc.
0.0416424	0.0390173	Unvacc or N/A	0.569799	0.708421	Unvacc or N/A	0.0369196	1.59084	Unvacc or N/A	1.07584	0.26529	Unvacc or N/A	3.55931	2.39146	vacc.
0.0349667	0.0386202	Unvacc or N/A	0.0381582	0.0441476	Unvacc or N/A	2.29145	1.61416	Unvacc or N/A	1.80607	1.33143	Unvacc or N/A	4.03902	1.85715	vacc.
1.09434	0.0374265	Unvacc or N/A	0.755118	0.550228	Unvacc or N/A	0.714781	0.569374	Unvacc or N/A	1.91511	1.33626	Unvacc or N/A	3.33264	2.43185	vacc.
2.02238	1.2938	Unvacc or N/A	0.0363947	0.0457141	Unvacc or N/A	1.67733	0.0354297	Unvacc or N/A	0	0.0457141	Unvacc or N/A	2.99096	2.39252	vacc.
1.36948	1.58172	Unvacc or N/A	0.0383776	0.0480532	Unvacc or N/A	0.0476882	0.64836	Unvacc or N/A	1.57635	0.544068	Unvacc or N/A	2.75458	1.64972	vacc.
2.89646	2.11294	Unvacc or N/A	0.0394879	0.0472749	Unvacc or N/A	0.0388895	0.0370279	Unvacc or N/A	2.11964	1.95007	Unvacc or N/A	3.52815	2.34223	vacc.
0.658601	0.0402066	Unvacc or N/A	0.044366	0.0464952	Unvacc or N/A	1.96694	0.0394141	Unvacc or N/A	0.0175858	0.0472749	Unvacc or N/A	3.39463	1.91094	vacc.
0.0349667	0.0362295	Unvacc or N/A	1.73855	1.43361	Unvacc or N/A	1.43832	2.29226	Unvacc or N/A	2.81993	1.05308	Unvacc or N/A	3.28262	1.39794	vacc.
1.93817	2.1726	Unvacc or N/A	0.846939	0.973128	Unvacc or N/A	2.22631	0.33646	Unvacc or N/A	1.77147	0.539076	Unvacc or N/A	3.73687	2.31994	vacc.
0.0386526	0.0390173	Unvacc or N/A	0.0482829	0.0421816	Unvacc or N/A	2.32439	0.352183	Unvacc or N/A	2.25237	1.27738	Unvacc or N/A	2.69548	2.37457	vacc.
0.0410051	0.0417873	Unvacc or N/A	0.0439268	0.0715138	Unvacc or N/A	2.15596	0.0342273	Unvacc or N/A	0.00169904	0.0445398	Unvacc or N/A	2.78725	1.85582	vacc.
0.0416424	0.0358298	Unvacc or N/A	2.09933	0.779596	Unvacc or N/A	1.96793	0.0338257	Unvacc or N/A	1.2422	0.244772	Unvacc or N/A	3.46672	2.39463	vacc.
0.0407922	0.0386202	Unvacc or N/A	0.0439268	0.367356	Unvacc or N/A	0.0347096	1.83448	Unvacc or N/A	1.57807	0.206826	Unvacc or N/A	2.57066	2.01452	vacc.
2.4766	2.07078	Unvacc or N/A	1.04332	0.0370279	Unvacc or N/A	0.298655	0.462398	Unvacc or N/A	2.88433	2.22063	Unvacc or N/A	0.742725	1.29203	vacc.
0.0395109	0.0402066	Unvacc or N/A	0.0437069	0.0433623	Unvacc or N/A	2.28061	0.521138	Unvacc or N/A	3.26587	1.90779	Unvacc or N/A	3.67099	2.40106	vacc.
0.0445935	0.0386202	Unvacc or N/A	0.0399357	0.0441476	Unvacc or N/A	2.16556	0.0449315	Unvacc or N/A	2.98204	2.06333	Unvacc or N/A	3.51028	2.44075	vacc.
2.29868	1.68178	Unvacc or N/A	1.26139	1.27068	Unvacc or N/A	3.06262	0.0354297	Unvacc or N/A	2.18334	0.720159	Unvacc or N/A	2.62583	2.36791	vacc.
1.75652	1.50051	Unvacc or N/A	2.01143	1.77437	Unvacc or N/A	1.19613	2.10483	Unvacc or N/A	2.11933	0.776701	Unvacc or N/A	1.12385	1.57921	vacc.
0.0427007	0.0569049	Unvacc or N/A	2.04002	2.10483	Unvacc or N/A	1.67306	0.0530784	Unvacc or N/A	0	0.045323	Unvacc or N/A	3.01242	2.28488	vacc.
2.43665	2.1685	Unvacc or N/A	0.0374985	0.0449315	Unvacc or N/A	0.0484777	1.36192	Unvacc or N/A	2.35973	0.85309	Unvacc or N/A	3.29929	2.39146	vacc.
0.0416424	0.0402066	Unvacc or N/A	0.0408287	0.045323	Unvacc or N/A	1.43854	2.20085	Unvacc or N/A	1.83177	0.170555	Unvacc or N/A	2.17026	1.83569	vacc.
0.042278	0.0370279	Unvacc or N/A	0.0434867	0.0472749	Unvacc or N/A	1.88479	0.643453	Unvacc or N/A	2.6884	0.580925	Unvacc or N/A	4.28486	2.22376	vacc.
0.0580353	0.0441476	Unvacc or N/A	0.0416435	0.0561423	Unvacc or N/A	1.89906	1.32695	Unvacc or N/A	1.96054	0.821514	Unvacc or N/A	3.22917	2.10415	vacc.
0.0412177	0.0370279	Unvacc or N/A	0.0431516	0.0449315	Unvacc or N/A	0.0546713	0.0342273	Unvacc or N/A	0	0.0457141	Unvacc or N/A	3.37603	1.65495	vacc.
0.0531481	0.0398106	Unvacc or N/A	0.0381582	0.0499929	Unvacc or N/A	1.65733	1.67742	Unvacc or N/A	1.68283	0.424882	Unvacc or N/A	3.63327	2.38686	vacc.
0.0418544	0.0370279	Unvacc or N/A	1.83964	1.56703	Unvacc or N/A	0.0689239	0.0346285	Unvacc or N/A	2.27754	0.20167	Unvacc or N/A	3.66096	2.40722	vacc.
0.0367091	0.281033	Unvacc or N/A	0.0333502	0.0457141	Unvacc or N/A	1.85986	2.10243	Unvacc or N/A	0.790727	0.4843	Unvacc or N/A	3.30578	2.39568	vacc.
1.8195	1.95875	Unvacc or N/A	0.0381389	0.0538464	Unvacc or N/A	1.99695	0.244525	Unvacc or N/A	1.98346	0.15137	Unvacc or N/A	3.28578	2.39672	vacc.
0.0390822	0.0378248	Unvacc or N/A	0.035872	1.04139	Unvacc or N/A	2.1189	1.19783	Unvacc or N/A	1.90094	0.100371	Unvacc or N/A	3.85485	2.38881	vacc.
0.0505604	0.0362295	Unvacc or N/A	1.77579	1.33885	Unvacc or N/A	0.277239	1.64709	Unvacc or N/A	0.0484758	0.0362295	Unvacc or N/A	2.24846	2.29226	vacc.
2.29432	1.9683	Unvacc or N/A	2.82264	1.80325	Unvacc or N/A	0.0843546	1.46509	Unvacc or N/A	0.0581943	1.21985	Unvacc or N/A	3.5293	1.62459	vacc.
0.0392967	0.0382226	Unvacc or N/A	0.0454605	0.0464952	Unvacc or N/A	0.0688318	2.34616	Unvacc or N/A	2.89026	0.608526	Unvacc or N/A	3.75572	2.43233	vacc.
2.33379	1.62273	Unvacc or N/A	0.0352851	0.0468852	Unvacc or N/A	1.82376	1.84837	Unvacc or N/A	1.22762	1.02694	Unvacc or N/A	3.50474	2.40364	vacc.
0.042278	0.00732095	Unvacc or N/A	0.0388144	0.0437551	Unvacc or N/A	0.578805	0.0342273	Unvacc or N/A	0	0.0457141	Unvacc or N/A	2.78909	2.30621	vacc.
2.37878	2.25672	Unvacc or N/A	0.0408287	0.0464952	Unvacc or N/A	0.27388	1.09096	Unvacc or N/A	1.9634	0.0629578	Unvacc or N/A	3.33746	1.54716	vacc.
2.15549	1.6826	Unvacc or N/A	0.0448044	0.0433623	Unvacc or N/A	1.84565	0.0322157	Unvacc or N/A	0.864647	2.18865	Unvacc or N/A	3.64992	2.43217	vacc.
1.82618	1.03981	Unvacc or N/A	0.974158	0.307496	Unvacc or N/A	0.166007	0.109916	Unvacc or N/A	2.19029	1.233	Unvacc or N/A	3.12872	0.678518	vacc.
0.903294	0.171434	Unvacc or N/A	1.5911	1.14333	Unvacc or N/A	1.94822	0.0595634	Unvacc or N/A	1.19226	1.43933	Unvacc or N/A	3.88349	1.89476	vacc.
1.01292	0.979548	Unvacc or N/A	2.08471	0.0390173	Unvacc or N/A	1.98351	2.25406	Unvacc or N/A	3.00431	2.28959	Unvacc or N/A	3.59062	2.32181	vacc.
0.644123	0.0390173	Unvacc or N/A	2.09865	0.0425755	Unvacc or N/A	0.0404095	1.23325	Unvacc or N/A	1.73918	1.32736	Unvacc or N/A	2.29579	0.953276	vacc.
1.27005	2.16047	Unvacc or N/A	1.66985	1.36624	Unvacc or N/A	0.183727	0.440909	Unvacc or N/A	2.31333	0.678518	Unvacc or N/A	2.68824	1.13418	vacc.
2.69779	2.27138	Unvacc or N/A	0.0432664	1.69548	Unvacc or N/A	1.60905	0.0362295	Unvacc or N/A	2.80263	0.176091	Unvacc or N/A	3.5611	2.2783	vacc.
1.23127	1.34733	Unvacc or N/A	2.81902	0.0402066	Unvacc or N/A	2.74857	0.0409977	Unvacc or N/A	2.75641	2.01242	Unvacc or N/A	2.92392	1.90634	vacc.
1.82401	0.756636	Unvacc or N/A	0.0341696	0.0468852	Unvacc or N/A	1.70262	0.0402066	Unvacc or N/A	2.1507	1.95197	Unvacc or N/A	4.03822	2.36605	vacc.
1.41954	0.462398	Unvacc or N/A	1.51993	1.28149	Unvacc or N/A	1.3012	0.0370279	Unvacc or N/A	0.445817	0.0507663	Unvacc or N/A	3.99904	1.88643	vacc.
2.28686	2.40586	Unvacc or N/A	0.0430459	0.0468852	Unvacc or N/A	0.0434193	0.572872	Unvacc or N/A	2.7635	2.19507	Unvacc or N/A	3.78462	2.25696	vacc.
0.0443839	0.0390173	Unvacc or N/A	0.0469844	0.0421816	Unvacc or N/A	1.46034	0.0722499	Unvacc or N/A	2.36633	1.03623	Unvacc or N/A	2.96004	1.9588	vacc.
2.97499	1.30471	Unvacc or N/A	1.18089	0.563481	Unvacc or N/A	2.02701	0.207096	Unvacc or N/A	2.95537	1.62788	Unvacc or N/A	3.21801	2.23376	vacc.
1.16651	0.471292	Unvacc or N/A	0.0439268	0.0468852	Unvacc or N/A	0.0385489	0.0622058	Unvacc or N/A	1.6977	0.643453	Unvacc or N/A	3.57921	2.36059	vacc.
0.0996449	0.0472749	Unvacc or N/A	0.0392636	0.0433623	Unvacc or N/A	2.93141	2.24846	Unvacc or N/A	2.36587	1.43584	Unvacc or N/A	1.58115	1.91455	vacc.
0.0395109	0.0382226	Unvacc or N/A	0.0469844	0.0488301	Unvacc or N/A	0.0405336	0.0449315	Unvacc or N/A	0	0.0461048	Unvacc or N/A	0.146128	0.0685569	vacc.
2.11539	2.28937	Unvacc or N/A	1.99185	2.29798	Unvacc or N/A	0.0360992	0.0449315	Unvacc or N/A	0	0.0449315	Unvacc or N/A	3.43553	1.07372	vacc.
2.80058	2.08135	Unvacc or N/A	0.0463325	0.0464952	Unvacc or N/A	1.47393	0.692847	Unvacc or N/A	0.0211192	0.0722499	Unvacc or N/A	0.30103	0.30103	vacc.
3.10442	1.27277	Unvacc or N/A	0.0376874	0.0437551	Unvacc or N/A	2.65964	2.41614	Unvacc or N/A	0.0221309	0.0429691	Unvacc or N/A	0.146128	0.00354669	vacc.
2.25196	1.88874	Unvacc or N/A	2.04772	2.21775	Unvacc or N/A	0.037661	0.0461048	Unvacc or N/A	1.46795	1.61542	Unvacc or N/A	2.9072	2.08849	vacc.
0.0403659	0.0421816	Unvacc or N/A	0.0434867	0.0461048	Unvacc or N/A	1.40319	1.71441	Unvacc or N/A	0.137886	0.0461048	Unvacc or N/A	2.99211	1.53263	vacc.
0.0602153	0.0402066	Unvacc or N/A	3.31634	2.21272	Unvacc or N/A	0.0462585	0.0421816	Unvacc or N/A	0.522544	0.211921	Unvacc or N/A	3.52284	2.07628	vacc.
0.742967	0.539076	Unvacc or N/A	0.0405601	0.0464952	Unvacc or N/A	0.0365461	0.0370279	Unvacc or N/A	1.95998	1.54949	Unvacc or N/A	1.70757	2.43838	vacc.
0.0388675	0.0390173	Unvacc or N/A	0.742032	1.07004	Unvacc or N/A	1.00935	0.597695	Unvacc or N/A	0.0213727	0.0433623	Unvacc or N/A	0.69897	0.0409977	vacc.
0.039725	0.0362295	Unvacc or N/A	0.0412738	0.045323	Unvacc or N/A	2.70515	0.877947	Unvacc or N/A	2.31651	1.43886	Unvacc or N/A	3.76103	2.15014	vacc.
0.0441742	0.0394141	Unvacc or N/A	2.77588	2.276	Unvacc or N/A	1.90104	1.44373	Unvacc or N/A	2.7132	1.62003	Unvacc or N/A	2.84386	1.455	vacc.
0.0403659	0.0334238	Unvacc or N/A	2.10477	1.4606	Unvacc or N/A	0.25707	0.109579	Unvacc or N/A	1.25478	0.459392	Unvacc or N/A	2.71122	2.13513	vacc.
0.0362748	0.0370279	Unvacc or N/A	1.48755	0.693727	Unvacc or N/A	1.93557	1.03423	Unvacc or N/A	2.26965	1.86028	Unvacc or N/A	3.28035	0.881385	vacc.
0.0407922	0.0507663	Unvacc or N/A	0.0370577	0.0457141	Unvacc or N/A	0.0453734	0.0409977	Unvacc or N/A	0.018302	0.0472749	Unvacc or N/A	3.77525	1.87489	vacc.
1.20835	1.29601	Unvacc or N/A	0.0489296	1.3298	Unvacc or N/A	0.039874	0.0464952	Unvacc or N/A	0.0203561	0.045323	Unvacc or N/A	2.11494	1.64582	vacc.
2.31223	1.97708	Unvacc or N/A	0.0456788	0.0437551	Unvacc or N/A	0.0464793	0.0390173	Unvacc or N/A	1.62552	0.221675	Unvacc or N/A	4.61099	2.05077	vacc.
0.469779	0.297104	Unvacc or N/A	1.81863	1.51667	Unvacc or N/A	0.0400941	0.0476642	Unvacc or N/A	0.0159551	0.0437551	Unvacc or N/A	3.42357	1.70783	vacc.
2.23136	1.77525	Unvacc or N/A	1.79277	1.76335	Unvacc or N/A	0.0358744	0.0366289	Unvacc or N/A	1.60616	0.853698	Unvacc or N/A	2.82393	1.92552	vacc.
1.57368	0.971276	Unvacc or N/A	0.890119	0.0374265	Unvacc or N/A	1.65157	1.21484	Unvacc or N/A	2.25337	1.03222	Unvacc or N/A	3.07954	1.96647	vacc.
2.12101	1.47712	Unvacc or N/A	0.0423829	1.455	Unvacc or N/A	0.0416287	0.0472749	Unvacc or N/A	3.22974	1.42619	Unvacc or N/A	1.93105	1.59439	vacc.
2.0275	2.02938	Unvacc or N/A	0.04655	0.556303	Unvacc or N/A	1.80278	1.59649	Unvacc or N/A	4.47097	0.0350293	Unvacc or N/A	3.34947	1.97128	vacc.
1.69547	1.55751	Unvacc or N/A	0.053198	0.0496056	Unvacc or N/A	0.0442623	0.0565237	Unvacc or N/A	0.0792972	0.619093	Unvacc or N/A	3.70595	1.03981	vacc.
0.0360574	0.0382226	Unvacc or N/A	2.88506	2.22814	Unvacc or N/A	0.0413485	0.0572856	Unvacc or N/A	2.16443	1.09795	Unvacc or N/A	2.35832	1.88795	vacc.
1.55805	0.0484418	Unvacc or N/A	0.0352851	0.0480532	Unvacc or N/A	0.0426979	1.03463	Unvacc or N/A	2.95622	0.0530784	Unvacc or N/A	4.81956	2.14426	vacc.
0.450064	0.145507	Unvacc or N/A	0.0334974	0.0437551	Unvacc or N/A	1.97798	1.05346	Unvacc or N/A	0.381269	0.239049	Unvacc or N/A	0.185825	1.1959	vacc.
2.77462	1.4079	Unvacc or N/A	2.67592	0.404834	Unvacc or N/A	0.04758	0.0445398	Unvacc or N/A	4.14439	0.0927206	Unvacc or N/A	2.97575	2.08565	vacc.
1.88019	2.08778	Unvacc or N/A	0.0421615	0.0488301	Unvacc or N/A	0.884528	1.10278	Unvacc or N/A	0.0708758	0.702431	Unvacc or N/A	3.2079	2.19033	vacc.
0.042278	0.0390173	Unvacc or N/A	0.0359515	0.0445398	Unvacc or N/A	0.0381054	0.0445398	Unvacc or N/A	3.04877	1.98032	Unvacc or N/A	0.418301	0.305351	vacc.
0.0382222	0.0350293	Unvacc or N/A	1.86865	1.36286	Unvacc or N/A	0.0460375	0.0429691	Unvacc or N/A	1.30097	0.698101	Unvacc or N/A	3.8595	0.941511	vacc.
0.0414302	0.0358298	Unvacc or N/A	1.66108	2.07041	Unvacc or N/A	0.0442623	0.0402066	Unvacc or N/A	0.0859629	0.14145	Unvacc or N/A	0.146128	0.0569049	vacc.
0.0373589	0.0346285	Unvacc or N/A	0.0405601	0.045323	Unvacc or N/A	0.0484571	0.0394141	Unvacc or N/A	0.050993	0.642465	Unvacc or N/A	3.3707	2.04805	vacc.
0.0427007	0.0350293	Unvacc or N/A	1.86079	1.49066	Unvacc or N/A	0.0420242	0.0433623	Unvacc or N/A	2.12173	0.250908	Unvacc or N/A	2.86052	1.70372	vacc.
0.0407922	0.0366289	Unvacc or N/A	1.58347	1.10346	Unvacc or N/A	0.0447074	0.0472749	Unvacc or N/A	4.23628	0.069298	Unvacc or N/A	3.26998	1.92278	vacc.
1.27994	0.733999	Unvacc or N/A	0.0403428	0.0437551	Unvacc or N/A	2.12792	1.87938	Unvacc or N/A	1.72618	0.0386202	Unvacc or N/A	3.23274	1.9722	vacc.
1.8442	1.38471	Unvacc or N/A	0.0407772	0.0484418	Unvacc or N/A	0.0462585	0.0433623	Unvacc or N/A	2.99562	1.71892	Unvacc or N/A	2.14953	1.28307	vacc.
1.52061	1.9073	Unvacc or N/A	1.93867	0.55145	Unvacc or N/A	0.0466998	0.0413927	Unvacc or N/A	0.0376903	1.70475	Unvacc or N/A	1.08027	0.0449315	vacc.
0.0399388	0.0370279	Unvacc or N/A	0.045242	0.0595634	Unvacc or N/A	0.04758	0.0441476	Unvacc or N/A	2.11718	0.0390173	Unvacc or N/A	3.26975	2.18241	vacc.
2.73899	2.13609	Unvacc or N/A	0.0502178	0.0370279	Unvacc or N/A	2.19766	1.19756	Unvacc or N/A	1.72354	1.70183	Unvacc or N/A	3.01536	0.979093	vacc.
0.0443839	0.0366289	Unvacc or N/A	1.45577	0.884795	Unvacc or N/A	0.0447074	0.0417873	Unvacc or N/A	2.77072	0.61066	Unvacc or N/A	0.146128	0.0468852	vacc.
0.0410051	0.0362295	Unvacc or N/A	0.0476345	0.0461048	Unvacc or N/A	0.0411229	0.0378248	Unvacc or N/A	0.118873	1.37125	Unvacc or N/A	4.15385	1.66039	vacc.
0.0388675	0.0394141	Unvacc or N/A	1.44672	0.870989	Unvacc or N/A	0.0458163	0.0421816	Unvacc or N/A	1.38611	1.3897	Unvacc or N/A	2.79796	1.87858	vacc.
0.0386526	0.0378248	Unvacc or N/A	1.47599	0.841359	Unvacc or N/A	1.27573	1.01578	Unvacc or N/A	0.34824	0.50515	Unvacc or N/A	3.1209	1.27439	vacc.
0.039725	0.0338257	Unvacc or N/A	0.0458969	0.0441476	Unvacc or N/A	1.43504	1.18241	Unvacc or N/A	0.160749	0.318063	Unvacc or N/A	1.81651	1.0103	vacc.
0.0445935	0.0342273	Unvacc or N/A	0.0432664	0.0441476	Unvacc or N/A	0.0462585	0.0429691	Unvacc or N/A	2.18133	0.0358298	Unvacc or N/A	3.4283	1.68771	vacc.
0.0388675	0.0366289	Unvacc or N/A	0.0426041	0.0425755	Unvacc or N/A	0.0523655	0.0457141	Unvacc or N/A	2.23367	0.828015	Unvacc or N/A	3.1383	0.596597	vacc.
1.53486	1.42586	Unvacc or N/A	1.6598	0.152594	Unvacc or N/A	0.04758	0.0398106	Unvacc or N/A	3.74296	1.22994	Unvacc or N/A	3.3962	2.1827	vacc.
2.03156	2.23729	Unvacc or N/A	1.85617	1.20548	Unvacc or N/A	0.041574	0.0445398	Unvacc or N/A	2.31739	0.495544	Unvacc or N/A	2.80686	1.42193	vacc.
0.0441742	0.278754	Unvacc or N/A	0.0406057	0.0449315	Unvacc or N/A	0.0464793	0.0394141	Unvacc or N/A	1.45501	2.30255	Unvacc or N/A	3.26881	2.13001	vacc.
0.649322	0.23096	Unvacc or N/A	0.0430459	0.0445398	Unvacc or N/A	0.0473603	0.0409977	Unvacc or N/A	2.36838	2.27807	Unvacc or N/A	3.63899	0.952792	vacc.
0.883387	2.11227	Unvacc or N/A	0.0385895	0.0429691	Unvacc or N/A	0.041574	0.0378248	Unvacc or N/A	2.62023	1.24527	Unvacc or N/A	2.92495	1.60842	vacc.
0.0405792	0.0362295	Unvacc or N/A	0.0448044	0.0437551	Unvacc or N/A	0.0420242	0.0402066	Unvacc or N/A	1.73614	0.146128	Unvacc or N/A	3.59977	2.10346	vacc.
2.20882	2.32243	Unvacc or N/A	1.01316	0.269746	Unvacc or N/A	0.050419	0.0429691	Unvacc or N/A	1.73596	0.536558	Unvacc or N/A	2.71349	0.936514	vacc.
0.037791	0.0378248	Unvacc or N/A	0.0383643	0.0433623	Unvacc or N/A	1.77616	1.28081	Unvacc or N/A	0.240748	1.71399	Unvacc or N/A	3.66848	2.18611	vacc.
2.33421	1.48657	Unvacc or N/A	2.18159	2.03941	Unvacc or N/A	2.63519	2.04961	Unvacc or N/A	1.32247	0.064458	Unvacc or N/A	2.33626	1.79477	vacc.
0.0412177	0.0322157	Unvacc or N/A	0.047418	0.045323	Unvacc or N/A	2.73005	1.39724	Unvacc or N/A	0.0520344	0.257918	Unvacc or N/A	3.89697	2.11059	vacc.
0.0418544	0.0374265	Unvacc or N/A	0.0426041	0.0441476	Unvacc or N/A	0.515661	0.157457	Unvacc or N/A	0.361176	1.87221	Unvacc or N/A	1.84522	1.84566	vacc.
1.53916	1.89126	Unvacc or N/A	0.0454605	0.0374265	Unvacc or N/A	0.0385489	0.0394141	Unvacc or N/A	2.09825	0.854306	Unvacc or N/A	3.18752	1.96369	vacc.
0.0435438	0.0334238	Unvacc or N/A	0.0437069	0.0441476	Unvacc or N/A	1.81848	1.13545	Unvacc or N/A	1.19521	0.0386202	Unvacc or N/A	3.24502	2.13354	vacc.
0.0362748	0.262451	Unvacc or N/A	0.0390346	0.0468852	Unvacc or N/A	0.0499843	0.049218	Unvacc or N/A	0.0368048	0.79796	Unvacc or N/A	2.71037	1.43345	vacc.
1.48222	1.11394	Unvacc or N/A	0.0458969	0.0488301	Unvacc or N/A	1.86319	1.43024	Unvacc or N/A	0.180174	0.969882	Unvacc or N/A	3.48387	1.37931	vacc.
1.07025	0.440909	Unvacc or N/A	1.38779	1.32838	Unvacc or N/A	1.62096	1.43152	Unvacc or N/A	2.32579	1.58252	Unvacc or N/A	3.81338	2.16938	vacc.
0.0395109	0.0334238	Unvacc or N/A	0.0412738	0.0366289	Unvacc or N/A	0.0466998	0.0488301	Unvacc or N/A	1.74455	0.0394141	Unvacc or N/A	1.52827	0.495544	vacc.
0.045221	0.0366289	Unvacc or N/A	0.044366	0.170555	Unvacc or N/A	0.0424736	0.0433623	Unvacc or N/A	0.154568	0.0382226	Unvacc or N/A	3.00732	2.09482	vacc.
2.65867	1.70372	Unvacc or N/A	0.0472013	0.0433623	Unvacc or N/A	0.462126	0.414973	Unvacc or N/A	0.0583972	0.326336	Unvacc or N/A	3.62859	0.749736	vacc.
2.20382	2.04415	Unvacc or N/A	0.048067	0.0390173	Unvacc or N/A	1.65992	0.509203	Unvacc or N/A	3.6102	2.22814	Unvacc or N/A	1.4764	0.16938	vacc.
0.0373589	0.0417873	Unvacc or N/A	0.0430459	0.0461048	Unvacc or N/A	1.43504	1.18241	Unvacc or N/A	0.606677	1.90276	Unvacc or N/A	3.41095	0.437751	vacc.
1.51875	0.813581	Unvacc or N/A	1.32676	0.0406023	Unvacc or N/A	2.23925	1.64018	Unvacc or N/A	3.21096	0.357935	Unvacc or N/A	1.9343	2.08027	vacc.
2.82782	2.00152	Unvacc or N/A	1.29551	0.305351	Unvacc or N/A	0.0411913	0.0464952	Unvacc or N/A	0.61915	0.0370279	Unvacc or N/A	1.3995	0.0762763	vacc.
2.30916	0.804821	Unvacc or N/A	0.0421615	0.0362295	Unvacc or N/A	1.53396	0.281715	Unvacc or N/A	1.97055	1.3784	Unvacc or N/A	2.61993	1.14675	vacc.
0.0371425	0.0350293	Unvacc or N/A	1.77876	0.0402066	Unvacc or N/A	1.76857	1.10037	Unvacc or N/A	1.64398	1.84435	Unvacc or N/A	3.19811	1.99304	vacc.
0.0405792	0.0338257	Unvacc or N/A	0.0463325	0.0398106	Unvacc or N/A	1.23369	0.49276	Unvacc or N/A	2.76064	0.854306	Unvacc or N/A	2.37603	1.89443	vacc.
1.3803	1.2413	Unvacc or N/A	1.51317	2.05805	Unvacc or N/A	0.0497667	0.0468852	Unvacc or N/A	0.032644	0.142702	Unvacc or N/A	3.61289	1.51255	vacc.
0.0386526	0.0409977	Unvacc or N/A	1.75951	0.045323	Unvacc or N/A	0.045595	0.0398106	Unvacc or N/A	2.28911	0.0413927	Unvacc or N/A	1.72558	2.11694	vacc.
0.0392967	0.0382226	Unvacc or N/A	0.909337	0.064458	Unvacc or N/A	0.0394332	0.0457141	Unvacc or N/A	1.46177	1.53732	Unvacc or N/A	3.89215	2.05346	vacc.
0.236297	0.0534626	Unvacc or N/A	0.0432664	0.0445398	Unvacc or N/A	0.0374385	0.0449315	Unvacc or N/A	1.45284	1.84559	Unvacc or N/A	4.13833	1.66087	vacc.
1.61855	0.641474	Unvacc or N/A	1.54412	1.77764	Unvacc or N/A	0.0429221	0.0402066	Unvacc or N/A	1.81575	0.416641	Unvacc or N/A	3.35449	2.19948	vacc.
0.0416424	0.0350293	Unvacc or N/A	0.0423829	0.0417873	Unvacc or N/A	0.037661	0.0468852	Unvacc or N/A	0.982	0.130012	Unvacc or N/A	1.86705	1.68015	vacc.
0.0380067	0.0382226	Unvacc or N/A	0.0463325	0.0472749	Unvacc or N/A	3.35229	2.32858	Unvacc or N/A	2.93024	0.0610753	Unvacc or N/A	3.85649	1.95066	vacc.
2.84176	2.20548	Unvacc or N/A	0.0456788	1.61204	Unvacc or N/A	0.721484	0.718502	Unvacc or N/A	0.0342696	0.0773679	Unvacc or N/A	1.47056	0.506505	vacc.
0.86924	1.94846	Unvacc or N/A	0.0419399	0.045323	Unvacc or N/A	0.03565	0.0370279	Unvacc or N/A	0.0340381	0.210853	Unvacc or N/A	2.0306	0.194514	vacc.
0.0399388	0.0366289	Unvacc or N/A	0.047418	0.0445398	Unvacc or N/A	2.59789	1.82763	Unvacc or N/A	0.042663	1.12581	Unvacc or N/A	3.08955	1.45576	vacc.
1.44717	0.943	Unvacc or N/A	0.0487142	0.0437551	Unvacc or N/A	0.0385489	0.0370279	Unvacc or N/A	1.82352	1.08063	Unvacc or N/A	3.33965	2.00903	vacc.
0.0399388	0.0394141	Unvacc or N/A	0.0419399	0.0425755	Unvacc or N/A	2.11531	1.21219	Unvacc or N/A	1.74508	0.416641	Unvacc or N/A	1.08493	0.0402066	vacc.
0.528303	0.313867	Unvacc or N/A	0.0417181	0.0449315	Unvacc or N/A	1.91197	2.07151	Unvacc or N/A	3.15487	0.106871	Unvacc or N/A	3.95794	1.81238	vacc.
1.78456	1.97188	Unvacc or N/A	0.984659	1.33566	Unvacc or N/A	0.0622969	0.0464952	Unvacc or N/A	0.0410991	1.0216	Unvacc or N/A	3.62201	0.454845	vacc.
0.590643	0.0378248	Unvacc or N/A	2.13737	1.75059	Unvacc or N/A	0.0394332	0.0476642	Unvacc or N/A	2.09622	0.741939	Unvacc or N/A	1.22531	0.680336	vacc.
1.9816	1.75974	Unvacc or N/A	0.0469844	0.0437551	Unvacc or N/A	2.7044	0.326336	Unvacc or N/A	2.65671	0.701568	Unvacc or N/A	3.52218	1.9427	vacc.
2.06529	1.1427	Unvacc or N/A	0.0381389	0.0417873	Unvacc or N/A	1.06995	0.253096	Unvacc or N/A	0.587609	1.06183	Unvacc or N/A	3.99848	2.18213	vacc.
2.75506	1.48799	Unvacc or N/A	0.047418	0.0472749	Unvacc or N/A	2.0576	1.8554	Unvacc or N/A	1.74848	0.0409977	Unvacc or N/A	3.28035	2.08991	vacc.
0.0371425	0.0398106	Unvacc or N/A	0.957305	0.514548	Unvacc or N/A	1.2699	0.899273	Unvacc or N/A	1.82671	1.79491	Unvacc or N/A	3.32552	1.36736	vacc.
0.0414302	0.0386202	Unvacc or N/A	2.17956	1.18893	Unvacc or N/A	2.8885	1.90238	Unvacc or N/A	1.52545	0.185825	Unvacc or N/A	3.62778	2.14983	vacc.
0.950096	0.198107	Unvacc or N/A	0.718007	0.592177	Unvacc or N/A	0.0381054	0.0480532	Unvacc or N/A	1.59413	0.653213	Unvacc or N/A	3.77822	2.17667	vacc.
0.0424894	0.278754	Unvacc or N/A	1.81868	1.61268	Unvacc or N/A	1.99741	1.32428	Unvacc or N/A	3.70549	0.439333	Unvacc or N/A	3.37566	2.18724	vacc.
1.18826	0.621176	Unvacc or N/A	0.0418595	0.0534626	Unvacc or N/A	1.80539	1.15473	Unvacc or N/A	0.0596437	1.9874	Unvacc or N/A	4.3044	1.7068	vacc.
0.0420663	0.0338257	Unvacc or N/A	0.0478509	0.0549959	Unvacc or N/A	0.0372157	0.0374265	Unvacc or N/A	0.592408	0.700704	Unvacc or N/A	4.22199	0.623249	vacc.
0.0485404	0.0354297	Unvacc or N/A	0.3	0.253822	Unvacc or N/A	0.653474	0.596597	Unvacc or N/A	1.42993	0.618048	Unvacc or N/A	3.57194	2.086	vacc.
3.45832	2.07041	Unvacc or N/A	0.0374985	0.0496056	Unvacc or N/A	0.0400941	0.0366289	Unvacc or N/A	0.0354697	2.24895	Unvacc or N/A	3.96605	1.81882	vacc.
0.0384375	0.0342273	Unvacc or N/A	0.0363947	0.0557605	Unvacc or N/A	1.47531	0.749736	Unvacc or N/A	1.59959	0.0358298	Unvacc or N/A	3.5731	2.09202	vacc.
1.05086	0.390935	Unvacc or N/A	0.0363947	0.0496056	Unvacc or N/A	0.040753	0.0362295	Unvacc or N/A	3.33431	0.115943	Unvacc or N/A	3.92101	2.05881	vacc.
0.0414302	0.0354297	Unvacc or N/A	1.20366	0.759668	Unvacc or N/A	0.0387703	0.0366289	Unvacc or N/A	0.305167	1.98032	Unvacc or N/A	3.88519	2.00903	vacc.
0.0412177	0.0507663	Unvacc or N/A	0.0390346	0.0637086	Unvacc or N/A	0.116484	0.23147	Unvacc or N/A	0.0383929	1.57136	Unvacc or N/A	3.25042	1.96384	vacc.
0.897215	0.480007	Unvacc or N/A	0.0359515	0.045323	Unvacc or N/A	2.12806	1.3516	Unvacc or N/A	0.0340381	1.73775	Unvacc or N/A	3.80848	1.88981	vacc.
1.88531	1.81345	Unvacc or N/A	2.20954	2.36474	Unvacc or N/A	1.6069	1.08243	Unvacc or N/A	0.0351928	0.784617	Unvacc or N/A	3.96298	1.82711	vacc.
0.0483342	0.0354297	Unvacc or N/A	1.51494	0.5302	Unvacc or N/A	1.42375	1.21032	Unvacc or N/A	1.44731	0.0696681	Unvacc or N/A	2.98448	2.22376	vacc.
0.0384375	0.0354297	Unvacc or N/A	0.035644	0.0449315	Unvacc or N/A	1.30634	1.98263	Unvacc or N/A	0.0367988	1.57484	Unvacc or N/A	3.97132	2.07225	vacc.
0.0416424	0.0358298	Unvacc or N/A	0.0478509	0.0409977	Unvacc or N/A	0.0438164	0.0449315	Unvacc or N/A	0.979122	1.84714	Unvacc or N/A	3.59605	2.17725	vacc.
1.48535	1.36342	Unvacc or N/A	0.0467673	0.0390173	Unvacc or N/A	0.0714724	0.0449315	Unvacc or N/A	3.68478	1.83885	Unvacc or N/A	4.3055	1.36286	vacc.
0.0294246	0.0342273	Unvacc or N/A	1.51993	1.28149	Unvacc or N/A	0.431457	0.0993353	Unvacc or N/A	1.6252	0.0346285	Unvacc or N/A	1.89933	0.0674428	vacc.
1.45767	0.645422	Unvacc or N/A	0.0472013	0.045323	Unvacc or N/A	1.80234	1.16137	Unvacc or N/A	1.52296	0.0370279	Unvacc or N/A	1.76477	1.13704	vacc.
1.16455	1.16554	Unvacc or N/A	0.0604999	0.0449315	Unvacc or N/A	1.62898	1.47276	Unvacc or N/A	0.742682	0.0366289	Unvacc or N/A	2.86935	2.06521	vacc.
0.691853	0.419956	Unvacc or N/A	0.0421615	0.0468852	Unvacc or N/A	0.0499843	0.0503798	Unvacc or N/A	1.73558	0.0370279	Unvacc or N/A	3.71734	1.96628	vacc.
2.10994	2.256	Unvacc or N/A	0.0437069	0.0425755	Unvacc or N/A	3.08042	2.35449	Unvacc or N/A	0.03077	1.04454	Unvacc or N/A	3.37876	2.12287	vacc.
0.0431226	0.0374265	Unvacc or N/A	0.0450233	0.0433623	Unvacc or N/A	0.0477996	0.0437551	Unvacc or N/A	1.6247	1.77041	Unvacc or N/A	4.31704	2.10653	vacc.
0.0431226	0.0421816	Unvacc or N/A	0.0463325	0.0429691	Unvacc or N/A	1.63531	0.116276	Unvacc or N/A	0.803135	0.0398106	Unvacc or N/A	3.71983	1.99651	vacc.
0.0147747	0.0425755	Unvacc or N/A	0.0463325	0.0417873	Unvacc or N/A	0.0444847	0.0503798	Unvacc or N/A	2.96025	0.583199	Unvacc or N/A	2.40398	1.35488	vacc.
0.0213175	0.0461048	Unvacc or N/A	0.0463325	0.0409977	Unvacc or N/A	2.87034	0.0472749	Unvacc or N/A	1.64607	1.5682	Unvacc or N/A	3.48728	2.16465	vacc.
1.13051	0.578639	Unvacc or N/A	1.63031	0.657056	Unvacc or N/A	1.78843	0.0382226	Unvacc or N/A	1.19716	1.71071	Unvacc or N/A	4.05246	1.66661	vacc.
0.0278161	0.0413927	Unvacc or N/A	2.34098	2.00432	Unvacc or N/A	2.86623	0.0511525	Unvacc or N/A	3.28187	0.0417873	Unvacc or N/A	3.4915	0.459392	vacc.
0.0105129	0.0437551	Unvacc or N/A	0.0423829	0.0402066	Unvacc or N/A	1.68073	0.999565	Unvacc or N/A	2.54929	0.502427	Unvacc or N/A	3.436	1.12678	vacc.
0.0163132	0.0696681	Unvacc or N/A	0.0381389	0.0429691	Unvacc or N/A	0.941787	1.35622	Unvacc or N/A	2.10223	2.14239	Unvacc or N/A	4.04653	1.71147	vacc.
0.00748212	0.0433623	Unvacc or N/A	0.0408287	0.0445398	Unvacc or N/A	0.0459683	0.0350293	Unvacc or N/A	4.14764	1.79281	Unvacc or N/A	3.40381	0.522444	vacc.
0.00124712	0.0449315	Unvacc or N/A	2.15535	1.93631	Unvacc or N/A	0.0436792	0.0610753	Unvacc or N/A	1.82159	0.0588055	Unvacc or N/A	4.19501	1.5197	vacc.
0.0151757	0.0429691	Unvacc or N/A	0.0441465	0.0433623	Unvacc or N/A	0.0508476	0.665581	Unvacc or N/A	3.68533	1.01368	Unvacc or N/A	3.28466	1.94037	vacc.
0.0131597	0.0433623	Unvacc or N/A	0.96315	1.3604	Unvacc or N/A	0.0445596	2.02284	Unvacc or N/A	1.53487	0.0863598	Unvacc or N/A	3.27715	2.16256	vacc.
0.00931349	0.0429691	Unvacc or N/A	2.371	1.42991	Unvacc or N/A	2.70662	1.46835	Unvacc or N/A	2.77217	2.14613	Unvacc or N/A	3.94993	2.21906	vacc.
0.0137392	0.0413927	Unvacc or N/A				1.88659	2.13513	Unvacc or N/A	2.15936	1.65706	Unvacc or N/A	3.455	2.06521	vacc.
0.00840303	0.0726175	Unvacc or N/A				0.0351535	1.3298	Unvacc or N/A	0.157538	1.2383	Unvacc or N/A	2.85321	2.0983	vacc.
0.0213175	0.0457141	Unvacc or N/A				1.87744	1.22453	Unvacc or N/A	1.78624	1.14922	Unvacc or N/A	3.46135	1.95918	vacc.
0.0176163	0.0425755	Unvacc or N/A				2.05713	0.0338257	Unvacc or N/A	1.85759	1.10992	Unvacc or N/A	4.07958	2.16406	vacc.
0.0204008	0.0441476	Unvacc or N/A				0.0433697	0.0417873	Unvacc or N/A	1.92352	2.29314	Unvacc or N/A	3.15259	2.05423	vacc.
1.53505	1.47871	Unvacc or N/A				2.65102	0.0366289	Unvacc or N/A	3.32285	1.33746	Unvacc or N/A	3.1271	2.13862	vacc.
0.0206305	0.0476642	Unvacc or N/A				0.0351535	2.15594	Unvacc or N/A	0.206022	0.0433623	Unvacc or N/A	3.20925	1.78312	vacc.
0.000116167	0.0445398	Unvacc or N/A				1.67198	0.612784	Unvacc or N/A	1.79203	0.790285	Unvacc or N/A	2.86982	1.16286	vacc.
0	0.0417873	Unvacc or N/A				3.05939	0.0421816	Unvacc or N/A	1.71862	0.299725	Unvacc or N/A	3.27231	1.10823	vacc.
0	0.0425755	Unvacc or N/A				0.249479	2.14922	Unvacc or N/A	1.65021	0.763428	Unvacc or N/A	3.16643	2.12516	vacc.
0.0206305	0.0437551	Unvacc or N/A				1.62781	2.24403	Unvacc or N/A	2.72659	0.0437551	Unvacc or N/A	3.17406	0.791691	vacc.
0.0238118	0.0445398	Unvacc or N/A				1.7341	2.31702	Unvacc or N/A	2.00486	1.15655	Unvacc or N/A	3.09307	0.572872	vacc.
0.0105129	0.0409977	Unvacc or N/A				1.99198	1.49485	Unvacc or N/A	3.90179	0.146438	Unvacc or N/A	3.86427	2.13481	vacc.
0.0604292	0.0457141	Unvacc or N/A				0.0360384	1.16732	Unvacc or N/A	0.0455058	0.147367	Unvacc or N/A	3.13956	1.23502	vacc.
0.00686174	0.0421816	Unvacc or N/A				2.79469	2.28713	Unvacc or N/A	3.08244	0.737987	Unvacc or N/A	3.57715	2.06371	vacc.
0.0151757	0.0421816	Unvacc or N/A				0.0473986	0.0350293	Unvacc or N/A	0.754977	0.179839	Unvacc or N/A	3.55642	2.19866	vacc.
0.0114027	0.0425755	Unvacc or N/A				1.85596	1.22686	Unvacc or N/A	1.37158	0.324282	Unvacc or N/A	3.40364	0.401401	vacc.
0.00961484	0.0441476	Unvacc or N/A				1.27648	0.0374265	Unvacc or N/A	2.80419	0.961421	Unvacc or N/A	3.70766	2.18498	vacc.
0.00840303	0.0503798	Unvacc or N/A				1.40852	1.42975	Unvacc or N/A	1.69227	0.152288	Unvacc or N/A	3.75914	1.82679	vacc.
0.00560321	0.0406023	Unvacc or N/A				1.77394	0.986772	Unvacc or N/A	1.55148	0.41162	Unvacc or N/A	4.22528	2.05729	vacc.
0.666293	0.273233	Unvacc or N/A				0.0939613	0.697229	Unvacc or N/A	0.0365829	0.545307	Unvacc or N/A	3.53517	2.11826	vacc.
0.586499	0.884795	Unvacc or N/A				1.66463	1.32243	Unvacc or N/A	1.08269	0.185825	Unvacc or N/A	3.37749	2.05918	vacc.
0.0148898	0.0433623	Unvacc or N/A				1.59657	0.227115	Unvacc or N/A	0.431355	1.55497	Unvacc or N/A	4.11062	2.09412	vacc.
0.0125772	0.0425755	Unvacc or N/A				1.74826	0.790285	Unvacc or N/A	1.58076	0.39794	Unvacc or N/A	4.0898	1.99038	vacc.
0.015461	0.0449315	Unvacc or N/A				1.9347	2.08279	Unvacc or N/A	1.25157	0.0748164	Unvacc or N/A	3.21458	0.138934	vacc.
0.0052844	0.0457141	Unvacc or N/A				2.14338	1.91174	Unvacc or N/A	1.53273	0.147985	Unvacc or N/A	3.59539	2.01115	vacc.
0.0052844	0.0421816	Unvacc or N/A				2.19877	1.87489	Unvacc or N/A	1.53555	0.921686	Unvacc or N/A	2.38364	2.11561	vacc.
0.00991518	0.0413927	Unvacc or N/A				0.842946	0.0386202	Unvacc or N/A	0.269217	1.06521	Unvacc or N/A	4.10724	2.00903	vacc.
0.802198	1.25479	Unvacc or N/A				1.48604	1.26694	Unvacc or N/A	1.53246	0.0378248	Unvacc or N/A	0.868644	1.21059	vacc.
0.016596	0.0425755	Unvacc or N/A				1.59231	1.89143	Unvacc or N/A	3.50169	1.32715	Unvacc or N/A	3.75251	1.81425	vacc.
0.011107	0.0425755	Unvacc or N/A				2.6571	1.22479	Unvacc or N/A	1.43627	0.0334238	Unvacc or N/A	3.4524	1.94792	vacc.
0.0746424	0.0421816	Unvacc or N/A				0.0427954	0.0362295	Unvacc or N/A	0.514621	0.788875	Unvacc or N/A	3.61278	1.02612	vacc.
0.00991518	0.0429691	Unvacc or N/A				2.11192	0.900367	Unvacc or N/A	1.54295	0.0350293	Unvacc or N/A	3.57738	2.05767	vacc.
0.0146031	0.045323	Unvacc or N/A				0.0360547	1.33746	Unvacc or N/A	1.83388	1.96246	Unvacc or N/A	3.32035	1.36698	vacc.
0.100981	0.0433623	Unvacc or N/A				0.0532532	1.49429	Unvacc or N/A	1.81321	0.69897	Unvacc or N/A	2.73207	1.83129	vacc.
0.812596	0.475671	Unvacc or N/A				0.0514162	0.996074	Unvacc or N/A	0.0467831	0.50515	Unvacc or N/A	3.65849	2.03782	vacc.
0	0.0413927	Unvacc or N/A				0.0380986	2.20575	Unvacc or N/A	0.0401071	1.92593	Unvacc or N/A	3.89801	2.10551	vacc.
0.00931349	0.0437551	Unvacc or N/A				2.14776	2.18184	Unvacc or N/A	1.4634	1.91687	Unvacc or N/A	3.60627	0.114978	vacc.
0.0114027	0.0178677	Unvacc or N/A				1.71668	0.0374265	Unvacc or N/A	0.038352	2.19507	Unvacc or N/A	3.73159	0.0464952	vacc.
0.0119916	0.0565237	Unvacc or N/A				0.758205	0.0457141	Unvacc or N/A	1.71664	1.14891	Unvacc or N/A	3.11025	2.10175	vacc.
0.00961484	0.0170333	Unvacc or N/A				1.21858	0.0350293	Unvacc or N/A	1.61648	0.772322	Unvacc or N/A	2.78888	1.44592	vacc.
0.00496371	0.0445398	Unvacc or N/A				0.0465286	0.0382226	Unvacc or N/A	3.65275	1.61972	Unvacc or N/A	2.13354	1.39707	vacc.
0.0105129	0.0253059	Unvacc or N/A				0.26831	0.0366289	Unvacc or N/A	1.99462	0.780317	Unvacc or N/A	3.63919	0.741152	vacc.
1.92737	1.12352	Unvacc or N/A				2.14016	1.27669	Unvacc or N/A	3.16054	0.0406023	Unvacc or N/A	3.52608	1.77721	vacc.
0.0125772	0.045323	Unvacc or N/A				1.81036	1.25959	Unvacc or N/A	3.89004	1.86487	Unvacc or N/A	2.83803	1.94042	vacc.
0.00592025	0.0187005	Unvacc or N/A				0.0779198	1.98349	Unvacc or N/A	1.86566	1.74679	Unvacc or N/A	3.43169	1.03262	vacc.
0.00748212	0.0199467	Unvacc or N/A				1.58449	2.03141	Unvacc or N/A	3.25198	0.258158	Unvacc or N/A	4.13742	1.869	vacc.
0.0105129	0.0187005	Unvacc or N/A				1.37576	0.588832	Unvacc or N/A	1.3241	0.672098	Unvacc or N/A	3.80625	2.1284	vacc.
0.00686174	0.0449315	Unvacc or N/A				1.1647	0.858537	Unvacc or N/A	0.969188	2.31197	Unvacc or N/A	3.72395	2.0976	vacc.
0.0259039	0.0191163	Unvacc or N/A				0.97627	1.86303	Unvacc or N/A	1.29524	0.197281	Unvacc or N/A	3.56194	1.9966	vacc.
0.0052844	0.0457141	Unvacc or N/A				1.48673	0.858537	Unvacc or N/A	0.0493178	1.09167	Unvacc or N/A	4.02772	1.82705	vacc.
0.0143158	0.0216027	Unvacc or N/A				0.049549	0.0468852	Unvacc or N/A	3.09765	1.09096	Unvacc or N/A	3.7303	1.95139	vacc.
0.202955	0.653213	Unvacc or N/A				0.0458163	0.0480532	Unvacc or N/A	3.2958	1.70825	Unvacc or N/A	4.1599	1.8379	vacc.
0.00717261	0.0211893	Unvacc or N/A				0.0464793	0.0472749	Unvacc or N/A	0.460242	2.31848	Unvacc or N/A	4.29559	2.12254	vacc.
0.893251	0.940018	Unvacc or N/A				1.65975	1.26576	Unvacc or N/A	1.97421	0.424882	Unvacc or N/A	4.13037	2.00689	vacc.
0.947234	0.119256	Unvacc or N/A				0.0473603	0.0457141	Unvacc or N/A	2.34008	1.02979	Unvacc or N/A	1.99638	2.12057	vacc.
0.903299	1.20683	Unvacc or N/A				1.95616	0.262214	Unvacc or N/A	1.06544	0.963788	Unvacc or N/A	3.34084	1.92896	vacc.
0.0105129	0.0425755	Unvacc or N/A				1.31447	1.06521	Unvacc or N/A	1.58457	0.778151	Unvacc or N/A	2.67651	1.59693	vacc.
1.26863	1.01745	Unvacc or N/A				0.0435932	0.145196	Unvacc or N/A	3.2116	0.206556	Unvacc or N/A	3.64601	1.87448	vacc.
0	0.0421816	Unvacc or N/A				0.0482381	0.0519239	Unvacc or N/A	2.01934	1.87122	Unvacc or N/A	3.18013	1.81757	vacc.
0	0.0413927	Unvacc or N/A				0.050419	0.0511525	Unvacc or N/A	2.88707	2.32201	Unvacc or N/A	3.40415	2.13418	vacc.
1.92224	1.42813	Unvacc or N/A				0.0512859	0.0515384	Unvacc or N/A	1.45241	0.154728	Unvacc or N/A	4.29909	2.0892	vacc.
1.82393	0.494155	Unvacc or N/A				0.0746633	0.303196	Unvacc or N/A	2.09633	0.062582	Unvacc or N/A	3.83765	1.40807	vacc.
0	0.0429691	Unvacc or N/A				1.30978	0.875061	Unvacc or N/A	4.18852	0.0849336	Unvacc or N/A	3.93581	1.09412	vacc.
0.00162717	0.045323	Unvacc or N/A				1.77575	2.03302	Unvacc or N/A	2.96197	0.155032	Unvacc or N/A	4.16551	1.94596	vacc.
0	0.045323	Unvacc or N/A				0.0486758	0.0773679	Unvacc or N/A	0.0669758	1.9952	Unvacc or N/A	0.994757	1.02653	vacc.
0	0.0417873	Unvacc or N/A				1.7604	1.62387	Unvacc or N/A	0.11219	0.30103	Unvacc or N/A	3.13735	2.07737	vacc.
0	0.0413927	Unvacc or N/A				0.0442623	0.0599419	Unvacc or N/A	1.9722	2.2235	Unvacc or N/A	0.444045	0.147367	vacc.
0	0.0429691	Unvacc or N/A				0.04758	0.0488301	Unvacc or N/A	0.150985	0.154424	Unvacc or N/A	3.10619	2.08778	vacc.
0.0171598	0.0149403	Unvacc or N/A				1.686	0.936514	Unvacc or N/A	1.86958	1.18752	Unvacc or N/A	3.3784	1.95899	vacc.
0	0.0441476	Unvacc or N/A				0.0458163	0.0441476	Unvacc or N/A	3.00158	0.0409977	Unvacc or N/A	3.01452	2.2783	Unvacc or N/A
0	0.0413927	Unvacc or N/A				0.043146	0.0437551	Unvacc or N/A	0.486323	0.192289	Unvacc or N/A	3.60498	2.43088	Unvacc or N/A
1.71391	0.547775	Unvacc or N/A				1.45013	0.850033	Unvacc or N/A	3.43154	0.632457	Unvacc or N/A	0.70757	0.296226	Unvacc or N/A
1.78883	1.64316	Unvacc or N/A				1.49812	0.978637	Unvacc or N/A	1.73085	0.127105	Unvacc or N/A	3.32428	2.32552	Unvacc or N/A
0	0.0413927	Unvacc or N/A				0.0471403	0.0437551	Unvacc or N/A	0.053898	0.494155	Unvacc or N/A	3.42781	2.2383	Unvacc or N/A
0	0.0406023	Unvacc or N/A				0.0372157	0.0464952	Unvacc or N/A	0.0807711	0.83187	Unvacc or N/A	1.70757	2.41145	Unvacc or N/A
0.00748212	0.0149403	Unvacc or N/A				2.97026	2.22167	Unvacc or N/A	1.70945	0.754348	Unvacc or N/A	3.75982	2.31639	Unvacc or N/A
0.00398896	0.0437551	Unvacc or N/A				0.040753	0.0386202	Unvacc or N/A	1.62885	0.0342273	Unvacc or N/A	1.70757	2.21059	Unvacc or N/A
0.00870762	0.0421816	Unvacc or N/A				0.0595874	0.0472749	Unvacc or N/A	3.07493	0.0390173	Unvacc or N/A	3.76649	2.31534	Unvacc or N/A
0.0102145	0.0740847	Unvacc or N/A				1.61955	0.0996806	Unvacc or N/A	1.0547	1.41697	Unvacc or N/A	3.34183	2.30835	Unvacc or N/A
0.00961484	0.0433623	Unvacc or N/A				1.82794	1.70346	Unvacc or N/A	1.90507	1.4178	Unvacc or N/A	4.10223	2.43775	Unvacc or N/A
0.00090449	0.0546131	Unvacc or N/A				0.0484571	0.0496056	Unvacc or N/A	0.111514	0.0572856	Unvacc or N/A	3.00817	2.13672	Unvacc or N/A
0	0.0409977	Unvacc or N/A				0.0394332	0.0358298	Unvacc or N/A	1.74535	0.0390173	Unvacc or N/A	3.59306	1.35411	Unvacc or N/A
0	0.0425755	Unvacc or N/A				1.92841	0.793092	Unvacc or N/A	2.33169	2.16077	Unvacc or N/A	3.69028	2.08279	Unvacc or N/A
0.0213175	0.0413927	Unvacc or N/A				2.14059	1.36568	Unvacc or N/A	1.70231	2.24155	Unvacc or N/A	3.19562	2.17231	Unvacc or N/A
1.96791	1.98493	Unvacc or N/A				0.487678	0.38739	Unvacc or N/A	1.63605	0.737193	Unvacc or N/A	1.13354	0.534026	Unvacc or N/A
0.0194785	0.0421816	Unvacc or N/A				0.0383273	0.0354297	Unvacc or N/A	0.0888894	1.71433	Unvacc or N/A	3.11561	2.17696	Unvacc or N/A
0	0.0421816	Unvacc or N/A				2.00536	1.14706	Unvacc or N/A	1.60399	0.808211	Unvacc or N/A	2.5437	0.0342273	Unvacc or N/A
0.00717261	0.0195317	Unvacc or N/A				1.28222	1.35755	Unvacc or N/A	1.86454	0.348305	Unvacc or N/A	3.21511	1.28691	Unvacc or N/A
1.8279	1.70868	Unvacc or N/A				1.39149	1.92768	Unvacc or N/A	1.06828	0.41162	Unvacc or N/A	1.07151	2.21484	Unvacc or N/A
0	0.0394141	Unvacc or N/A				1.58686	0.860338	Unvacc or N/A	1.47314	1.56372	Unvacc or N/A	1.8697	1.29003	Unvacc or N/A
0	0.0461048	Unvacc or N/A				0.673527	0.235276	Unvacc or N/A	0.0172205	0.0449315	Unvacc or N/A	3.11059	2.17319	Unvacc or N/A
0	0.0409977	Unvacc or N/A				1.53634	0.481443	Unvacc or N/A	1.58301	1.23855	Unvacc or N/A	3.41095	2.35927	Unvacc or N/A
1.14286	0.52763	Unvacc or N/A				0.0387703	0.0464952	Unvacc or N/A	0.0104815	0.0507663	Unvacc or N/A	2.90347	2.01242	Unvacc or N/A
0.00748212	0.0437551	Unvacc or N/A				0.0473603	0.0433623	Unvacc or N/A	0.012409	0.0461048	Unvacc or N/A	3.02284	0.837588	Unvacc or N/A
0	0.0413927	Unvacc or N/A				1.47027	0.928396	Unvacc or N/A	0.0129533	0.045323	Unvacc or N/A	3.31848	1.90966	Unvacc or N/A
0	0.0413927	Unvacc or N/A				0.0400941	0.0449315	Unvacc or N/A	2.65549	2.26435	Unvacc or N/A	3.09482	1.42062	Unvacc or N/A
0.0122848	0.0421816	Unvacc or N/A				0.0464793	0.0402066	Unvacc or N/A	1.70416	2.10789	Unvacc or N/A	0.893762	0.491362	Unvacc or N/A
0.00931349	0.0449315	Unvacc or N/A				0.058706	0.0370279	Unvacc or N/A	0.817408	0.0806265	Unvacc or N/A	2.77481	2.11528	Unvacc or N/A
1.27282	0.460898	Unvacc or N/A				0.746034	0.834421	Unvacc or N/A	1.42129	0.137987	Unvacc or N/A	3.22968	2.30211	Unvacc or N/A
3.0994	2.15927	Unvacc or N/A				2.81674	0.960471	Unvacc or N/A	0.724294	0.177536	Unvacc or N/A	3.22324	2.29403	Unvacc or N/A
2.70181	2.28194	Unvacc or N/A				2.04105	0.211654	Unvacc or N/A	1.05192	0.791691	Unvacc or N/A	3.33405	2.1486	Unvacc or N/A
0	0.0402066	Unvacc or N/A				0.0358744	0.0468852	Unvacc or N/A	3.19433	0.760422	Unvacc or N/A	1.15746	0.552668	Unvacc or N/A
0.00332669	0.0437551	Unvacc or N/A				3.08066	1.745	Unvacc or N/A	1.97879	0.332438	Unvacc or N/A	4.09163	2.43838	Unvacc or N/A
0.0242613	0.0429691	Unvacc or N/A				1.04587	0.0488301	Unvacc or N/A	2.82551	1.3092	Unvacc or N/A	3.42259	2.47509	Unvacc or N/A
2.43683	1.90113	Unvacc or N/A							0	0.0449315	Unvacc or N/A	0.863323	0.466868	Unvacc or N/A
2.11785	1.471	Unvacc or N/A							1.90021	1.06819	Unvacc or N/A	3.65437	2.31218	Unvacc or N/A
0.0253799	0.0433623	Unvacc or N/A							1.79886	0.537819	Unvacc or N/A	2.33666	2.34947	Unvacc or N/A
0.0148898	0.0330214	Unvacc or N/A							1.37622	0.459392	Unvacc or N/A	3.23679	2.36418	Unvacc or N/A
2.89888	2.06558	Unvacc or N/A							1.23378	0.0856473	Unvacc or N/A	3.88287	1.78111	Unvacc or N/A
0	0.045323	Unvacc or N/A							0.0104815	0.0449315	Unvacc or N/A	3.8423	0.799341	Unvacc or N/A
0.00658821	0.0476642	Unvacc or N/A							1.37775	1.68673	Unvacc or N/A	3.37731	2.15625	Unvacc or N/A
0.00779033	0.0468852	Unvacc or N/A							1.80438	1.82847	Unvacc or N/A	1.13418	2.15927	Unvacc or N/A
0.00929402	0.0253059	Unvacc or N/A							2.34514	1.03703	Unvacc or N/A	1.13098	1.72583	Unvacc or N/A
0.0090111	0.0305997	Unvacc or N/A							2.79173	0.338456	Unvacc or N/A	1.08707	1.67834	Unvacc or N/A
0	0.0394141	Unvacc or N/A							0.00190112	0.0472749	Unvacc or N/A	3.23172	0.200577	Unvacc or N/A
0.0102145	0.0441476	Unvacc or N/A							2.29599	1.12352	Unvacc or N/A	2.73918	2.35353	Unvacc or N/A
1.36844	0.437751	Unvacc or N/A							0.730019	0.622214	Unvacc or N/A	3.81137	2.35044	Unvacc or N/A
0	0.0406023	Unvacc or N/A							0.0135649	0.0507663	Unvacc or N/A	3.7759	2.3543	Unvacc or N/A
2.92646	2.14208	Unvacc or N/A							1.72647	2.14891	Unvacc or N/A	3.74335	2.29776	Unvacc or N/A
0	0.0203613	Unvacc or N/A							1.12456	1.21932	Unvacc or N/A	3.71725	2.38917	Unvacc or N/A
0.944405	1.11661	Unvacc or N/A							0.0177839	0.045323	Unvacc or N/A	4.35089	2.266	Unvacc or N/A
0	0.0488301	Unvacc or N/A							0.83176	0.271144	Unvacc or N/A	3.2284	2.39811	Unvacc or N/A
2.34254	1.99242	Unvacc or N/A							3.72399	1.22089	Unvacc or N/A	1.02694	1.62778	Unvacc or N/A
0.0128688	0.0421816	Unvacc or N/A							1.44251	0.913814	Unvacc or N/A	2.94934	0.685742	Unvacc or N/A
0.0253799	0.0441476	Unvacc or N/A							0.0208653	0.0461048	Unvacc or N/A	4.06562	2.3032	Unvacc or N/A
0.018783	0.0421816	Unvacc or N/A							0.628012	0.49276	Unvacc or N/A	3.09621	1.65495	Unvacc or N/A
1.83695	1.10312	Unvacc or N/A							0.0138328	0.0457141	Unvacc or N/A	4.67625	2.17202	Unvacc or N/A
0.0247096	0.0433623	Unvacc or N/A							3.43053	0.472756	Unvacc or N/A	2.97086	1.62706	Unvacc or N/A
1.11212	1.64157	Unvacc or N/A							0.0148985	0.0449315	Unvacc or N/A	3.31639	1.86237	Unvacc or N/A
1.91973	1.48742	Unvacc or N/A							0.00628938	0.0433623	Unvacc or N/A	2.78767	2.41979	Unvacc or N/A
0.0204008	0.045323	Unvacc or N/A							0.0106515	0.0511525	Unvacc or N/A	1.06967	2.21854	Unvacc or N/A
0.0166759	0.0441476	Unvacc or N/A							1.98613	1.7574	Unvacc or N/A	2.85558	2.40841	Unvacc or N/A
2.78853	0.431364	Unvacc or N/A							0	0.0449315	Unvacc or N/A	3.56538	1.95424	Unvacc or N/A
1.8589	0.876218	Unvacc or N/A							1.07129	0.503791	Unvacc or N/A	3.55606	1.92665	Unvacc or N/A
0.0201707	0.0437551	Unvacc or N/A							0.00979714	0.0461048	Unvacc or N/A	2.99926	1.87251	Unvacc or N/A
2.91747	1.97331	Unvacc or N/A							1.4326	0.380211	Unvacc or N/A	1.74858	1.60991	Unvacc or N/A
1.09338	0.893762	Unvacc or N/A							0.0047723	0.0461048	Unvacc or N/A	3.87754	2.39375	Unvacc or N/A
0.0143158	0.0429691	Unvacc or N/A							0.462241	0.630428	Unvacc or N/A	3.27715	2.33945	Unvacc or N/A
2.56459	1.56891	Unvacc or N/A							1.33124	1.00561	Unvacc or N/A	3.35276	2.36267	Unvacc or N/A
0.0137392	0.0449315	Unvacc or N/A							2.82007	1.75128	Unvacc or N/A	3.68966	0.586587	Unvacc or N/A
0.0352469	0.0429691	Unvacc or N/A							1.17555	0.480007	Unvacc or N/A	3.3668	2.1232	Unvacc or N/A
0.0114027	0.0425755	Unvacc or N/A							1.60501	0.812245	Unvacc or N/A	3.2284	2.12969	Unvacc or N/A
0.869736	0.11227	Unvacc or N/A							2.13827	1.00732	Unvacc or N/A	3.23249	2.31175	Unvacc or N/A
0.0159662	0.0429691	Unvacc or N/A							1.49821	2.1209	Unvacc or N/A	2.32056	2.15655	Unvacc or N/A
0.0210888	0.0421816	Unvacc or N/A							2.24668	1.88947	Unvacc or N/A	0.146128	0.0350293	Unvacc or N/A
0.00299754	0.0390173	Unvacc or N/A							0.026934	0.0461048	Unvacc or N/A	3.69355	2.45378	Unvacc or N/A
2.71493	2.28488	Unvacc or N/A							0.0249333	0.045323	Unvacc or N/A	0.146128	0.0378248	Unvacc or N/A
0.00547665	0.0382226	Unvacc or N/A							0.0258253	0.0542299	Unvacc or N/A	3.4257	2.40054	Unvacc or N/A
0	0.0441476	Unvacc or N/A							1.12592	0.440909	Unvacc or N/A	2.79099	2.41764	Unvacc or N/A
0.00266152	0.0445398	Unvacc or N/A							0.213591	0.0429691	Unvacc or N/A	3.29469	2.16909	Unvacc or N/A
2.20976	1.66068	Unvacc or N/A							1.31336	0.672098	Unvacc or N/A	3.41347	1.23629	Unvacc or N/A
0.955779	0.628389	Unvacc or N/A							0	0.0449315	Unvacc or N/A	2.95032	1.96009	Unvacc or N/A
0	0.0429691	Unvacc or N/A							0.0990703	0.0457141	Unvacc or N/A	3.76365	2.3251	Unvacc or N/A
1.31441	1.57415	Unvacc or N/A							2.12099	2.22479	Unvacc or N/A	2.59406	2.32035	Unvacc or N/A
0	0.0421816	Unvacc or N/A							1.65921	1.4961	Unvacc or N/A	2.987	1.69784	Unvacc or N/A
2.20533	1.197	Unvacc or N/A							1.8326	1.80835	Unvacc or N/A	3.50024	1.86888	Unvacc or N/A
0.0157288	0.0429691	Unvacc or N/A							0	0.0507663	Unvacc or N/A	2.79803	2.18977	Unvacc or N/A
0.922042	0.915927	Unvacc or N/A							0.771504	1.0103	Unvacc or N/A	2.1313	0.850646	Unvacc or N/A
0	0.0413927	Unvacc or N/A							2.90984	2.11528	Unvacc or N/A	4.26179	2.37676	Unvacc or N/A
0.00590095	0.0402066	Unvacc or N/A							1.74578	0.284431	Unvacc or N/A	3.89126	2.37967	Unvacc or N/A
0.880546	0.101747	Unvacc or N/A							0.00777058	0.0468852	Unvacc or N/A	3.50092	2.3638	Unvacc or N/A
0	0.0409977	Unvacc or N/A							0	0.0441476	Unvacc or N/A	3.49927	2.31218	Unvacc or N/A
0	0.0425755	Unvacc or N/A							2.14447	1.61888	Unvacc or N/A	3.30428	1.76834	Unvacc or N/A
0	0.0413927	Unvacc or N/A							2.33028	1.10585	Unvacc or N/A	0.802774	0.556303	Unvacc or N/A
0.0215459	0.0413927	Unvacc or N/A							0.387478	1.11793	Unvacc or N/A	0.287802	0.448706	Unvacc or N/A
0.0090111	0.0461048	Unvacc or N/A							0.100472	0.0445398	Unvacc or N/A	3.18808	2.26647	Unvacc or N/A
0.0151757	0.0457141	Unvacc or N/A							1.41158	1.24551	Unvacc or N/A	2.6114	1.49388	Unvacc or N/A
0.00654943	0.0314085	Unvacc or N/A							0.505518	0.0461048	Unvacc or N/A	3.86445	1.79616	Unvacc or N/A
0.00134497	0.0289777	Unvacc or N/A							1.01559	0.288473	Unvacc or N/A	3.18526	2.21112	Unvacc or N/A
1.43988	1.15897	Unvacc or N/A							1.76222	1.75097	Unvacc or N/A	3.20925	1.81511	Unvacc or N/A
0.00299534	0.0433623	Unvacc or N/A							2.55277	1.60228	Unvacc or N/A	3.01912	2.13162	Unvacc or N/A
3.0044	1.90865	Unvacc or N/A							2.07514	2.17173	Unvacc or N/A	2.72567	1.85582	Unvacc or N/A
1.50424	1.43473	Unvacc or N/A							0.0148382	0.0433623	Unvacc or N/A	3.56844	2.3438	Unvacc or N/A
0.00362946	1.01452	Unvacc or N/A							0.011036	0.0595634	Unvacc or N/A	3.30255	2.28646	Unvacc or N/A
0	0.0553783	Unvacc or N/A							2.08966	1.77225	Unvacc or N/A	3.92376	2.36455	Unvacc or N/A
0.00134497	0.0366289	Unvacc or N/A							0.0107591	0.0457141	Unvacc or N/A	0.70757	0.296226	Unvacc or N/A
1.45408	0.564666	Unvacc or N/A							0.00822941	0.0421816	Unvacc or N/A	3.32593	2.21696	Unvacc or N/A
0.00517355	0.0421816	Unvacc or N/A							1.95278	0.61595	Unvacc or N/A	1.36642	2.26975	Unvacc or N/A
0.00234858	0.0269416	Unvacc or N/A							2.65529	1.48968	Unvacc or N/A	3.55072	1.24871	Unvacc or N/A
0.0090071	0.0297895	Unvacc or N/A							0.0161671	0.0476642	Unvacc or N/A	3.68753	2.33686	Unvacc or N/A
0.000996992	0.0322157	Unvacc or N/A							2.2798	0.723456	Unvacc or N/A	2.16017	1.17955	Unvacc or N/A
0	0.0406023	Unvacc or N/A							0.0172205	0.0461048	Unvacc or N/A	3.17319	2.38453	Unvacc or N/A
0	0.0417873	Unvacc or N/A							1.1523	0.151063	Unvacc or N/A	3.89867	2.031	Unvacc or N/A
0	0.0273496	Unvacc or N/A							2.29677	1.93837	Unvacc or N/A	3.44451	1.30535	Unvacc or N/A
0.000259071	0.0232525	Unvacc or N/A							0.769811	0.271144	Unvacc or N/A	3.37125	2.27323	Unvacc or N/A
0	0.0402066	Unvacc or N/A							0.0552253	0.0530784	Unvacc or N/A	3.15564	1.52802	Unvacc or N/A
0	0.0224284	Unvacc or N/A							2.08898	0.369216	Unvacc or N/A	3.27967	2.26316	Unvacc or N/A
0.00425337	0.0445398	Unvacc or N/A							0.0251568	0.0476642	Unvacc or N/A	2.70638	1.1452	Unvacc or N/A
0.00168514	0.0421816	Unvacc or N/A							0.810872	0.261739	Unvacc or N/A	3.33425	2.36829	Unvacc or N/A
2.08539	1.27898	Unvacc or N/A							0.138213	0.244525	Unvacc or N/A	3.47232	2.36059	Unvacc or N/A
0.404368	0.0704073	Unvacc or N/A							2.23257	1.14799	Unvacc or N/A	3.12287	2.41179	Unvacc or N/A
0	0.0417873	Unvacc or N/A							0.611915	0.432969	Unvacc or N/A	3.11992	2.41296	Unvacc or N/A
0.00223351	0.0457141	Unvacc or N/A							0.0145708	0.0449315	Unvacc or N/A	3.36736	2.18298	Unvacc or N/A
1.88785	1.71164	Unvacc or N/A							0.267141	0.0909631	Unvacc or N/A	3.40586	2.39967	Unvacc or N/A
0.987805	0.807535	Unvacc or N/A							2.81625	0.957607	Unvacc or N/A	2.24204	1.55811	Unvacc or N/A
2.2589	1.48657	Unvacc or N/A							0.935296	1.03743	Unvacc or N/A	2.95516	1.6467	Unvacc or N/A
2.06233	1.99233	Unvacc or N/A							2.02449	0.383815	Unvacc or N/A	3.17811	2.37566	Unvacc or N/A
0	0.045323	Unvacc or N/A							0.0096437	0.045323	Unvacc or N/A	3.68869	1.34104	Unvacc or N/A
0	0.0480532	Unvacc or N/A							2.29833	2.28601	Unvacc or N/A	4.31511	1.83008	Unvacc or N/A
0.00223351	0.045323	Unvacc or N/A							2.14776	1.9309	Unvacc or N/A	2.87425	1.57043	Unvacc or N/A
0.00201931	0.0289777	Unvacc or N/A							0.0102031	0.0437551	Unvacc or N/A	3.85751	2.34242	Unvacc or N/A
0	0.0802656	Unvacc or N/A							0.0161671	0.0449315	Unvacc or N/A	3.66049	2.20303	Unvacc or N/A
0.000104441	0.0472749	Unvacc or N/A							2.64819	1.73288	Unvacc or N/A	2.84491	1.83531	Unvacc or N/A
2.72944	1.96979	Unvacc or N/A							1.12723	0.579784	Unvacc or N/A	3.29885	2.37346	Unvacc or N/A
1.25935	1.3742	Unvacc or N/A							1.66472	1.56312	Unvacc or N/A	3.08672	2.3784	Unvacc or N/A
2.19026	2.10958	Unvacc or N/A							0.0200773	0.0472749	Unvacc or N/A	3.62644	1.84677	Unvacc or N/A
1.70337	1.24304	Unvacc or N/A							2.74016	1.90325	Unvacc or N/A	2.92588	0.850646	Unvacc or N/A
0.87759	0.209247	Unvacc or N/A							1.16352	1.83645	Unvacc or N/A	2.12548	1.37931	Unvacc or N/A
0.00667365	0.0413927	Unvacc or N/A							2.13836	1.10243	Unvacc or N/A	3.16702	2.33905	Unvacc or N/A
0	0.0413927	Unvacc or N/A							0.0251945	0.0449315	Unvacc or N/A	3.14489	2.43217	Unvacc or N/A
0.00267374	0.0417873	Unvacc or N/A							2.85008	1.96881	Unvacc or N/A	2.85364	1.11926	Unvacc or N/A
0.00538407	0.0417873	Unvacc or N/A							0.0229092	0.0441476	Unvacc or N/A	0.613842	1.62459	Unvacc or N/A
0.181616	0.0472749	Unvacc or N/A							1.94194	0.760422	Unvacc or N/A	3.21431	2.31576	Unvacc or N/A
0.0240367	0.0429691	Unvacc or N/A							2.03764	1.48883	Unvacc or N/A	3.24353	2.3969	Unvacc or N/A
0.796992	0.378398	Unvacc or N/A							2.19214	1.05115	Unvacc or N/A	3.66087	2.11394	Unvacc or N/A
0.022229	0.0406023	Unvacc or N/A							1.77821	1.66181	Unvacc or N/A	2.96811	1.83174	Unvacc or N/A
0.0262696	0.0618293	Unvacc or N/A							2.5877	1.27738	Unvacc or N/A	3.77283	2.21059	Unvacc or N/A
0.0249333	0.0406023	Unvacc or N/A							3.36276	1.05956	Unvacc or N/A	3.44654	2.34479	Unvacc or N/A
0.0190152	0.0417873	Unvacc or N/A							2.60828	1.28012	Unvacc or N/A	3.44731	2.33425	Unvacc or N/A
2.00757	2.25455	Unvacc or N/A							1.63334	1.2878	Unvacc or N/A	3.75481	2.25139	Unvacc or N/A
1.5423	0.949878	Unvacc or N/A							3.1261	1.79934	Unvacc or N/A	3.80733	2.18469	Unvacc or N/A
1.81219	1.87105	Unvacc or N/A							1.27573	0.131619	Unvacc or N/A	2.71542	2.38093	Unvacc or N/A
0.0258253	0.0409977	Unvacc or N/A							1.73807	1.42635	Unvacc or N/A	2.73608	2.38739	Unvacc or N/A
0.0210888	0.0437551	Unvacc or N/A							1.17386	0.463893	Unvacc or N/A	3.54518	1.6113	Unvacc or N/A
0.0162032	0.0406023	Unvacc or N/A							0.0243846	0.0441476	Unvacc or N/A	3.41681	2.4618	Unvacc or N/A
0.0183174	0.0421816	Unvacc or N/A							0.00747682	0.0461048	Unvacc or N/A	4.1024	2.21192	Unvacc or N/A
1.2791	1.77663	Unvacc or N/A							1.01202	1.34518	Unvacc or N/A	3.14395	2.27875	Unvacc or N/A
0.022456	0.0409977	Unvacc or N/A							0	0.0461048	Unvacc or N/A	3.35044	2.3784	Unvacc or N/A
0.9122	1.69469	Unvacc or N/A							1.67806	1.23629	Unvacc or N/A	3.88372	2.16879	Unvacc or N/A
0.022229	0.0406023	Unvacc or N/A							0.00628938	0.0461048	Unvacc or N/A	3.29885	2.10924	Unvacc or N/A
0.0251568	0.0480532	Unvacc or N/A							2.95492	0.763428	Unvacc or N/A	2.89548	2.17406	Unvacc or N/A
0.0204008	0.0441476	Unvacc or N/A							1.66478	1.30492	Unvacc or N/A	3.05423	2.02078	Unvacc or N/A
0.0180841	0.0402066	Unvacc or N/A							2.3773	1.55328	Unvacc or N/A	2.01662	1.61151	Unvacc or N/A
0.000996992	0.0413927	Unvacc or N/A							2.79221	0.805501	Unvacc or N/A	1.19479	0.501059	Unvacc or N/A
0.563981	0.635484	Unvacc or N/A							0	0.0480532	Unvacc or N/A	2.68699	2.38668	Unvacc or N/A
0.000259071	0.0228406	Unvacc or N/A							2.0679	0.16346	Unvacc or N/A	3.75113	2.22037	Unvacc or N/A
0.00362946	0.0413927	Unvacc or N/A							0.0162179	0.0464952	Unvacc or N/A	1.80017	1.6653	Unvacc or N/A
0	0.0207755	Unvacc or N/A							1.81307	0.71265	Unvacc or N/A	4.02135	2.39129	Unvacc or N/A
0.00814037	0.0580462	Unvacc or N/A							1.10891	0.0461048	Unvacc or N/A	3.29292	2.07518	Unvacc or N/A
1.4782	1.62315	Unvacc or N/A							0	0.045323	Unvacc or N/A	3.26102	1.36493	Unvacc or N/A
0	0.0425755	Unvacc or N/A							2.13386	1.82711	Unvacc or N/A	1.18184	1.47494	Unvacc or N/A
0	0.0285713	Unvacc or N/A							2.1965	1.48259	Unvacc or N/A	3.77583	2.26007	Unvacc or N/A
0	0.0409977	Unvacc or N/A							0.0156918	0.0409977	Unvacc or N/A	1.40088	0.225309	Unvacc or N/A
0.00267374	0.0220157	Unvacc or N/A							0.0134949	0.045323	Unvacc or N/A	0.669317	0.0681859	Unvacc or N/A
0.0293497	0.0429691	Unvacc or N/A							0.0104815	0.0468852	Unvacc or N/A	0.146128	0.0354297	Unvacc or N/A
0	0.0437551	Unvacc or N/A							0.012409	0.045323	Unvacc or N/A	3.48287	2.15987	Unvacc or N/A
2.29007	1.77063	Unvacc or N/A							2.7211	1.62252	Unvacc or N/A	3.18526	2.25768	Unvacc or N/A
0.0240367	0.0484418	Unvacc or N/A							0.0148985	0.0461048	Unvacc or N/A	0.63749	1.28914	Unvacc or N/A
0.0240367	0.0441476	Unvacc or N/A							2.2905	1.53479	Unvacc or N/A	2.38525	1.47885	Unvacc or N/A
1.85477	1.76649	Unvacc or N/A							1.74755	0.558709	Unvacc or N/A	4.67538	2.25042	Unvacc or N/A
0.0210888	0.045323	Unvacc or N/A							1.81882	2.03902	Unvacc or N/A	0.146128	0.0425755	Unvacc or N/A
1.7385	1.30856	Unvacc or N/A							2.09686	1.88756	Unvacc or N/A	0.146128	0.0199467	Unvacc or N/A
1.00726	0.436163	Unvacc or N/A							1.20362	0.534026	Unvacc or N/A	3.82666	1.71223	Unvacc or N/A
0	0.045323	Unvacc or N/A							1.67806	1.23629	Unvacc or N/A	3.11461	2.00273	Unvacc or N/A
1.12572	0.481443	Unvacc or N/A							1.62287	0.311754	Unvacc or N/A	3.08063	1.50623	Unvacc or N/A
0.0160297	0.0445398	Unvacc or N/A							0.0132964	0.0464952	Unvacc or N/A	4.39152	2.05461	Unvacc or N/A
0.00779033	0.0406023	Unvacc or N/A							0.0211192	0.0496056	Unvacc or N/A	3.96038	2.427	Unvacc or N/A
1.5105	1.59006	Unvacc or N/A							0.0156918	0.0476642	Unvacc or N/A	3.58377	2.21696	Unvacc or N/A
2.75047	2.12581	Unvacc or N/A							3.21418	2.15987	Unvacc or N/A	3.14768	2.21005	Unvacc or N/A
0.0116975	0.0464952	Unvacc or N/A							0.0805243	0.045323	Unvacc or N/A	1.13799	0.30103	Unvacc or N/A
0.0090111	0.0433623	Unvacc or N/A							1.59965	1.34104	Unvacc or N/A	3.49262	2.40569	Unvacc or N/A
1.17049	1.02531	Unvacc or N/A							0.0263631	0.0437551	Unvacc or N/A	3.51521	2.40278	Unvacc or N/A
0.00931349	0.045323	Unvacc or N/A							2.27658	0.591065	Unvacc or N/A	3.43886	1.38703	Unvacc or N/A
0.00870762	0.0390173	Unvacc or N/A							0.0167419	0.0441476	Unvacc or N/A	1.14706	0.0370279	Unvacc or N/A
0.00496371	0.0441476	Unvacc or N/A							2.1296	1.7091	Unvacc or N/A	0.69897	0.0674428	Unvacc or N/A
0.0102145	0.0429691	Unvacc or N/A							2.35113	1.67367	Unvacc or N/A	0.146128	0.071882	Unvacc or N/A
0.0134498	0.0358298	Unvacc or N/A							0.019562	0.0480532	Unvacc or N/A	1.69346	1.84924	Unvacc or N/A
0.0206305	0.0461048	Unvacc or N/A							0.830313	0.583199	Unvacc or N/A	2.00432	0.30103	Unvacc or N/A
1.58887	0.0476642	Unvacc or N/A							0.0129533	0.0445398	Unvacc or N/A	0.783904	0.778151	Unvacc or N/A
0	0.0507663	Unvacc or N/A							0.967683	0.0962146	Unvacc or N/A	3.14333	2.29732	Unvacc or N/A
0	0.0472749	Unvacc or N/A							2.06822	0.960471	Unvacc or N/A	3.59528	2.16554	Unvacc or N/A
1.64902	1.82256	Unvacc or N/A							2.9722	2.20898	Unvacc or N/A	3.23121	2.39393	Unvacc or N/A
0	0.0472749	Unvacc or N/A							0.224331	0.680336	Unvacc or N/A	3.30341	1.78803	Unvacc or N/A
0	0.045323	Unvacc or N/A							3.84148	2.15836	Unvacc or N/A	3.22376	2.06408	Unvacc or N/A
0	0.0476642	Unvacc or N/A							0.0129533	0.0461048	Unvacc or N/A	0.937016	1.12287	Unvacc or N/A
0.0146031	0.0362295	Unvacc or N/A							3.41966	2.24428	Unvacc or N/A	3.00518	1.96624	Unvacc or N/A
2.36549	2.17435	Unvacc or N/A							2.87152	1.59682	Unvacc or N/A	2.86982	2.11093	Unvacc or N/A
1.9781	2.0141	Unvacc or N/A							2.11604	1.01494	Unvacc or N/A	3.27508	1.80679	Unvacc or N/A
0.00654943	0.0468852	Unvacc or N/A							3.16223	1.84267	Unvacc or N/A	3.72558	1.86064	Unvacc or N/A
0.0122848	0.0269416	Unvacc or N/A							2.27994	2.07846	Unvacc or N/A	2.62634	1.436	Unvacc or N/A
0.00748212	0.0549959	Unvacc or N/A							0.0151051	0.0461048	Unvacc or N/A	3.08386	1.82601	Unvacc or N/A
0.650074	0.403121	Unvacc or N/A							3.55131	1.83556	Unvacc or N/A	1.61405	0.123852	Unvacc or N/A
0.00496371	0.0449315	Unvacc or N/A							0.0208469	0.045323	Unvacc or N/A	3.7068	1.99357	Unvacc or N/A
0.0108104	0.0484418	Unvacc or N/A							0.232294	0.546543	Unvacc or N/A	3.43457	2.0162	Unvacc or N/A
0.0128688	0.0301948	Unvacc or N/A							0.00190112	0.0441476	Unvacc or N/A	0.146128	0.436163	Unvacc or N/A
0.00592025	0.0417873	Unvacc or N/A							0.0080632	0.045323	Unvacc or N/A	1.22298	1.91751	Unvacc or N/A
0.011107	0.071882	Unvacc or N/A							1.8883	1.44545	Unvacc or N/A	1.15655	1.61899	Unvacc or N/A
0.958374	0.250908	Unvacc or N/A							1.66435	1.66474	Unvacc or N/A	4.19731	1.81043	Unvacc or N/A
0.00717261	0.0433623	Unvacc or N/A							0.00471783	0.0441476	Unvacc or N/A	2.34479	1.92567	Unvacc or N/A
0.00748212	0.0445398	Unvacc or N/A							3.6133	1.83052	Unvacc or N/A	3.41581	2.00775	Unvacc or N/A
0.00961484	0.0354297	Unvacc or N/A							0.497194	0.432969	Unvacc or N/A	3.37051	2.16227	Unvacc or N/A
0.00431615	0.0437551	Unvacc or N/A							1.48255	0.984527	Unvacc or N/A	3.36078	2.19201	Unvacc or N/A
0.00464101	0.0326188	Unvacc or N/A							1.39124	0.682145	Unvacc or N/A	3.29226	1.80754	Unvacc or N/A
0.00365922	0.0429691	Unvacc or N/A							2.79055	2.14114	Unvacc or N/A	2.18213	0.822822	Unvacc or N/A
1.98605	1.31869	Unvacc or N/A							0	0.0464952	Unvacc or N/A	2.88195	2.08707	Unvacc or N/A
0.0102145	0.0417873	Unvacc or N/A							0.0600549	0.0534626	Unvacc or N/A	1.5849	0.952792	Unvacc or N/A
0.00496371	0.0334238	Unvacc or N/A							1.95821	1.16997	Unvacc or N/A	2.80414	1.31323	Unvacc or N/A
0	0.0449315	Unvacc or N/A							0	0.0457141	Unvacc or N/A	1.7356	1.43297	Unvacc or N/A
0	0.0468852	Unvacc or N/A							0	0.0476642	Unvacc or N/A	1.8379	1.52244	Unvacc or N/A
1.26947	1.62014	Unvacc or N/A							1.93007	0.137987	Unvacc or N/A	3.12937	2.13513	Unvacc or N/A
2.20252	1.73038	Unvacc or N/A							0	0.0507663	Unvacc or N/A	3.50325	2.05805	Unvacc or N/A
0.00121916	0.0476642	Unvacc or N/A							0.00975118	0.0441476	Unvacc or N/A	1.6052	0.401401	Unvacc or N/A
1.17914	1.85944	Unvacc or N/A							0	0.0503798	Unvacc or N/A	3.69539	2.10346	Unvacc or N/A
1.34264	1.57692	Unvacc or N/A							0	0.0484418	Unvacc or N/A	2.86676	1.91487	Unvacc or N/A
1.35341	1.12775	Unvacc or N/A							0	0.0437551	Unvacc or N/A	2.2266	0.232742	Unvacc or N/A
0.00156345	0.0480532	Unvacc or N/A							0.00688569	0.0526939	Unvacc or N/A	2.51561	2.05385	Unvacc or N/A
2.23627	2.17984	Unvacc or N/A							2.19658	1.1685	Unvacc or N/A	3.44138	1.95593	Unvacc or N/A
1.31407	0.624282	Unvacc or N/A							0	0.0457141	Unvacc or N/A	3.75974	2.08849	Unvacc or N/A
0.00718187	0.0445398	Unvacc or N/A							2.97924	1.75997	Unvacc or N/A	1.42078	2.1284	Unvacc or N/A
0.00190112	0.0449315	Unvacc or N/A							0.251512	0.303196	Unvacc or N/A	3.13893	1.77627	Unvacc or N/A
2.28971	2.13956	Unvacc or N/A							0.769294	0.0441476	Unvacc or N/A	3.055	2.11926	Unvacc or N/A
0.487615	0.33646	Unvacc or N/A							1.75797	0.782473	Unvacc or N/A	3.14953	2.16702	Unvacc or N/A
0	0.0468852	Unvacc or N/A							1.68833	0.0472749	Unvacc or N/A	2.80003	1.59934	Unvacc or N/A
2.04983	1.2465	Unvacc or N/A							0.0114984	0.0476642	Unvacc or N/A	4.06729	1.93737	Unvacc or N/A
0.00446363	0.0445398	Unvacc or N/A							2.84319	1.51825	Unvacc or N/A	3.14114	2.01199	Unvacc or N/A
0.00598913	0.0441476	Unvacc or N/A							0	0.045323	Unvacc or N/A	1.7113	1.20871	Unvacc or N/A
0	0.0484418	Unvacc or N/A							1.68699	0.0437551	Unvacc or N/A	2.67943	1.99826	Unvacc or N/A
0.00156345	0.0409977	Unvacc or N/A							2.13396	0.614897	Unvacc or N/A	3.26741	2.15381	Unvacc or N/A
1.60585	0.674861	Unvacc or N/A							0	0.0484418	Unvacc or N/A	3.29732	2.08707	Unvacc or N/A
0.00446363	0.118926	Unvacc or N/A							1.271	0.74351	Unvacc or N/A	3.36003	1.98949	Unvacc or N/A
1.76325	1.32613	Unvacc or N/A							1.69916	0.324282	Unvacc or N/A	3.54307	1.27068	Unvacc or N/A
0	0.0557605	Unvacc or N/A							2.25749	1.21458	Unvacc or N/A	3.55035	0.678518	Unvacc or N/A
0	0.0496056	Unvacc or N/A							0	0.0476642	Unvacc or N/A	1.22037	1.29601	Unvacc or N/A
0.00156345	0.0484418	Unvacc or N/A							2.20445	2.25503	Unvacc or N/A	3.37475	2.18949	Unvacc or N/A
0.00352463	0.0445398	Unvacc or N/A							0.0272236	0.0496056	Unvacc or N/A	2.8537	2.07954	Unvacc or N/A
0	0.0515384	Unvacc or N/A							0.00169904	0.0488301	Unvacc or N/A	2.50515	2.03663	Unvacc or N/A
0	0.0457141	Unvacc or N/A							0	0.0476642	Unvacc or N/A	0.531479	0.0941216	Unvacc or N/A
0	0.0472749	Unvacc or N/A							1.08168	1.2079	Unvacc or N/A	2.55871	1.48586	Unvacc or N/A
2.95588	1.79844	Unvacc or N/A							2.98185	1.69452	Unvacc or N/A	3.29092	2.17725	Unvacc or N/A
0.00391976	0.0511525	Unvacc or N/A							0.825857	0.620136	Unvacc or N/A	3.01536	1.98087	Unvacc or N/A
0	0.0496056	Unvacc or N/A							0	0.0472749	Unvacc or N/A	1.14457	0.269513	Unvacc or N/A
2.06562	1.69618	Unvacc or N/A							1.25052	0.912222	Unvacc or N/A	3.31911	1.23198	Unvacc or N/A
0.0720846	0.31597	Unvacc or N/A							0	0.0461048	Unvacc or N/A	3.06967	1.91793	Unvacc or N/A
0.0396389	0.049218	Unvacc or N/A							2.72414	1.65157	Unvacc or N/A	2.75282	0.845718	Unvacc or N/A
1.81055	0.585461	Unvacc or N/A							0	0.0449315	Unvacc or N/A	3.59417	1.88958	Unvacc or N/A
1.20001	1.23704	Unvacc or N/A							0.00330098	0.0449315	Unvacc or N/A	0.367356	0.367356	Unvacc or N/A
1.54195	1.90336	Unvacc or N/A							0	0.0476642	Unvacc or N/A	1.05729	2.02898	Unvacc or N/A
0.408549	0.0565237	Unvacc or N/A							0.000670889	0.0449315	Unvacc or N/A	3.56573	2.03019	Unvacc or N/A
0	0.0884905	Unvacc or N/A							3.9126	1.35698	Unvacc or N/A	3.2079	2.20683	Unvacc or N/A
0	0.0441476	Unvacc or N/A							3.96529	1.60217	Unvacc or N/A	2.18469	0.836957	Unvacc or N/A
1.02394	0.216957	Unvacc or N/A							1.31958	0.0530784	Unvacc or N/A	0.592177	1.44122	Unvacc or N/A
1.62537	0.0417873	Unvacc or N/A							1.54201	1.23223	Unvacc or N/A	3.99127	1.62273	Unvacc or N/A
									0	0.0484418	Unvacc or N/A	3.10278	1.28533	Unvacc or N/A
									2.31441	1.67614	Unvacc or N/A	2.34733	1.28353	Unvacc or N/A
									0	0.0457141	Unvacc or N/A	3.20003	2.00945	Unvacc or N/A
									0.966699	0.236537	Unvacc or N/A	3.52257	1.81717	Unvacc or N/A
									2.10933	0.421604	Unvacc or N/A	0.579784	0.612784	Unvacc or N/A
									2.09662	1.22737	Unvacc or N/A	3.34869	1.76856	Unvacc or N/A
									1.76416	0.773055	Unvacc or N/A	2.80686	0.884229	Unvacc or N/A
									0.0619062	0.0588055	Unvacc or N/A	3.07445	2.10924	Unvacc or N/A
									0.00320664	0.0441476	Unvacc or N/A	3.24895	1.90493	Unvacc or N/A
									2.96655	1.96303	Unvacc or N/A	3.4823	2.05154	Unvacc or N/A
									3.51119	1.37199	Unvacc or N/A	1.77517	0.800029	Unvacc or N/A
									0.465582	0.227887	Unvacc or N/A	3.61972	1.45743	Unvacc or N/A
									2.95714	1.57978	Unvacc or N/A	1.12024	1.87523	Unvacc or N/A
									2.73201	0.997386	Unvacc or N/A	3.32201	2.05231	Unvacc or N/A
									0	0.0433623	Unvacc or N/A	3.96052	2.14176	Unvacc or N/A
									1.27828	0.246745	Unvacc or N/A	3.45879	1.24969	Unvacc or N/A
									0.00320664	0.0445398	Unvacc or N/A	4.20099	1.74202	Unvacc or N/A
									0.00320664	0.0441476	Unvacc or N/A	1.7676	1.78075	Unvacc or N/A
									1.20796	0.877371	Unvacc or N/A	3.7696	1.87766	Unvacc or N/A
									2.10949	0.119586	Unvacc or N/A	3.39602	2.18355	Unvacc or N/A
									2.32206	0.895423	Unvacc or N/A	3.27852	1.77952	Unvacc or N/A
									1.66099	0.722634	Unvacc or N/A	3.20412	2.04336	Unvacc or N/A
									1.54307	0.640481	Unvacc or N/A	3.25382	2.16761	Unvacc or N/A
									3.45858	2.08207	Unvacc or N/A	3.31366	1.37858	Unvacc or N/A
									2.09141	1.41514	Unvacc or N/A	1.85932	0.0770043	Unvacc or N/A
									0.409268	0.262214	Unvacc or N/A	3.36903	2.08849	Unvacc or N/A
									4.37538	2.04415	Unvacc or N/A	2.05308	1.5092	Unvacc or N/A
									0.00415291	0.0425755	Unvacc or N/A	3.03782	1.36116	Unvacc or N/A
									3.27194	1.82184	Unvacc or N/A	0.96426	1.58973	Unvacc or N/A
									0	0.0561423	Unvacc or N/A	2.98105	1.92716	Unvacc or N/A
									1.29025	0.723456	Unvacc or N/A	3.45362	2.12156	Unvacc or N/A
									2.7992	1.60412	Unvacc or N/A	2.00732	0.935003	Unvacc or N/A
									2.29897	0.865696	Unvacc or N/A	1.83052	1.78972	Unvacc or N/A
									2.14962	1.70001	Unvacc or N/A	1.93354	0.450249	Unvacc or N/A
									2.18917	0.340444	Unvacc or N/A	3.31911	1.12156	Unvacc or N/A
									2.10384	2.20385	Unvacc or N/A	3.24105	2.18498	Unvacc or N/A
									0.00747682	0.0445398	Unvacc or N/A	3.18412	0.613842	Unvacc or N/A
									4.10013	0.561101	Unvacc or N/A	3.37548	1.98372	Unvacc or N/A
									1.20091	0.15412	Unvacc or N/A	3.04883	1.63979	Unvacc or N/A
									2.3114	0.83123	Unvacc or N/A	3.5924	1.981	Unvacc or N/A
									1.5272	1.17609	Unvacc or N/A	3.21775	2.19089	Unvacc or N/A
									0.889299	1.07555	Unvacc or N/A	3.10958	2.08422	Unvacc or N/A
									1.69994	0.365488	Unvacc or N/A	3.79281	2.18837	Unvacc or N/A
									0.00538407	0.0441476	Unvacc or N/A	2.70329	2.13418	Unvacc or N/A
									1.6113	2.08814	Unvacc or N/A	3.46598	2.03782	Unvacc or N/A
									1.27566	0.0788192	Unvacc or N/A	0.83187	1.7074	Unvacc or N/A
									2.02168	1.13354	Unvacc or N/A	3.85836	2.11361	Unvacc or N/A
									0.572553	0.045323	Unvacc or N/A	3.71567	2.14706	Unvacc or N/A
									1.71319	0.755112	Unvacc or N/A	2.77822	2.01284	Unvacc or N/A
									1.79832	1.52414	Unvacc or N/A	2.78462	1.87192	Unvacc or N/A
									3.13746	2.10312	Unvacc or N/A	2.75028	2.0306	Unvacc or N/A
									1.93582	1.03703	Unvacc or N/A	3.81043	2.05154	Unvacc or N/A
									0.377972	1.7522	Unvacc or N/A	0.70927	0.0433623	Unvacc or N/A
									0.0114984	0.0457141	Unvacc or N/A	1.96876	1.02119	Unvacc or N/A
									1.15034	0.125156	Unvacc or N/A	2.95602	1.61384	Unvacc or N/A
									0.00415291	0.0445398	Unvacc or N/A	3.07004	2.09061	Unvacc or N/A
									1.00173	0.049218	Unvacc or N/A	3.58659	1.93349	Unvacc or N/A
									0	0.0449315	Unvacc or N/A	2.90811	1.96332	Unvacc or N/A
									2.03268	0.980458	Unvacc or N/A	3.31323	1.99926	Unvacc or N/A
									1.70014	0.580925	Unvacc or N/A	2.99087	1.902	Unvacc or N/A
									1.68532	1.03019	Unvacc or N/A	2.99366	1.95202	Unvacc or N/A
									2.0887	1.81611	Unvacc or N/A	1.62808	0.935003	Unvacc or N/A
									0.000499545	0.045323	Unvacc or N/A	2.95525	2.18498	Unvacc or N/A
									0.00383997	0.0476642	Unvacc or N/A	3.05805	2.077	Unvacc or N/A
									0.000499545	0.0461048	Unvacc or N/A	3.81365	1.71883	Unvacc or N/A
									1.73366	0.0472749	Unvacc or N/A	3.83613	2.16613	Unvacc or N/A
									0	0.0580462	Unvacc or N/A	0.146128	0.0553783	Unvacc or N/A
									2.09008	1.99537	Unvacc or N/A	0.146128	0.0425755	Unvacc or N/A
									0.00288572	0.0480532	Unvacc or N/A	2.38166	2.05843	Unvacc or N/A
									0	0.0445398	Unvacc or N/A	1.12969	1.27114	Unvacc or N/A
									1.29699	1.45117	Unvacc or N/A	3.44248	2.19145	Unvacc or N/A
									3.16044	2.27323	Unvacc or N/A	2.73926	1.8827	Unvacc or N/A
									0.00835472	0.0449315	Unvacc or N/A	3.13418	2.13066	Unvacc or N/A
									3.8296	0.536558	Unvacc or N/A	4.39796	1.81954	Unvacc or N/A
									1.9031	1.51508	Unvacc or N/A	3.32899	2.055	Unvacc or N/A
									0.524348	0.389166	Unvacc or N/A	2.15198	0.963316	Unvacc or N/A
									3.49797	2.14983	Unvacc or N/A	3.03663	1.77305	Unvacc or N/A
									1.13122	2.23779	Unvacc or N/A	2.95895	1.80113	Unvacc or N/A
									1.56747	0.140822	Unvacc or N/A	2.86516	1.93937	Unvacc or N/A
									1.62456	0.454845	Unvacc or N/A	3.09656	2.06408	Unvacc or N/A
									0.00190112	0.0468852	Unvacc or N/A	3.82	1.71667	Unvacc or N/A
									1.19371	1.23274	Unvacc or N/A	1.59977	2.08493	Unvacc or N/A
									2.02262	0.700704	Unvacc or N/A	1.90972	0.612784	Unvacc or N/A
									0.839598	0.928908	Unvacc or N/A	2.80154	2.21378	Unvacc or N/A
									1.68029	2.23198	Unvacc or N/A	1.92578	0.665581	Unvacc or N/A
									1.63013	0.625312	Unvacc or N/A	0.50515	1.66266	Unvacc or N/A
									1.66299	1.80929	Unvacc or N/A	2.94665	1.61416	Unvacc or N/A
									0.000104441	0.0441476	Unvacc or N/A	0.942504	1.03743	Unvacc or N/A
									1.02142	1.31323	Unvacc or N/A	2.99493	2.07004	Unvacc or N/A
									1.38201	1.32797	Unvacc or N/A	3.77706	2.06145	Unvacc or N/A
									1.70724	1.86159	Unvacc or N/A	3.79169	2.05231	Unvacc or N/A
									2.15823	2.20844	Unvacc or N/A	2.56265	1.86356	Unvacc or N/A
									1.36608	0.465383	Unvacc or N/A	3.50325	2.08458	Unvacc or N/A
									0.637308	0.517196	Unvacc or N/A	1.14706	0.992554	Unvacc or N/A
									1.89228	0.913284	Unvacc or N/A	0.539076	0.41162	Unvacc or N/A
									2.14027	1.84991	Unvacc or N/A	1.45423	0.544068	Unvacc or N/A
									2.93474	1.80312	Unvacc or N/A	3.44373	1.86994	Unvacc or N/A
									1.30634	0.991669	Unvacc or N/A	3.12775	1.77837	Unvacc or N/A
									1.76903	2.13988	Unvacc or N/A	3.45469	2.17782	Unvacc or N/A
									0.99306	0.303196	Unvacc or N/A	3.15625	1.77019	Unvacc or N/A
									1.18513	1.65089	Unvacc or N/A	3.63347	2.15897	Unvacc or N/A
									2.07623	1.306	Unvacc or N/A	2.17551	1.99546	Unvacc or N/A
									2.93579	2.14582	Unvacc or N/A	2.20466	2.02735	Unvacc or N/A
									1.95899	0.881385	Unvacc or N/A	3.85224	1.19479	Unvacc or N/A
									0.0162179	0.0468852	Unvacc or N/A	3.15534	2.18298	Unvacc or N/A
									1.57583	0.532754	Unvacc or N/A	3.59494	2.09621	Unvacc or N/A
									0	0.0472749	Unvacc or N/A	1.12678	0.966142	Unvacc or N/A
									0	0.0437551	Unvacc or N/A	1.93505	0.525045	Unvacc or N/A
									1.70502	1.16702	Unvacc or N/A	0.44248	0.50515	Unvacc or N/A
									2.2409	1.77648	Unvacc or N/A	2.35583	1.34361	Unvacc or N/A
									0	0.0464952	Unvacc or N/A	4.10741	1.66745	Unvacc or N/A
									1.73369	1.30298	Unvacc or N/A	2.21059	0.786041	Unvacc or N/A
									1.65894	0.588832	Unvacc or N/A	1.47943	0.169086	Unvacc or N/A
									0	0.0445398	Unvacc or N/A	3.50501	2.077	Unvacc or N/A
									1.84224	1.50379	Unvacc or N/A	0.146128	0.0413927	Unvacc or N/A
									3.63777	1.69688	Unvacc or N/A	1.75565	0.909021	Unvacc or N/A
									1.65846	0.107888	Unvacc or N/A	1.9467	0.956168	Unvacc or N/A
									1.9969	1.14457	Unvacc or N/A	1.13258	1.59218	Unvacc or N/A
									0.400702	2.31027	Unvacc or N/A	3.06967	1.96708	Unvacc or N/A
									2.6472	1.40243	Unvacc or N/A	2.89653	2.11694	Unvacc or N/A
									0.909784	1.08493	Unvacc or N/A	1.75297	1.19089	Unvacc or N/A
									0	0.0488301	Unvacc or N/A	3.1313	2.12385	Unvacc or N/A
									0.212951	0.0565237	Unvacc or N/A	3.6561	2.03383	Unvacc or N/A
									0	0.045323	Unvacc or N/A	3.32077	1.85618	Unvacc or N/A
									3.13641	0.0503798	Unvacc or N/A	1.77276	0.38739	Unvacc or N/A
									1.56551	0.0464952	Unvacc or N/A	3.27875	1.9541	Unvacc or N/A
									3.04128	1.18013	Unvacc or N/A	1.4624	1.23553	Unvacc or N/A
									1.8068	0.843855	Unvacc or N/A	3.01953	1.91057	Unvacc or N/A
									0.00718187	0.045323	Unvacc or N/A	1.66408	1.76686	Unvacc or N/A
									0.0177839	0.0468852	Unvacc or N/A	3.96993	2.22891	Unvacc or N/A
									0.974753	0.247482	Unvacc or N/A	2.97818	2.06371	Unvacc or N/A
									0.00288572	0.0476642	Unvacc or N/A	3.625	1.91196	Unvacc or N/A
									0.000866039	0.0480532	Unvacc or N/A	2.34183	1.33726	Unvacc or N/A
									1.72473	0.297104	Unvacc or N/A	2.25792	1.59262	Unvacc or N/A
									1.78904	2.16643	Unvacc or N/A	1.68529	0.357935	Unvacc or N/A
									2.98319	0.184407	Unvacc or N/A	3.64631	1.67422	Unvacc or N/A
									1.36266	0.935003	Unvacc or N/A	2.82995	2.01953	Unvacc or N/A
									3.0388	1.89686	Unvacc or N/A	3.27416	1.86753	Unvacc or N/A
									0.00320664	0.0464952	Unvacc or N/A	2.58659	0.996512	Unvacc or N/A
									0	0.429752	Unvacc or N/A	3.07335	1.79288	Unvacc or N/A
									1.58142	1.33766	Unvacc or N/A	2.73239	1.78226	Unvacc or N/A
									2.97188	1.03262	Unvacc or N/A	3.81097	2.02653	Unvacc or N/A
									0.0167419	0.0472749	Unvacc or N/A	3.17202	2.12222	Unvacc or N/A
									0.221003	0.354108	Unvacc or N/A	4.26958	1.95598	Unvacc or N/A
									1.10617	0.845098	Unvacc or N/A	4.10041	2.08279	Unvacc or N/A
									0.018302	0.0461048	Unvacc or N/A	3.34908	1.94211	Unvacc or N/A
									1.65004	0.537819	Unvacc or N/A	3.17289	2.23578	Unvacc or N/A
									1.47146	0.669317	Unvacc or N/A	2.67403	0.863323	Unvacc or N/A
									2.05101	1.74974	Unvacc or N/A	3.95832	2.13418	Unvacc or N/A
									1.75165	0.996512	Unvacc or N/A	3.33786	2.08529	Unvacc or N/A
									1.74724	0.394452	Unvacc or N/A	1.3216	0.792392	Unvacc or N/A
									1.81154	1.35276	Unvacc or N/A	2.21405	1.55606	Unvacc or N/A
												4.33939	2.29994	Unvacc or N/A
												0.708421	1.48259	Unvacc or N/A
												3.32879	1.67861	Unvacc or N/A
												0.30103	0	Unvacc or N/A
												2.02119	1.27715	Unvacc or N/A
												3.18667	0.650308	Unvacc or N/A
												3.0461	1.97447	Unvacc or N/A
												3.1758	2.29336	Unvacc or N/A
												3.19173	2.37658	Unvacc or N/A
												2.91142	1.38952	Unvacc or N/A
												3.2307	1.50297	Unvacc or N/A
												3.51891	2.35946	Unvacc or N/A
												3.59824	2.15503	Unvacc or N/A
												3.73336	0.40654	Unvacc or N/A
												3.00903	2.01703	Unvacc or N/A
												3.762	2.03262	Unvacc or N/A
												2.68931	1.92547	Unvacc or N/A
												0.677607	0.926857	Unvacc or N/A
												3.2971	2.42619	Unvacc or N/A
												3.72656	2.35488	Unvacc or N/A
												2.94988	1.93384	Unvacc or N/A
												3.09691	2.10687	Unvacc or N/A
												3.49596	2.12892	Unvacc or N/A
												3.07773	2.15106	Unvacc or N/A
												3.29513	2.24353	Unvacc or N/A
												3.31973	2.26221	Unvacc or N/A
												3.75702	2.13162	Unvacc or N/A
												3.03181	1.63043	Unvacc or N/A
												2.92304	1.48458	Unvacc or N/A
												3.40858	1.51135	Unvacc or N/A
												0.146128	0.0591846	Unvacc or N/A
												3.56158	2.37162	Unvacc or N/A
												1.97271	1.63629	Unvacc or N/A
												3.74515	2.04883	Unvacc or N/A
												3.31639	2.0799	Unvacc or N/A
												2.02531	1.31973	Unvacc or N/A
												2.90255	1.77452	Unvacc or N/A
												3.21775	2.07372	Unvacc or N/A
												2.97081	1.94236	Unvacc or N/A
												3.03503	1.29115	Unvacc or N/A
												4.24922	1.63558	Unvacc or N/A
												2.87506	1.94245	Unvacc or N/A
												3.31806	2.14019	Unvacc or N/A
												3.14768	1.52284	Unvacc or N/A
												2.63043	2.15381	Unvacc or N/A
												2.41162	1.27068	Unvacc or N/A
												1.76065	1.52048	Unvacc or N/A
												2.8055	2.15987	Unvacc or N/A
												3.50256	1.97695	Unvacc or N/A
												1.62024	0.58995	Unvacc or N/A
												3.01662	1.97896	Unvacc or N/A
												1.93404	2.0835	Unvacc or N/A
												2.82672	2.06521	Unvacc or N/A
												0.61595	0.131298	Unvacc or N/A
												2.52982	1.97387	Unvacc or N/A
												1.34889	1.86906	Unvacc or N/A
												0.432969	1.61826	Unvacc or N/A
												3.38828	1.98914	Unvacc or N/A
												3.83353	2.19645	Unvacc or N/A
												3.87297	2.00732	Unvacc or N/A
												3.39146	1.15014	Unvacc or N/A
												3.13577	1.93013	Unvacc or N/A
												4.04497	2.16047	Unvacc or N/A
												2.88423	0.774517	Unvacc or N/A
												3.19756	2.00212	Unvacc or N/A
												2.77887	1.06296	Unvacc or N/A
												1.29623	0.969882	Unvacc or N/A
												0.305351	0.917506	Unvacc or N/A
												2.14644	0.758912	Unvacc or N/A
												1.85661	1.86177	Unvacc or N/A
												1.21192	1.70295	Unvacc or N/A
												3.30707	1.91965	Unvacc or N/A
												3.74827	2.1685	Unvacc or N/A
												3.1427	2.03463	Unvacc or N/A
												0.549003	0.778874	Unvacc or N/A
												3.23426	2.18184	Unvacc or N/A
												3.71105	1.44091	Unvacc or N/A
												0.69897	1.23629	Unvacc or N/A
												3.93505	1.19033	Unvacc or N/A
												2.41095	0.991669	Unvacc or N/A
												2.95923	1.67182	Unvacc or N/A
												3.06032	1.54765	Unvacc or N/A
												3.1232	2.2003	Unvacc or N/A
												1.63225	0.383815	Unvacc or N/A
												3.74044	1.22246	Unvacc or N/A
												1.01536	1.47041	Unvacc or N/A
												3.29447	1.97882	Unvacc or N/A
												3.51534	2.13577	Unvacc or N/A
												2.15412	2.05423	Unvacc or N/A
												2.11727	2.03703	Unvacc or N/A
												3.79837	2.13066	Unvacc or N/A
												3.82711	2.01494	Unvacc or N/A
												3.3934	2.1271	Unvacc or N/A
												3.15655	1.00475	Unvacc or N/A
												2.87216	1.51121	Unvacc or N/A
												0.39794	1.78526	Unvacc or N/A
												2.59439	0.823474	Unvacc or N/A
												3.79699	2.08814	Unvacc or N/A
												0.789581	1.5966	Unvacc or N/A
												3.0976	1.97658	Unvacc or N/A
												3.44793	2.05805	Unvacc or N/A
												3.87425	1.66417	Unvacc or N/A
												0.623249	0.130655	Unvacc or N/A
												2.26834	2.15137	Unvacc or N/A
												2.34557	1.79588	Unvacc or N/A
												2.35736	1.81178	Unvacc or N/A
												0.257679	1.44107	Unvacc or N/A
												3.59129	1.12743	Unvacc or N/A
												3.11661	2.08171	Unvacc or N/A
												2.81491	1.65725	Unvacc or N/A
												3.16791	1.90558	Unvacc or N/A
												3.27114	1.17926	Unvacc or N/A
												2.3784	2.10992	Unvacc or N/A
												3.22063	1.58081	Unvacc or N/A
												1.71625	2.1209	Unvacc or N/A
												3.14395	1.72738	Unvacc or N/A
												0.69897	1.38703	Unvacc or N/A
												3.91991	2.02776	Unvacc or N/A
												1.10483	0.21906	Unvacc or N/A
												2.95554	2.0103	Unvacc or N/A

## Sheet: Figure 1f-g
Figure 1f								Figure 1g
Curves				Points				Curves				Points
date	Anti-N low	Anti-N med	Anti-N high	date	Anti-N low	Anti-N med	Anti-N high	date	Anti-S low	Anti-S med	Anti-S high	date	Anti-S low	Anti-S med	Anti-S high
2020-12-12	64.977	17.0507	17.9724	2020-12-12	64.977	82.0276	100	2020-12-12	66.0112	29.7753	4.21348	2020-12-12	66.0112	95.7865	100
2020-12-13	64.8254	17.1224	18.0522	2021-02-01	56.8627	78.5948	100	2020-12-13	65.6891	30.0358	4.27506	2021-02-01	50.9434	92.7224	100
2020-12-14	64.6734	17.195	18.1317	2021-04-02	46.2992	76.2205	100	2020-12-14	65.3679	30.2955	4.33658	2021-04-02	36.7521	89.3162	100
2020-12-15	64.5208	17.2684	18.2108	2021-08-21	37.3695	73.6952	100	2020-12-15	65.0476	30.5544	4.39804	2021-08-21	25.6381	78.4223	100
2020-12-16	64.3679	17.3427	18.2894	2022-04-01	5.02415	22.8019	100	2020-12-16	64.7281	30.8124	4.45945	2022-04-01	1.73824	22.6994	100
2020-12-17	64.2145	17.4178	18.3677					2020-12-17	64.4096	31.0696	4.5208
2020-12-18	64.0606	17.4939	18.4455					2020-12-18	64.092	31.3259	4.5821
2020-12-19	63.9063	17.5707	18.523					2020-12-19	63.7753	31.5814	4.64334
2020-12-20	63.7516	17.6484	18.6					2020-12-20	63.4595	31.8359	4.70452
2020-12-21	63.5965	17.727	18.6765					2020-12-21	63.1448	32.0896	4.76564
2020-12-22	63.4411	17.8063	18.7526					2020-12-22	62.8309	32.3424	4.82671
2020-12-23	63.2852	17.8866	18.8282					2020-12-23	62.5181	32.5942	4.88771
2020-12-24	63.129	17.9676	18.9034					2020-12-24	62.2062	32.8451	4.94866
2020-12-25	62.9724	18.0494	18.9781					2020-12-25	61.8954	33.0951	5.00955
2020-12-26	62.8155	18.1321	19.0523					2020-12-26	61.5855	33.3441	5.07039
2020-12-27	62.6583	18.2156	19.1261					2020-12-27	61.2767	33.5921	5.13116
2020-12-28	62.5007	18.2999	19.1994					2020-12-28	60.969	33.8392	5.19187
2020-12-29	62.3429	18.385	19.2721					2020-12-29	60.6622	34.0852	5.25253
2020-12-30	62.1847	18.4709	19.3444					2020-12-30	60.3566	34.3303	5.31312
2020-12-31	62.0262	18.5576	19.4161					2020-12-31	60.052	34.5744	5.37365
2021-01-01	61.8675	18.6451	19.4874					2021-01-01	59.7485	34.8174	5.43413
2021-01-02	61.7085	18.7334	19.5581					2021-01-02	59.4461	35.0594	5.49454
2021-01-03	61.5493	18.8225	19.6282					2021-01-03	59.1448	35.3003	5.55489
2021-01-04	61.3898	18.9123	19.6979					2021-01-04	58.8446	35.5402	5.61518
2021-01-05	61.2301	19.003	19.767					2021-01-05	58.5456	35.779	5.67541
2021-01-06	61.0701	19.0944	19.8355					2021-01-06	58.2477	36.0167	5.73558
2021-01-07	60.9099	19.1865	19.9035					2021-01-07	57.951	36.2533	5.79569
2021-01-08	60.7496	19.2795	19.971					2021-01-08	57.6554	36.4888	5.85573
2021-01-09	60.589	19.3732	20.0378					2021-01-09	57.3611	36.7232	5.91571
2021-01-10	60.4282	19.4676	20.1041					2021-01-10	57.0679	36.9565	5.97563
2021-01-11	60.2673	19.5628	20.1698					2021-01-11	56.7759	37.1886	6.03549
2021-01-12	60.1062	19.6588	20.235					2021-01-12	56.4851	37.4196	6.09528
2021-01-13	59.945	19.7555	20.2995					2021-01-13	56.1956	37.6494	6.15501
2021-01-14	59.7836	19.853	20.3634					2021-01-14	55.9073	37.878	6.21468
2021-01-15	59.622	19.9512	20.4268					2021-01-15	55.6203	38.1055	6.27428
2021-01-16	59.4604	20.0502	20.4895					2021-01-16	55.3345	38.3317	6.33382
2021-01-17	59.2986	20.1498	20.5516					2021-01-17	55.05	38.5567	6.3933
2021-01-18	59.1367	20.2503	20.6131					2021-01-18	54.7668	38.7805	6.45271
2021-01-19	58.9746	20.3514	20.6739					2021-01-19	54.4849	39.0031	6.51206
2021-01-20	58.8125	20.4533	20.7342					2021-01-20	54.2042	39.2244	6.57134
2021-01-21	58.6504	20.5559	20.7937					2021-01-21	53.925	39.4445	6.63056
2021-01-22	58.4881	20.6593	20.8527					2021-01-22	53.647	39.6633	6.68971
2021-01-23	58.3257	20.7633	20.9109					2021-01-23	53.3704	39.8808	6.7488
2021-01-24	58.1633	20.8681	20.9686					2021-01-24	53.0952	40.097	6.80782
2021-01-25	58.0009	20.9736	21.0255					2021-01-25	52.8213	40.312	6.86678
2021-01-26	57.8384	21.0798	21.0818					2021-01-26	52.5488	40.5256	6.92567
2021-01-27	57.6758	21.1867	21.1374					2021-01-27	52.2777	40.7378	6.98449
2021-01-28	57.5132	21.2944	21.1924					2021-01-28	52.008	40.9488	7.04325
2021-01-29	57.3506	21.4027	21.2466					2021-01-29	51.7397	41.1584	7.10195
2021-01-30	57.188	21.5118	21.3002					2021-01-30	51.4728	41.3666	7.16057
2021-01-31	57.0254	21.6216	21.3531					2021-01-31	51.2074	41.5735	7.21913
2021-02-01	56.8627	21.732	21.4052					2021-02-01	50.9434	41.779	7.27763
2021-02-02	56.6984	21.8447	21.4569					2021-02-02	50.6787	41.9854	7.33584
2021-02-03	56.5307	21.9612	21.5081					2021-02-03	50.4114	42.195	7.39357
2021-02-04	56.3599	22.0811	21.559					2021-02-04	50.1416	42.4076	7.45084
2021-02-05	56.186	22.2044	21.6096					2021-02-05	49.8695	42.6228	7.50766
2021-02-06	56.0092	22.331	21.6597					2021-02-06	49.5954	42.8406	7.56407
2021-02-07	55.8298	22.4607	21.7095					2021-02-07	49.3193	43.0606	7.62006
2021-02-08	55.6477	22.5933	21.759					2021-02-08	49.0416	43.2827	7.67568
2021-02-09	55.4633	22.7287	21.808					2021-02-09	48.7625	43.5066	7.73093
2021-02-10	55.2766	22.8668	21.8567					2021-02-10	48.482	43.7321	7.78584
2021-02-11	55.0877	23.0073	21.905					2021-02-11	48.2005	43.9591	7.84042
2021-02-12	54.897	23.1502	21.9528					2021-02-12	47.9181	44.1872	7.89471
2021-02-13	54.7044	23.2953	22.0004					2021-02-13	47.635	44.4163	7.94872
2021-02-14	54.5101	23.4424	22.0475					2021-02-14	47.3514	44.6461	8.00247
2021-02-15	54.3144	23.5914	22.0942					2021-02-15	47.0675	44.8765	8.05599
2021-02-16	54.1173	23.7422	22.1405					2021-02-16	46.7835	45.1072	8.10929
2021-02-17	53.919	23.8945	22.1864					2021-02-17	46.4995	45.3381	8.1624
2021-02-18	53.7197	24.0483	22.232					2021-02-18	46.2158	45.5688	8.21534
2021-02-19	53.5195	24.2034	22.2771					2021-02-19	45.9326	45.7993	8.26814
2021-02-20	53.3185	24.3597	22.3218					2021-02-20	45.65	46.0292	8.32081
2021-02-21	53.1169	24.5169	22.3661					2021-02-21	45.3682	46.2584	8.37339
2021-02-22	52.915	24.675	22.41					2021-02-22	45.0874	46.4867	8.42588
2021-02-23	52.7127	24.8338	22.4535					2021-02-23	44.8078	46.7138	8.47833
2021-02-24	52.5103	24.9932	22.4966					2021-02-24	44.5296	46.9397	8.53074
2021-02-25	52.3079	25.1529	22.5392					2021-02-25	44.2529	47.164	8.58314
2021-02-26	52.1056	25.3129	22.5815					2021-02-26	43.9779	47.3865	8.63557
2021-02-27	51.9037	25.473	22.6233					2021-02-27	43.7048	47.6072	8.68803
2021-02-28	51.7023	25.6331	22.6647					2021-02-28	43.4338	47.8256	8.74057
2021-03-01	51.5015	25.7929	22.7056					2021-03-01	43.165	48.0418	8.79319
2021-03-02	51.3014	25.9525	22.7461					2021-03-02	42.8987	48.2554	8.84593
2021-03-03	51.1023	26.1115	22.7862					2021-03-03	42.6349	48.4663	8.8988
2021-03-04	50.9042	26.2699	22.8259					2021-03-04	42.3739	48.6742	8.95185
2021-03-05	50.7074	26.4275	22.8651					2021-03-05	42.1158	48.8791	9.00508
2021-03-06	50.5119	26.5841	22.9039					2021-03-06	41.8609	49.0806	9.05853
2021-03-07	50.318	26.7397	22.9423					2021-03-07	41.6092	49.2786	9.11223
2021-03-08	50.1257	26.8941	22.9802					2021-03-08	41.3609	49.4729	9.16619
2021-03-09	49.9353	27.047	23.0177					2021-03-09	41.1162	49.6633	9.22044
2021-03-10	49.7468	27.1985	23.0547					2021-03-10	40.8753	49.8496	9.27502
2021-03-11	49.5605	27.3482	23.0913					2021-03-11	40.6384	50.0317	9.32994
2021-03-12	49.3764	27.4962	23.1274					2021-03-12	40.4055	50.2092	9.38524
2021-03-13	49.1947	27.6421	23.1631					2021-03-13	40.1769	50.3821	9.44094
2021-03-14	49.0156	27.786	23.1984					2021-03-14	39.9528	50.5502	9.49707
2021-03-15	48.8393	27.9276	23.2331					2021-03-15	39.7332	50.7132	9.55365
2021-03-16	48.6658	28.0668	23.2675					2021-03-16	39.5183	50.8709	9.61072
2021-03-17	48.4953	28.2034	23.3013					2021-03-17	39.3084	51.0233	9.66831
2021-03-18	48.328	28.3373	23.3347					2021-03-18	39.1036	51.17	9.72643
2021-03-19	48.164	28.4683	23.3677					2021-03-19	38.904	51.3108	9.78512
2021-03-20	48.0035	28.5964	23.4002					2021-03-20	38.7098	51.4457	9.84442
2021-03-21	47.8465	28.7213	23.4322					2021-03-21	38.5212	51.5744	9.90434
2021-03-22	47.6934	28.8429	23.4637					2021-03-22	38.3384	51.6967	9.96492
2021-03-23	47.5441	28.9611	23.4948					2021-03-23	38.1614	51.8124	10.0262
2021-03-24	47.3989	29.0757	23.5254					2021-03-24	37.9904	51.9214	10.0882
2021-03-25	47.2579	29.1865	23.5556					2021-03-25	37.8257	52.0233	10.1509
2021-03-26	47.1213	29.2935	23.5852					2021-03-26	37.6674	52.1181	10.2144
2021-03-27	46.9892	29.3964	23.6144					2021-03-27	37.5157	52.2056	10.2788
2021-03-28	46.8617	29.4952	23.6431					2021-03-28	37.3706	52.2854	10.344
2021-03-29	46.739	29.5896	23.6714					2021-03-29	37.2325	52.3575	10.41
2021-03-30	46.6213	29.6796	23.6991					2021-03-30	37.1014	52.4216	10.477
2021-03-31	46.5086	29.765	23.7264					2021-03-31	36.9775	52.4776	10.5449
2021-04-01	46.4012	29.8456	23.7532					2021-04-01	36.861	52.5251	10.6138
2021-04-02	46.2992	29.9213	23.7795					2021-04-02	36.7521	52.5641	10.6838
2021-04-03	46.2004	29.9943	23.8053					2021-04-03	36.6475	52.5984	10.7541
2021-04-04	46.1026	30.0669	23.8305					2021-04-04	36.5438	52.6319	10.8242
2021-04-05	46.0058	30.1391	23.8551					2021-04-05	36.441	52.6648	10.8942
2021-04-06	45.9099	30.211	23.8791					2021-04-06	36.339	52.697	10.964
2021-04-07	45.815	30.2825	23.9025					2021-04-07	36.238	52.7285	11.0335
2021-04-08	45.721	30.3536	23.9254					2021-04-08	36.1377	52.7593	11.103
2021-04-09	45.6279	30.4243	23.9478					2021-04-09	36.0383	52.7895	11.1722
2021-04-10	45.5357	30.4947	23.9696					2021-04-10	35.9398	52.8189	11.2413
2021-04-11	45.4445	30.5646	23.9909					2021-04-11	35.8421	52.8477	11.3102
2021-04-12	45.3542	30.6342	24.0117					2021-04-12	35.7452	52.8759	11.3789
2021-04-13	45.2647	30.7033	24.032					2021-04-13	35.6491	52.9033	11.4475
2021-04-14	45.1762	30.7721	24.0517					2021-04-14	35.5539	52.9301	11.516
2021-04-15	45.0885	30.8405	24.071					2021-04-15	35.4594	52.9563	11.5843
2021-04-16	45.0017	30.9084	24.0899					2021-04-16	35.3657	52.9818	11.6525
2021-04-17	44.9158	30.976	24.1082					2021-04-17	35.2728	53.0067	11.7206
2021-04-18	44.8307	31.0432	24.1261					2021-04-18	35.1806	53.0309	11.7885
2021-04-19	44.7464	31.11	24.1436					2021-04-19	35.0892	53.0545	11.8563
2021-04-20	44.663	31.1763	24.1606					2021-04-20	34.9985	53.0774	11.9241
2021-04-21	44.5804	31.2423	24.1773					2021-04-21	34.9086	53.0997	11.9917
2021-04-22	44.4986	31.3079	24.1935					2021-04-22	34.8194	53.1214	12.0592
2021-04-23	44.4177	31.3731	24.2093					2021-04-23	34.7309	53.1425	12.1266
2021-04-24	44.3375	31.4378	24.2247					2021-04-24	34.6431	53.1629	12.1939
2021-04-25	44.2581	31.5022	24.2397					2021-04-25	34.5561	53.1828	12.2612
2021-04-26	44.1795	31.5661	24.2544					2021-04-26	34.4696	53.202	12.3284
2021-04-27	44.1017	31.6297	24.2687					2021-04-27	34.3839	53.2206	12.3955
2021-04-28	44.0246	31.6928	24.2826					2021-04-28	34.2988	53.2387	12.4625
2021-04-29	43.9482	31.7555	24.2962					2021-04-29	34.2144	53.2561	12.5295
2021-04-30	43.8726	31.8178	24.3095					2021-04-30	34.1306	53.2729	12.5964
2021-05-01	43.7978	31.8797	24.3225					2021-05-01	34.0474	53.2892	12.6633
2021-05-02	43.7236	31.9412	24.3351					2021-05-02	33.9649	53.3049	12.7302
2021-05-03	43.6502	32.0023	24.3475					2021-05-03	33.883	53.32	12.797
2021-05-04	43.5774	32.063	24.3596					2021-05-04	33.8016	53.3346	12.8638
2021-05-05	43.5054	32.1233	24.3714					2021-05-05	33.7208	53.3485	12.9306
2021-05-06	43.434	32.1831	24.3829					2021-05-06	33.6406	53.362	12.9974
2021-05-07	43.3633	32.2426	24.3942					2021-05-07	33.561	53.3748	13.0642
2021-05-08	43.2932	32.3016	24.4052					2021-05-08	33.4819	53.3871	13.1309
2021-05-09	43.2238	32.3602	24.416					2021-05-09	33.4033	53.3989	13.1977
2021-05-10	43.155	32.4184	24.4266					2021-05-10	33.3253	53.4102	13.2645
2021-05-11	43.0868	32.4762	24.437					2021-05-11	33.2478	53.4209	13.3313
2021-05-12	43.0193	32.5336	24.4471					2021-05-12	33.1708	53.4311	13.3982
2021-05-13	42.9524	32.5905	24.4571					2021-05-13	33.0942	53.4407	13.4651
2021-05-14	42.886	32.6471	24.4669					2021-05-14	33.0182	53.4499	13.532
2021-05-15	42.8203	32.7032	24.4765					2021-05-15	32.9426	53.4585	13.5989
2021-05-16	42.7551	32.7589	24.486					2021-05-16	32.8674	53.4666	13.666
2021-05-17	42.6905	32.8142	24.4953					2021-05-17	32.7927	53.4743	13.733
2021-05-18	42.6264	32.8691	24.5044					2021-05-18	32.7184	53.4814	13.8002
2021-05-19	42.5629	32.9236	24.5135					2021-05-19	32.6445	53.488	13.8674
2021-05-20	42.4999	32.9777	24.5224					2021-05-20	32.5711	53.4942	13.9347
2021-05-21	42.4374	33.0314	24.5312					2021-05-21	32.498	53.4999	14.0021
2021-05-22	42.3754	33.0846	24.5399					2021-05-22	32.4253	53.5051	14.0696
2021-05-23	42.314	33.1375	24.5486					2021-05-23	32.3529	53.5099	14.1372
2021-05-24	42.253	33.1899	24.5571					2021-05-24	32.2809	53.5142	14.2049
2021-05-25	42.1925	33.2419	24.5656					2021-05-25	32.2093	53.518	14.2727
2021-05-26	42.1324	33.2936	24.574					2021-05-26	32.1379	53.5214	14.3407
2021-05-27	42.0728	33.3448	24.5824					2021-05-27	32.0669	53.5243	14.4088
2021-05-28	42.0137	33.3956	24.5908					2021-05-28	31.9962	53.5268	14.477
2021-05-29	41.9549	33.446	24.5991					2021-05-29	31.9257	53.5289	14.5453
2021-05-30	41.8966	33.496	24.6074					2021-05-30	31.8556	53.5306	14.6138
2021-05-31	41.8387	33.5455	24.6157					2021-05-31	31.7857	53.5318	14.6825
2021-06-01	41.7813	33.5947	24.624					2021-06-01	31.716	53.5326	14.7514
2021-06-02	41.7241	33.6435	24.6324					2021-06-02	31.6466	53.5331	14.8204
2021-06-03	41.6674	33.6918	24.6407					2021-06-03	31.5774	53.5331	14.8896
2021-06-04	41.611	33.7398	24.6491					2021-06-04	31.5084	53.5327	14.9589
2021-06-05	41.555	33.7874	24.6576					2021-06-05	31.4396	53.5319	15.0285
2021-06-06	41.4994	33.8345	24.6661					2021-06-06	31.371	53.5308	15.0983
2021-06-07	41.444	33.8813	24.6747					2021-06-07	31.3025	53.5292	15.1683
2021-06-08	41.389	33.9276	24.6834					2021-06-08	31.2342	53.5273	15.2385
2021-06-09	41.3343	33.9736	24.6921					2021-06-09	31.166	53.5251	15.3089
2021-06-10	41.2799	34.0192	24.701					2021-06-10	31.098	53.5224	15.3796
2021-06-11	41.2257	34.0643	24.71					2021-06-11	31.0301	53.5195	15.4505
2021-06-12	41.1719	34.1091	24.719					2021-06-12	30.9622	53.5161	15.5216
2021-06-13	41.1183	34.1535	24.7283					2021-06-13	30.8945	53.5125	15.593
2021-06-14	41.0649	34.1974	24.7376					2021-06-14	30.8269	53.5085	15.6647
2021-06-15	41.0118	34.241	24.7472					2021-06-15	30.7593	53.5041	15.7366
2021-06-16	40.9589	34.2842	24.7569					2021-06-16	30.6917	53.4995	15.8088
2021-06-17	40.9063	34.327	24.7667					2021-06-17	30.6242	53.4945	15.8813
2021-06-18	40.8538	34.3694	24.7768					2021-06-18	30.5567	53.4892	15.9541
2021-06-19	40.8016	34.4114	24.787					2021-06-19	30.4892	53.4836	16.0272
2021-06-20	40.7495	34.453	24.7975					2021-06-20	30.4217	53.4778	16.1006
2021-06-21	40.6976	34.4943	24.8082					2021-06-21	30.3541	53.4716	16.1743
2021-06-22	40.6458	34.5351	24.8191					2021-06-22	30.2866	53.4651	16.2483
2021-06-23	40.5942	34.5756	24.8302					2021-06-23	30.2189	53.4584	16.3227
2021-06-24	40.5427	34.6157	24.8416					2021-06-24	30.1513	53.4514	16.3974
2021-06-25	40.4914	34.6554	24.8532					2021-06-25	30.0835	53.4441	16.4724
2021-06-26	40.4401	34.6947	24.8652					2021-06-26	30.0157	53.4366	16.5478
2021-06-27	40.389	34.7337	24.8774					2021-06-27	29.9477	53.4288	16.6235
2021-06-28	40.3379	34.7722	24.8899					2021-06-28	29.8796	53.4207	16.6997
2021-06-29	40.287	34.8104	24.9026					2021-06-29	29.8114	53.4124	16.7762
2021-06-30	40.2361	34.8482	24.9158					2021-06-30	29.7431	53.4039	16.853
2021-07-01	40.1852	34.8856	24.9292					2021-07-01	29.6746	53.3951	16.9303
2021-07-02	40.1344	34.9227	24.9429					2021-07-02	29.6059	53.3862	17.008
2021-07-03	40.0836	34.9594	24.9571					2021-07-03	29.537	53.377	17.086
2021-07-04	40.0328	34.9957	24.9715					2021-07-04	29.4679	53.3675	17.1645
2021-07-05	39.982	35.0316	24.9864					2021-07-05	29.3986	53.3579	17.2434
2021-07-06	39.9313	35.0672	25.0016					2021-07-06	29.3291	53.3481	17.3228
2021-07-07	39.8805	35.1024	25.0172					2021-07-07	29.2593	53.3381	17.4026
2021-07-08	39.8296	35.1372	25.0332					2021-07-08	29.1893	53.3279	17.4828
2021-07-09	39.7788	35.1717	25.0496					2021-07-09	29.119	53.3175	17.5635
2021-07-10	39.7278	35.2058	25.0664					2021-07-10	29.0484	53.307	17.6446
2021-07-11	39.6768	35.2395	25.0836					2021-07-11	28.9776	53.2962	17.7262
2021-07-12	39.6258	35.2729	25.1013					2021-07-12	28.9064	53.2853	17.8083
2021-07-13	39.5746	35.3059	25.1195					2021-07-13	28.8348	53.2743	17.8909
2021-07-14	39.5233	35.3386	25.1381					2021-07-14	28.763	53.2631	17.9739
2021-07-15	39.4719	35.3709	25.1572					2021-07-15	28.6907	53.2517	18.0575
2021-07-16	39.4204	35.4028	25.1768					2021-07-16	28.6182	53.2403	18.1416
2021-07-17	39.3687	35.4344	25.1969					2021-07-17	28.5452	53.2286	18.2262
2021-07-18	39.3169	35.4656	25.2175					2021-07-18	28.4718	53.2169	18.3113
2021-07-19	39.2649	35.4965	25.2386					2021-07-19	28.398	53.205	18.397
2021-07-20	39.2128	35.527	25.2602					2021-07-20	28.3238	53.193	18.4832
2021-07-21	39.1604	35.5572	25.2824					2021-07-21	28.2491	53.181	18.5699
2021-07-22	39.1078	35.587	25.3051					2021-07-22	28.174	53.1688	18.6572
2021-07-23	39.055	35.6165	25.3285					2021-07-23	28.0984	53.1565	18.7451
2021-07-24	39.002	35.6456	25.3523					2021-07-24	28.0224	53.1441	18.8335
2021-07-25	38.9488	35.6744	25.3768					2021-07-25	27.9458	53.1316	18.9226
2021-07-26	38.8953	35.7029	25.4019					2021-07-26	27.8687	53.1191	19.0122
2021-07-27	38.8415	35.731	25.4276					2021-07-27	27.7911	53.1065	19.1024
2021-07-28	38.7874	35.7587	25.4539					2021-07-28	27.713	53.0938	19.1932
2021-07-29	38.733	35.7861	25.4808					2021-07-29	27.6343	53.081	19.2847
2021-07-30	38.6784	35.8132	25.5084					2021-07-30	27.555	53.0682	19.3767
2021-07-31	38.6234	35.84	25.5367					2021-07-31	27.4752	53.0554	19.4695
2021-08-01	38.568	35.8664	25.5656					2021-08-01	27.3947	53.0425	19.5628
2021-08-02	38.5123	35.8924	25.5952					2021-08-02	27.3137	53.0295	19.6568
2021-08-03	38.4563	35.9182	25.6255					2021-08-03	27.232	53.0166	19.7514
2021-08-04	38.3999	35.9436	25.6566					2021-08-04	27.1497	53.0036	19.8468
2021-08-05	38.3431	35.9686	25.6883					2021-08-05	27.0667	52.9905	19.9428
2021-08-06	38.2858	35.9934	25.7208					2021-08-06	26.983	52.9775	20.0394
2021-08-07	38.2282	36.0178	25.754					2021-08-07	26.8987	52.9645	20.1368
2021-08-08	38.1701	36.0419	25.788					2021-08-08	26.8137	52.9514	20.2349
2021-08-09	38.1116	36.0656	25.8227					2021-08-09	26.7279	52.9384	20.3337
2021-08-10	38.0527	36.0891	25.8583					2021-08-10	26.6415	52.9254	20.4332
2021-08-11	37.9932	36.1122	25.8946					2021-08-11	26.5542	52.9123	20.5334
2021-08-12	37.9333	36.135	25.9318					2021-08-12	26.4663	52.8993	20.6344
2021-08-13	37.8729	36.1574	25.9697					2021-08-13	26.3775	52.8864	20.7361
2021-08-14	37.8119	36.1796	26.0085					2021-08-14	26.288	52.8734	20.8386
2021-08-15	37.7504	36.2014	26.0482					2021-08-15	26.1977	52.8605	20.9418
2021-08-16	37.6884	36.2229	26.0887					2021-08-16	26.1065	52.8477	21.0458
2021-08-17	37.6258	36.2441	26.1301					2021-08-17	26.0145	52.8349	21.1506
2021-08-18	37.5626	36.265	26.1724					2021-08-18	25.9217	52.8221	21.2562
2021-08-19	37.4989	36.2855	26.2156					2021-08-19	25.828	52.8094	21.3625
2021-08-20	37.4345	36.3057	26.2597					2021-08-20	25.7335	52.7968	21.4697
2021-08-21	37.3695	36.3257	26.3048					2021-08-21	25.6381	52.7842	21.5777
2021-08-22	37.3037	36.3449	26.3514					2021-08-22	25.5422	52.7709	21.6869
2021-08-23	37.2368	36.363	26.4002					2021-08-23	25.4463	52.7561	21.7976
2021-08-24	37.1689	36.38	26.4511					2021-08-24	25.3504	52.7398	21.9099
2021-08-25	37.0999	36.3958	26.5042					2021-08-25	25.2545	52.7219	22.0236
2021-08-26	37.0299	36.4106	26.5595					2021-08-26	25.1585	52.7025	22.1389
2021-08-27	36.9589	36.4242	26.6169					2021-08-27	25.0626	52.6817	22.2557
2021-08-28	36.8868	36.4367	26.6764					2021-08-28	24.9667	52.6593	22.3741
2021-08-29	36.8137	36.4481	26.7381					2021-08-29	24.8707	52.6354	22.4939
2021-08-30	36.7396	36.4584	26.8019					2021-08-30	24.7747	52.61	22.6152
2021-08-31	36.6645	36.4676	26.8679					2021-08-31	24.6788	52.5832	22.7381
2021-09-01	36.5884	36.4757	26.9359					2021-09-01	24.5827	52.5548	22.8624
2021-09-02	36.5112	36.4826	27.0061					2021-09-02	24.4867	52.525	22.9883
2021-09-03	36.4331	36.4885	27.0784					2021-09-03	24.3907	52.4938	23.1156
2021-09-04	36.3539	36.4932	27.1528					2021-09-04	24.2946	52.461	23.2444
2021-09-05	36.2738	36.4969	27.2293					2021-09-05	24.1985	52.4268	23.3747
2021-09-06	36.1927	36.4994	27.3079					2021-09-06	24.1023	52.3912	23.5065
2021-09-07	36.1106	36.5009	27.3886					2021-09-07	24.0062	52.3541	23.6397
2021-09-08	36.0275	36.5012	27.4713					2021-09-08	23.91	52.3156	23.7745
2021-09-09	35.9434	36.5004	27.5562					2021-09-09	23.8137	52.2756	23.9107
2021-09-10	35.8583	36.4986	27.6431					2021-09-10	23.7175	52.2342	24.0483
2021-09-11	35.7723	36.4956	27.732					2021-09-11	23.6212	52.1914	24.1875
2021-09-12	35.6853	36.4916	27.8231					2021-09-12	23.5248	52.1471	24.3281
2021-09-13	35.5974	36.4865	27.9161					2021-09-13	23.4284	52.1015	24.4701
2021-09-14	35.5085	36.4802	28.0113					2021-09-14	23.332	52.0544	24.6136
2021-09-15	35.4187	36.4729	28.1084					2021-09-15	23.2355	52.0059	24.7585
2021-09-16	35.3279	36.4645	28.2076					2021-09-16	23.139	51.9561	24.9049
2021-09-17	35.2362	36.4551	28.3088					2021-09-17	23.0424	51.9048	25.0528
2021-09-18	35.1435	36.4445	28.412					2021-09-18	22.9458	51.8522	25.202
2021-09-19	35.0499	36.4329	28.5172					2021-09-19	22.8491	51.7981	25.3527
2021-09-20	34.9554	36.4201	28.6245					2021-09-20	22.7524	51.7427	25.5049
2021-09-21	34.86	36.4064	28.7337					2021-09-21	22.6556	51.6859	25.6584
2021-09-22	34.7636	36.3915	28.8449					2021-09-22	22.5588	51.6278	25.8134
2021-09-23	34.6664	36.3756	28.9581					2021-09-23	22.4619	51.5683	25.9698
2021-09-24	34.5682	36.3586	29.0732					2021-09-24	22.3649	51.5074	26.1277
2021-09-25	34.4691	36.3405	29.1903					2021-09-25	22.2679	51.4452	26.2869
2021-09-26	34.3692	36.3214	29.3094					2021-09-26	22.1709	51.3816	26.4475
2021-09-27	34.2683	36.3012	29.4304					2021-09-27	22.0737	51.3167	26.6096
2021-09-28	34.1666	36.28	29.5534					2021-09-28	21.9765	51.2504	26.7731
2021-09-29	34.064	36.2577	29.6783					2021-09-29	21.8792	51.1828	26.9379
2021-09-30	33.9605	36.2344	29.8051					2021-09-30	21.7819	51.1139	27.1042
2021-10-01	33.8562	36.21	29.9339					2021-10-01	21.6845	51.0436	27.2719
2021-10-02	33.7509	36.1845	30.0645					2021-10-02	21.587	50.9721	27.4409
2021-10-03	33.6449	36.1581	30.1971					2021-10-03	21.4895	50.8992	27.6114
2021-10-04	33.5379	36.1305	30.3315					2021-10-04	21.3918	50.825	27.7832
2021-10-05	33.4301	36.102	30.4679					2021-10-05	21.2941	50.7495	27.9564
2021-10-06	33.3215	36.0724	30.6061					2021-10-06	21.1964	50.6727	28.131
2021-10-07	33.2121	36.0418	30.7461					2021-10-07	21.0985	50.5946	28.3069
2021-10-08	33.1018	36.0102	30.8881					2021-10-08	21.0005	50.5152	28.4843
2021-10-09	32.9906	35.9775	31.0319					2021-10-09	20.9025	50.4345	28.663
2021-10-10	32.8787	35.9438	31.1775					2021-10-10	20.8044	50.3525	28.8431
2021-10-11	32.7659	35.9091	31.325					2021-10-11	20.7062	50.2693	29.0245
2021-10-12	32.6523	35.8734	31.4743					2021-10-12	20.608	50.1848	29.2073
2021-10-13	32.538	35.8366	31.6254					2021-10-13	20.5096	50.099	29.3914
2021-10-14	32.4228	35.7989	31.7783					2021-10-14	20.4111	50.0119	29.5769
2021-10-15	32.3068	35.7602	31.933					2021-10-15	20.3126	49.9236	29.7638
2021-10-16	32.19	35.7204	32.0896					2021-10-16	20.214	49.8341	29.952
2021-10-17	32.0724	35.6797	32.2479					2021-10-17	20.1152	49.7432	30.1415
2021-10-18	31.9541	35.6379	32.408					2021-10-18	20.0164	49.6512	30.3324
2021-10-19	31.835	35.5952	32.5698					2021-10-19	19.9175	49.5579	30.5246
2021-10-20	31.7151	35.5515	32.7334					2021-10-20	19.8185	49.4633	30.7182
2021-10-21	31.5944	35.5068	32.8988					2021-10-21	19.7194	49.3676	30.913
2021-10-22	31.473	35.4611	33.0659					2021-10-22	19.6202	49.2706	31.1093
2021-10-23	31.3509	35.4144	33.2347					2021-10-23	19.5209	49.1724	31.3068
2021-10-24	31.2279	35.3668	33.4053					2021-10-24	19.4214	49.0729	31.5056
2021-10-25	31.1043	35.3182	33.5775					2021-10-25	19.3219	48.9723	31.7058
2021-10-26	30.9799	35.2686	33.7515					2021-10-26	19.2223	48.8704	31.9073
2021-10-27	30.8547	35.2181	33.9272					2021-10-27	19.1226	48.7673	32.1101
2021-10-28	30.7289	35.1666	34.1045					2021-10-28	19.0227	48.663	32.3142
2021-10-29	30.6023	35.1141	34.2836					2021-10-29	18.9228	48.5576	32.5196
2021-10-30	30.475	35.0607	34.4643					2021-10-30	18.8228	48.4509	32.7263
2021-10-31	30.3469	35.0064	34.6467					2021-10-31	18.7226	48.3431	32.9343
2021-11-01	30.2182	34.9511	34.8307					2021-11-01	18.6223	48.234	33.1437
2021-11-02	30.0888	34.8949	35.0164					2021-11-02	18.5219	48.1238	33.3543
2021-11-03	29.9587	34.8377	35.2037					2021-11-03	18.4214	48.0124	33.5661
2021-11-04	29.8278	34.7796	35.3926					2021-11-04	18.3208	47.8999	33.7793
2021-11-05	29.6963	34.7205	35.5832					2021-11-05	18.2201	47.7861	33.9938
2021-11-06	29.5641	34.6606	35.7753					2021-11-06	18.1192	47.6713	34.2095
2021-11-07	29.4312	34.5997	35.9691					2021-11-07	18.0183	47.5552	34.4265
2021-11-08	29.2977	34.5379	36.1644					2021-11-08	17.9172	47.438	34.6448
2021-11-09	29.1635	34.4751	36.3614					2021-11-09	17.816	47.3197	34.8643
2021-11-10	29.0286	34.4115	36.5599					2021-11-10	17.7146	47.2002	35.0852
2021-11-11	28.8931	34.3469	36.76					2021-11-11	17.6132	47.0796	35.3072
2021-11-12	28.7569	34.2815	36.9616					2021-11-12	17.5116	46.9578	35.5306
2021-11-13	28.6201	34.2152	37.1648					2021-11-13	17.4099	46.8349	35.7552
2021-11-14	28.4826	34.1479	37.3695					2021-11-14	17.3081	46.7109	35.981
2021-11-15	28.3445	34.0798	37.5758					2021-11-15	17.2061	46.5858	36.2081
2021-11-16	28.2057	34.0108	37.7835					2021-11-16	17.104	46.4595	36.4365
2021-11-17	28.0663	33.9408	37.9928					2021-11-17	17.0018	46.3322	36.666
2021-11-18	27.9263	33.8701	38.2036					2021-11-18	16.8995	46.2037	36.8969
2021-11-19	27.7857	33.7984	38.4159					2021-11-19	16.797	46.0741	37.1289
2021-11-20	27.6445	33.7258	38.6297					2021-11-20	16.6944	45.9434	37.3622
2021-11-21	27.5027	33.6524	38.8449					2021-11-21	16.5916	45.8117	37.5967
2021-11-22	27.3602	33.5782	39.0616					2021-11-22	16.4887	45.6788	37.8325
2021-11-23	27.2172	33.503	39.2798					2021-11-23	16.3857	45.5448	38.0694
2021-11-24	27.0735	33.427	39.4994					2021-11-24	16.2826	45.4098	38.3076
2021-11-25	26.9293	33.3502	39.7205					2021-11-25	16.1793	45.2737	38.547
2021-11-26	26.7845	33.2725	39.943					2021-11-26	16.0759	45.1365	38.7876
2021-11-27	26.6391	33.1939	40.167					2021-11-27	15.9723	44.9983	39.0294
2021-11-28	26.4931	33.1145	40.3923					2021-11-28	15.8686	44.859	39.2724
2021-11-29	26.3466	33.0343	40.6191					2021-11-29	15.7647	44.7186	39.5167
2021-11-30	26.1995	32.9533	40.8473					2021-11-30	15.6607	44.5772	39.7621
2021-12-01	26.0518	32.8714	41.0768					2021-12-01	15.5566	44.4347	40.0087
2021-12-02	25.9036	32.7886	41.3078					2021-12-02	15.4523	44.2912	40.2565
2021-12-03	25.7548	32.7051	41.5401					2021-12-03	15.3479	44.1466	40.5055
2021-12-04	25.6055	32.6207	41.7738					2021-12-04	15.2433	44.001	40.7556
2021-12-05	25.4556	32.5355	42.0089					2021-12-05	15.1386	43.8544	41.007
2021-12-06	25.3052	32.4496	42.2453					2021-12-06	15.0338	43.7067	41.2595
2021-12-07	25.1542	32.3628	42.483					2021-12-07	14.9288	43.5581	41.5132
2021-12-08	25.0027	32.2751	42.7221					2021-12-08	14.8236	43.4084	41.768
2021-12-09	24.8507	32.1867	42.9625					2021-12-09	14.7183	43.2577	42.024
2021-12-10	24.6982	32.0975	43.2043					2021-12-10	14.6128	43.1059	42.2812
2021-12-11	24.5451	32.0075	43.4473					2021-12-11	14.5072	42.9532	42.5396
2021-12-12	24.3916	31.9167	43.6917					2021-12-12	14.4015	42.7995	42.799
2021-12-13	24.2375	31.8252	43.9373					2021-12-13	14.2955	42.6448	43.0597
2021-12-14	24.0829	31.7328	44.1843					2021-12-14	14.1895	42.4891	43.3215
2021-12-15	23.9278	31.6397	44.4325					2021-12-15	14.0832	42.3324	43.5844
2021-12-16	23.7722	31.5458	44.682					2021-12-16	13.9769	42.1747	43.8484
2021-12-17	23.6161	31.4511	44.9328					2021-12-17	13.8703	42.016	44.1136
2021-12-18	23.4596	31.3556	45.1848					2021-12-18	13.7636	41.8564	44.3799
2021-12-19	23.3025	31.2594	45.4381					2021-12-19	13.6568	41.6958	44.6474
2021-12-20	23.145	31.1624	45.6926					2021-12-20	13.5498	41.5343	44.9159
2021-12-21	22.9869	31.0647	45.9484					2021-12-21	13.4426	41.3718	45.1856
2021-12-22	22.8284	30.9662	46.2054					2021-12-22	13.3353	41.2083	45.4564
2021-12-23	22.6695	30.8669	46.4636					2021-12-23	13.2278	41.0439	45.7283
2021-12-24	22.51	30.7669	46.723					2021-12-24	13.1202	40.8785	46.0013
2021-12-25	22.3501	30.6662	46.9837					2021-12-25	13.0124	40.7123	46.2754
2021-12-26	22.1898	30.5647	47.2455					2021-12-26	12.9044	40.545	46.5506
2021-12-27	22.0289	30.4625	47.5086					2021-12-27	12.7963	40.3769	46.8269
2021-12-28	21.8676	30.3596	47.7728					2021-12-28	12.688	40.2078	47.1042
2021-12-29	21.7059	30.2559	48.0382					2021-12-29	12.5795	40.0378	47.3827
2021-12-30	21.5437	30.1515	48.3048					2021-12-30	12.4709	39.8669	47.6622
2021-12-31	21.3811	30.0464	48.5725					2021-12-31	12.3621	39.6951	47.9428
2022-01-01	21.2181	29.9405	48.8414					2022-01-01	12.2531	39.5224	48.2245
2022-01-02	21.0546	29.8339	49.1115					2022-01-02	12.144	39.3487	48.5072
2022-01-03	20.8906	29.7267	49.3827					2022-01-03	12.0347	39.1742	48.791
2022-01-04	20.7263	29.6187	49.6551					2022-01-04	11.9253	38.9988	49.0759
2022-01-05	20.5615	29.51	49.9285					2022-01-05	11.8157	38.8225	49.3618
2022-01-06	20.3963	29.4006	50.2032					2022-01-06	11.7059	38.6454	49.6488
2022-01-07	20.2306	29.2905	50.4789					2022-01-07	11.5959	38.4673	49.9368
2022-01-08	20.0646	29.1797	50.7558					2022-01-08	11.4858	38.2884	50.2258
2022-01-09	19.8981	29.0682	51.0337					2022-01-09	11.3755	38.1086	50.5159
2022-01-10	19.7312	28.956	51.3128					2022-01-10	11.265	37.928	50.807
2022-01-11	19.564	28.8431	51.593					2022-01-11	11.1544	37.7465	51.0991
2022-01-12	19.3963	28.7295	51.8742					2022-01-12	11.0436	37.5642	51.3922
2022-01-13	19.2282	28.6153	52.1566					2022-01-13	10.9326	37.381	51.6864
2022-01-14	19.0597	28.5003	52.44					2022-01-14	10.8215	37.197	51.9816
2022-01-15	18.8908	28.3847	52.7245					2022-01-15	10.7102	37.0121	52.2777
2022-01-16	18.7215	28.2685	53.0101					2022-01-16	10.5987	36.8264	52.5749
2022-01-17	18.5518	28.1515	53.2967					2022-01-17	10.487	36.6399	52.8731
2022-01-18	18.3817	28.0339	53.5844					2022-01-18	10.3752	36.4526	53.1722
2022-01-19	18.2113	27.9156	53.8732					2022-01-19	10.2632	36.2645	53.4724
2022-01-20	18.0404	27.7966	54.163					2022-01-20	10.151	36.0755	53.7735
2022-01-21	17.8692	27.677	54.4538					2022-01-21	10.0386	35.8858	54.0756
2022-01-22	17.6976	27.5567	54.7457					2022-01-22	9.92609	35.6953	54.3787
2022-01-23	17.5256	27.4358	55.0386					2022-01-23	9.81338	35.5039	54.6827
2022-01-24	17.3532	27.3142	55.3326					2022-01-24	9.7005	35.3118	54.9877
2022-01-25	17.1805	27.192	55.6275					2022-01-25	9.58745	35.1189	55.2936
2022-01-26	17.0074	27.0691	55.9235					2022-01-26	9.47422	34.9253	55.6005
2022-01-27	16.8339	26.9456	56.2205					2022-01-27	9.36081	34.7308	55.9083
2022-01-28	16.6601	26.8214	56.5185					2022-01-28	9.24723	34.5356	56.2171
2022-01-29	16.4858	26.6966	56.8176					2022-01-29	9.13347	34.3397	56.5268
2022-01-30	16.3113	26.5711	57.1176					2022-01-30	9.01954	34.143	56.8375
2022-01-31	16.1363	26.4451	57.4186					2022-01-31	8.90543	33.9455	57.149
2022-02-01	15.9611	26.3183	57.7206					2022-02-01	8.79115	33.7473	57.4615
2022-02-02	15.7854	26.191	58.0236					2022-02-02	8.67668	33.5484	57.7749
2022-02-03	15.6094	26.063	58.3276					2022-02-03	8.56205	33.3488	58.0892
2022-02-04	15.433	25.9344	58.6326					2022-02-04	8.44723	33.1484	58.4044
2022-02-05	15.2563	25.8052	58.9385					2022-02-05	8.33224	32.9473	58.7205
2022-02-06	15.0793	25.6753	59.2454					2022-02-06	8.21707	32.7455	59.0375
2022-02-07	14.9019	25.5448	59.5533					2022-02-07	8.10172	32.543	59.3553
2022-02-08	14.7241	25.4137	59.8621					2022-02-08	7.9862	32.3397	59.6741
2022-02-09	14.546	25.282	60.172					2022-02-09	7.8705	32.1358	59.9937
2022-02-10	14.3676	25.1497	60.4827					2022-02-10	7.75462	31.9312	60.3142
2022-02-11	14.1888	25.0167	60.7945					2022-02-11	7.63857	31.7259	60.6355
2022-02-12	14.0097	24.8832	61.1071					2022-02-12	7.52234	31.52	60.9577
2022-02-13	13.8302	24.749	61.4208					2022-02-13	7.40593	31.3133	61.2807
2022-02-14	13.6504	24.6142	61.7353					2022-02-14	7.28934	31.106	61.6046
2022-02-15	13.4703	24.4789	62.0509					2022-02-15	7.17258	30.8981	61.9293
2022-02-16	13.2898	24.3429	62.3673					2022-02-16	7.05564	30.6895	62.2549
2022-02-17	13.109	24.2063	62.6847					2022-02-17	6.93852	30.4802	62.5813
2022-02-18	12.9278	24.0691	63.0031					2022-02-18	6.82123	30.2703	62.9084
2022-02-19	12.7464	23.9313	63.3223					2022-02-19	6.70375	30.0598	63.2364
2022-02-20	12.5646	23.7929	63.6425					2022-02-20	6.58611	29.8486	63.5653
2022-02-21	12.3824	23.6539	63.9636					2022-02-21	6.46828	29.6369	63.8949
2022-02-22	12.2	23.5144	64.2857					2022-02-22	6.35028	29.4245	64.2253
2022-02-23	12.0172	23.3742	64.6087					2022-02-23	6.2321	29.2114	64.5564
2022-02-24	11.834	23.2334	64.9326					2022-02-24	6.11375	28.9978	64.8884
2022-02-25	11.6506	23.0921	65.2574					2022-02-25	5.99522	28.7836	65.2212
2022-02-26	11.4668	22.9501	65.5831					2022-02-26	5.87651	28.5688	65.5547
2022-02-27	11.2827	22.8076	65.9098					2022-02-27	5.75763	28.3534	65.8889
2022-02-28	11.0982	22.6644	66.2373					2022-02-28	5.63857	28.1375	66.224
2022-03-01	10.9135	22.5207	66.5658					2022-03-01	5.51934	27.9209	66.5597
2022-03-02	10.7284	22.3764	66.8952					2022-03-02	5.39994	27.7038	66.8962
2022-03-03	10.543	22.2315	67.2255					2022-03-03	5.28035	27.4862	67.2335
2022-03-04	10.3572	22.0861	67.5567					2022-03-04	5.1606	27.268	67.5714
2022-03-05	10.1712	21.94	67.8888					2022-03-05	5.04067	27.0492	67.9101
2022-03-06	9.98478	21.7934	68.2218					2022-03-06	4.92056	26.8299	68.2495
2022-03-07	9.79807	21.6462	68.5558					2022-03-07	4.80029	26.6101	68.5896
2022-03-08	9.61103	21.4984	68.8906					2022-03-08	4.67984	26.3897	68.9304
2022-03-09	9.42367	21.35	69.2264					2022-03-09	4.55921	26.1688	69.2719
2022-03-10	9.23599	21.201	69.563					2022-03-10	4.43842	25.9475	69.6141
2022-03-11	9.04798	21.0515	69.9005					2022-03-11	4.31745	25.7256	69.957
2022-03-12	8.85965	20.9014	70.239					2022-03-12	4.19631	25.5032	70.3005
2022-03-13	8.67099	20.7507	70.5783					2022-03-13	4.075	25.2803	70.6447
2022-03-14	8.48201	20.5994	70.9186					2022-03-14	3.95352	25.0569	70.9896
2022-03-15	8.2927	20.4475	71.2598					2022-03-15	3.83187	24.8331	71.3351
2022-03-16	8.10307	20.2951	71.6018					2022-03-16	3.71004	24.6087	71.6812
2022-03-17	7.91311	20.1421	71.9448					2022-03-17	3.58805	24.384	72.028
2022-03-18	7.72283	19.9885	72.2887					2022-03-18	3.46589	24.1587	72.3754
2022-03-19	7.53222	19.8344	72.6334					2022-03-19	3.34356	23.933	72.7234
2022-03-20	7.34128	19.6796	72.9791					2022-03-20	3.22107	23.7069	73.0721
2022-03-21	7.15001	19.5243	73.3257					2022-03-21	3.09841	23.4803	73.4213
2022-03-22	6.95841	19.3684	73.6732					2022-03-22	2.97558	23.2533	73.7711
2022-03-23	6.76649	19.212	74.0216					2022-03-23	2.85258	23.0259	74.1216
2022-03-24	6.57423	19.0549	74.3709					2022-03-24	2.72942	22.798	74.4726
2022-03-25	6.38164	18.8973	74.7211					2022-03-25	2.60609	22.5698	74.8242
2022-03-26	6.18872	18.7391	75.0722					2022-03-26	2.4826	22.3411	75.1763
2022-03-27	5.99547	18.5803	75.4242					2022-03-27	2.35895	22.112	75.529
2022-03-28	5.80188	18.421	75.7772					2022-03-28	2.23513	21.8826	75.8823
2022-03-29	5.60795	18.261	76.131					2022-03-29	2.11115	21.6528	76.2361
2022-03-30	5.41369	18.1005	76.4858					2022-03-30	1.98701	21.4226	76.5904
2022-03-31	5.21909	17.9394	76.8415					2022-03-31	1.8627	21.1921	76.9452
2022-04-01	5.02415	17.7778	77.1981					2022-04-01	1.73824	20.9611	77.3006

## Sheet: Figure 2a
Sample distribution of variants									Frequency of variants
date	wildtype	wildtype*	alpha	beta	eta	delta	omicron BA.1	omicron BA.4/5	date	wildtype	wildtype*	alpha	beta	eta	delta	omicron BA.1	omicron BA.4/5
2020-10	5	2	0	0	0	0	0	0	2020-10-01	65.1766	34.8234	0	0	0	0	0	0
2020-11	4	1	0	0	0	0	0	0	2020-10-02	65.7143	34.2857	0	0	0	0	0	0
2020-12	4	1	0	0	0	0	0	0	2020-10-03	66.2351	33.7649	0	0	0	0	0	0
2021-01	19	9	14	1	0	0	0	0	2020-10-04	66.7398	33.2602	0	0	0	0	0	0
2021-02	23	19	28	6	0	0	0	0	2020-10-05	67.2293	32.7707	0	0	0	0	0	0
2021-03	25.2577	12.1237	60.6186	0	0	0	0	0	2020-10-06	67.7044	32.2956	0	0	0	0	0	0
2021-04	2	0	37	3	6	0	0	0	2020-10-07	68.1657	31.8343	0	0	0	0	0	0
2021-05	2.12903	1.06452	22.3548	1.06452	5.32258	1.06452	0	0	2020-10-08	68.6139	31.3861	0	0	0	0	0	0
2021-06	0	0	8	0	0	0	0	0	2020-10-09	69.0495	30.9505	0	0	0	0	0	0
2021-07	0	0	14	1	0	1	0	0	2020-10-10	69.4733	30.5267	0	0	0	0	0	0
2021-08	0	0	0	0	0	13	0	0	2020-10-11	69.8855	30.1145	0	0	0	0	0	0
2021-09	0	0	0	0	0	55	0	0	2020-10-12	70.2867	29.7133	0	0	0	0	0	0
2021-10	0	0	0	0	0	18	0	0	2020-10-13	70.6774	29.3226	0	0	0	0	0	0
2021-11	0	0	0	0	0	14	1	0	2020-10-14	71.0579	28.9421	0	0	0	0	0	0
2021-12	0	0	0	0	0	11	48	0	2020-10-15	71.4286	28.5714	0	0	0	0	0	0
2022-01	0	0	0	0	0	0	41	0	2020-10-16	71.7897	28.2103	0	0	0	0	0	0
2022-02	0	0	0	0	0	0	5	0	2020-10-17	72.1417	27.8583	0	0	0	0	0	0
2022-03	0	0	0	0	0	0	1	0	2020-10-18	72.4848	27.5152	0	0	0	0	0	0
2022-04	0	0	0	0	0	0	0	0	2020-10-19	72.8192	27.1808	0	0	0	0	0	0
2022-05	0	0	0	0	0	0	0	0	2020-10-20	73.1452	26.8548	0	0	0	0	0	0
2022-06	0	0	0	0	0	0	3.42857	4.57143	2020-10-21	73.463	26.537	0	0	0	0	0	0
2022-07	0	0	0	0	0	0	0	20	2020-10-22	73.7727	26.2273	0	0	0	0	0	0
									2020-10-23	74.0745	25.9255	0	0	0	0	0	0
									2020-10-24	74.3686	25.6314	0	0	0	0	0	0
									2020-10-25	74.6551	25.3449	0	0	0	0	0	0
									2020-10-26	74.9341	25.0659	0	0	0	0	0	0
									2020-10-27	75.2058	24.7942	0	0	0	0	0	0
									2020-10-28	75.4701	24.5299	0	0	0	0	0	0
									2020-10-29	75.7272	24.2728	0	0	0	0	0	0
									2020-10-30	75.9771	24.0229	0	0	0	0	0	0
									2020-10-31	76.2199	23.7801	0	0	0	0	0	0
									2020-11-01	76.4555	23.5445	0	0	0	0	0	0
									2020-11-02	76.6841	23.3159	0	0	0	0	0	0
									2020-11-03	76.9055	23.0945	0	0	0	0	0	0
									2020-11-04	77.1199	22.8801	0	0	0	0	0	0
									2020-11-05	77.3272	22.6728	0	0	0	0	0	0
									2020-11-06	77.5273	22.4727	0	0	0	0	0	0
									2020-11-07	77.7202	22.2798	0	0	0	0	0	0
									2020-11-08	77.9059	22.0941	0	0	0	0	0	0
									2020-11-09	78.0844	21.9156	0	0	0	0	0	0
									2020-11-10	78.2555	21.7445	0	0	0	0	0	0
									2020-11-11	78.4193	21.5807	0	0	0	0	0	0
									2020-11-12	78.5755	21.4245	0	0	0	0	0	0
									2020-11-13	78.7243	21.2757	0	0	0	0	0	0
									2020-11-14	78.8653	21.1347	0	0	0	0	0	0
									2020-11-15	78.9987	21.0013	0	0	0	0	0	0
									2020-11-16	79.1242	20.8758	0	0	0	0	0	0
									2020-11-17	79.2418	20.7582	0	0	0	0	0	0
									2020-11-18	79.3514	20.6486	0	0	0	0	0	0
									2020-11-19	79.4528	20.5472	0	0	0	0	0	0
									2020-11-20	79.546	20.454	0	0	0	0	0	0
									2020-11-21	79.6308	20.3692	0	0	0	0	0	0
									2020-11-22	79.7072	20.2928	0	0	0	0	0	0
									2020-11-23	79.775	20.225	0	0	0	0	0	0
									2020-11-24	79.8341	20.1659	0	0	0	0	0	0
									2020-11-25	79.8844	20.1156	0	0	0	0	0	0
									2020-11-26	79.9257	20.0743	0	0	0	0	0	0
									2020-11-27	79.9581	20.0419	0	0	0	0	0	0
									2020-11-28	79.9813	20.0187	0	0	0	0	0	0
									2020-11-29	79.9953	20.0047	0	0	0	0	0	0
									2020-11-30	80	20	0	0	0	0	0	0
									2020-12-01	79.975	20.0031	0.0175308	0.00439927	0	0	0	0
									2020-12-02	79.9008	20.0122	0.0695707	0.0174101	0	0	0	0
									2020-12-03	79.7787	20.0272	0.155297	0.0387534	0	0	0	0
									2020-12-04	79.6101	20.0479	0.273895	0.0681521	0	0	0	0
									2020-12-05	79.3962	20.0739	0.424556	0.105331	0	0	0	0
									2020-12-06	79.1383	20.1052	0.606477	0.150015	0	0	0	0
									2020-12-07	78.8378	20.1414	0.818859	0.201931	0	0	0	0
									2020-12-08	78.4958	20.1825	1.06091	0.260807	0	0	0	0
									2020-12-09	78.1136	20.2282	1.33183	0.326371	0	0	0	0
									2020-12-10	77.6926	20.2782	1.63084	0.398351	0	0	0	0
									2020-12-11	77.2339	20.3324	1.95715	0.476476	0	0	0	0
									2020-12-12	76.7389	20.3906	2.30996	0.560473	0	0	0	0
									2020-12-13	76.2088	20.4526	2.68848	0.65007	0	0	0	0
									2020-12-14	75.6449	20.5181	3.09193	0.744995	0	0	0	0
									2020-12-15	75.0485	20.587	3.51951	0.844974	0	0	0	0
									2020-12-16	74.4208	20.659	3.97042	0.949734	0	0	0	0
									2020-12-17	73.7631	20.734	4.44387	1.059	0	0	0	0
									2020-12-18	73.0768	20.8117	4.93905	1.17249	0	0	0	0
									2020-12-19	72.363	20.8919	5.45515	1.28993	0	0	0	0
									2020-12-20	71.6232	20.9744	5.99135	1.41105	0	0	0	0
									2020-12-21	70.8586	21.059	6.54685	1.53555	0	0	0	0
									2020-12-22	70.0706	21.1454	7.1208	1.66316	0	0	0	0
									2020-12-23	69.2604	21.2336	7.71239	1.7936	0	0	0	0
									2020-12-24	68.4295	21.3231	8.32077	1.92658	0	0	0	0
									2020-12-25	67.5792	21.4139	8.94508	2.06181	0	0	0	0
									2020-12-26	66.7108	21.5057	9.58449	2.19899	0	0	0	0
									2020-12-27	65.8257	21.5983	10.2381	2.33785	0	0	0	0
									2020-12-28	64.9253	21.6915	10.9051	2.47809	0	0	0	0
									2020-12-29	64.0111	21.785	11.5846	2.61941	0	0	0	0
									2020-12-30	63.0843	21.8786	12.2756	2.76152	0	0	0	0
									2020-12-31	62.1465	21.9721	12.9774	2.90411	0	0	0	0
									2021-01-01	61.199	22.0652	13.6889	3.04689	0	0	0	0
									2021-01-02	60.2434	22.1578	14.4093	3.18956	0	0	0	0
									2021-01-03	59.281	22.2496	15.1376	3.3318	0	0	0	0
									2021-01-04	58.3133	22.3404	15.8729	3.47332	0	0	0	0
									2021-01-05	57.3419	22.4299	16.6143	3.61381	0	0	0	0
									2021-01-06	56.3682	22.518	17.3608	3.75296	0	0	0	0
									2021-01-07	55.3937	22.6043	18.1115	3.89045	0	0	0	0
									2021-01-08	54.4199	22.6887	18.8654	4.02598	0	0	0	0
									2021-01-09	53.4484	22.7709	19.6215	4.15925	0	0	0	0
									2021-01-10	52.4806	22.8507	20.3787	4.28992	0	0	0	0
									2021-01-11	51.5182	22.9278	21.1363	4.41769	0	0	0	0
									2021-01-12	50.5626	23.0021	21.8931	4.54225	0	0	0	0
									2021-01-13	49.6154	23.0732	22.6481	4.66329	0	0	0	0
									2021-01-14	48.6783	23.141	23.4003	4.78048	0	0	0	0
									2021-01-15	47.7526	23.2052	24.1487	4.89351	0	0	0	0
									2021-01-16	46.84	23.2656	24.8923	5.00208	0	0	0	0
									2021-01-17	45.9422	23.3219	25.6301	5.10587	0	0	0	0
									2021-01-18	45.0605	23.374	26.361	5.20456	0	0	0	0
									2021-01-19	44.1967	23.4215	27.0839	5.29785	0	0	0	0
									2021-01-20	43.3523	23.4643	27.798	5.38543	0	0	0	0
									2021-01-21	42.5288	23.5022	28.502	5.46699	0	0	0	0
									2021-01-22	41.7278	23.5348	29.1951	5.54224	0	0	0	0
									2021-01-23	40.9509	23.5621	29.8761	5.61085	0	0	0	0
									2021-01-24	40.1997	23.5838	30.544	5.67255	0	0	0	0
									2021-01-25	39.4756	23.5996	31.1979	5.72702	0	0	0	0
									2021-01-26	38.7801	23.6093	31.8365	5.77399	0	0	0	0
									2021-01-27	38.1149	23.6128	32.4591	5.81316	0	0	0	0
									2021-01-28	37.4815	23.6099	33.0644	5.84426	0	0	0	0
									2021-01-29	36.8812	23.6002	33.6516	5.86699	0	0	0	0
									2021-01-30	36.3156	23.5837	34.2196	5.8811	0	0	0	0
									2021-01-31	35.7861	23.5602	34.7674	5.8863	0	0	0	0
									2021-02-01	35.2941	23.5294	35.2941	5.88235	0	0	0	0
									2021-02-02	34.8271	23.4836	35.8169	5.87022	0.00220589	0	0	0
									2021-02-03	34.3711	23.4158	36.3531	5.85125	0.00874943	0	0	0
									2021-02-04	33.9259	23.3268	36.902	5.82574	0.0195212	0	0	0
									2021-02-05	33.491	23.2175	37.4631	5.79398	0.0344141	0	0	0
									2021-02-06	33.0662	23.0886	38.0356	5.75625	0.053323	0	0	0
									2021-02-07	32.6512	22.9409	38.6189	5.71283	0.076145	0	0	0
									2021-02-08	32.2455	22.7754	39.2123	5.66401	0.102779	0	0	0
									2021-02-09	31.849	22.5927	39.8152	5.61005	0.133125	0	0	0
									2021-02-10	31.4612	22.3936	40.4269	5.55123	0.167087	0	0	0
									2021-02-11	31.0819	22.1789	41.0468	5.48781	0.204567	0	0	0
									2021-02-12	30.7108	21.9495	41.6742	5.42007	0.245471	0	0	0
									2021-02-13	30.3477	21.7059	42.3084	5.34827	0.289707	0	0	0
									2021-02-14	29.9921	21.4491	42.949	5.27267	0.337182	0	0	0
									2021-02-15	29.6439	21.1797	43.5951	5.19354	0.387806	0	0	0
									2021-02-16	29.3027	20.8984	44.2462	5.11113	0.441489	0	0	0
									2021-02-17	28.9684	20.6061	44.9017	5.0257	0.498142	0	0	0
									2021-02-18	28.6405	20.3034	45.5609	4.93751	0.557679	0	0	0
									2021-02-19	28.3189	19.991	46.2232	4.84681	0.620012	0	0	0
									2021-02-20	28.0033	19.6698	46.8879	4.75386	0.685057	0	0	0
									2021-02-21	27.6935	19.3404	47.5545	4.65891	0.752727	0	0	0
									2021-02-22	27.3891	19.0035	48.2222	4.56222	0.822939	0	0	0
									2021-02-23	27.09	18.6598	48.8905	4.46404	0.89561	0	0	0
									2021-02-24	26.7958	18.3102	49.5587	4.36463	0.970655	0	0	0
									2021-02-25	26.5064	17.9552	50.2262	4.26422	1.04799	0	0	0
									2021-02-26	26.2215	17.5956	50.8923	4.16309	1.12754	0	0	0
									2021-02-27	25.9409	17.2321	51.5564	4.06147	1.20922	0	0	0
									2021-02-28	25.6642	16.8654	52.2178	3.95962	1.29294	0	0	0
									2021-03-01	25.3913	16.4963	52.8759	3.85781	1.37863	0	0	0
									2021-03-02	25.122	16.1254	53.5301	3.75627	1.4662	0	0	0
									2021-03-03	24.856	15.7535	54.1797	3.65526	1.55558	0	0	0
									2021-03-04	24.593	15.3813	54.8239	3.55504	1.64669	0	0	0
									2021-03-05	24.3329	15.0095	55.4623	3.45587	1.73943	0	0	0
									2021-03-06	24.0755	14.6388	56.094	3.35799	1.83374	0	0	0
									2021-03-07	23.8204	14.27	56.7184	3.26167	1.92953	0	0	0
									2021-03-08	23.5675	13.9038	57.3349	3.16717	2.02672	0	0	0
									2021-03-09	23.3165	13.5409	57.9427	3.07474	2.12523	0	0	0
									2021-03-10	23.0672	13.182	58.5412	2.98465	2.22497	0	0	0
									2021-03-11	22.8194	12.8279	59.1296	2.89716	2.32588	0	0	0
									2021-03-12	22.5729	12.4794	59.7074	2.81252	2.42786	0	0	0
									2021-03-13	22.3274	12.1371	60.2736	2.73102	2.53084	0	0	0
									2021-03-14	22.0828	11.8018	60.8278	2.6529	2.63473	0	0	0
									2021-03-15	21.8387	11.4743	61.3691	2.57845	2.73945	0	0	0
									2021-03-16	21.5951	11.1553	61.8967	2.50793	2.84492	0	0	0
									2021-03-17	21.3516	10.8456	62.4101	2.44161	2.95105	0	0	0
									2021-03-18	21.108	10.546	62.9084	2.37976	3.05776	0	0	0
									2021-03-19	20.8642	10.2572	63.391	2.32267	3.16496	0	0	0
									2021-03-20	20.6198	9.98006	63.8569	2.2706	3.27258	0	0	0
									2021-03-21	20.3748	9.71528	64.3056	2.22384	3.38052	0	0	0
									2021-03-22	20.1288	9.46368	64.7362	2.18267	3.4887	0	0	0
									2021-03-23	19.8816	9.22606	65.1479	2.14737	3.59704	0	0	0
									2021-03-24	19.6331	9.00322	65.5401	2.11822	3.70544	0	0	0
									2021-03-25	19.3829	8.79596	65.9118	2.09552	3.81382	0	0	0
									2021-03-26	19.131	8.6051	66.2623	2.07955	3.92209	0	0	0
									2021-03-27	18.877	8.43146	66.5908	2.0706	4.03015	0	0	0
									2021-03-28	18.6207	8.27586	66.8966	2.06897	4.13793	0	0	0
									2021-03-29	18.3603	8.12979	67.1868	2.07131	4.25072	0.00110114	0	0
									2021-03-30	18.0942	7.98421	67.4696	2.07408	4.37357	0.00439397	0	0
									2021-03-31	17.8228	7.83923	67.7448	2.07728	4.506	0.00986162	0	0
									2021-04-01	17.5465	7.69492	68.0126	2.08089	4.64754	0.0174859	0	0
									2021-04-02	17.2658	7.55137	68.273	2.08491	4.79769	0.0272475	0	0
									2021-04-03	16.9809	7.40866	68.526	2.08932	4.95599	0.039126	0	0
									2021-04-04	16.6922	7.26686	68.7718	2.09411	5.12192	0.0531	0	0
									2021-04-05	16.4002	7.12604	69.0103	2.09928	5.295	0.0691471	0	0
									2021-04-06	16.1052	6.98628	69.2417	2.10481	5.47473	0.0872442	0	0
									2021-04-07	15.8076	6.84766	69.466	2.1107	5.66063	0.107368	0	0
									2021-04-08	15.5078	6.71022	69.6834	2.11693	5.85218	0.129493	0	0
									2021-04-09	15.206	6.57404	69.8939	2.1235	6.0489	0.153595	0	0
									2021-04-10	14.9028	6.43918	70.0977	2.13039	6.25029	0.179649	0	0
									2021-04-11	14.5983	6.3057	70.2949	2.13759	6.45586	0.207628	0	0
									2021-04-12	14.2931	6.17366	70.4855	2.1451	6.66511	0.237508	0	0
									2021-04-13	13.9875	6.04311	70.6697	2.1529	6.87756	0.269261	0	0
									2021-04-14	13.6817	5.91409	70.8476	2.16098	7.09272	0.302862	0	0
									2021-04-15	13.3762	5.78667	71.0194	2.16933	7.3101	0.338285	0	0
									2021-04-16	13.0713	5.66088	71.1852	2.17795	7.52922	0.375503	0	0
									2021-04-17	12.7672	5.53677	71.3451	2.18682	7.7496	0.414492	0	0
									2021-04-18	12.4644	5.41438	71.4993	2.19593	7.97078	0.455224	0	0
									2021-04-19	12.1632	5.29376	71.6479	2.20527	8.19227	0.497675	0	0
									2021-04-20	11.8638	5.17493	71.791	2.21484	8.41362	0.54182	0	0
									2021-04-21	11.5666	5.05794	71.9289	2.22462	8.63436	0.587635	0	0
									2021-04-22	11.2718	4.94282	72.0616	2.2346	8.85403	0.635095	0	0
									2021-04-23	10.9799	4.8296	72.1894	2.24478	9.07218	0.684179	0	0
									2021-04-24	10.691	4.71831	72.3123	2.25514	9.28836	0.734862	0	0
									2021-04-25	10.4056	4.60897	72.4305	2.26568	9.50213	0.787123	0	0
									2021-04-26	10.1237	4.50162	72.5443	2.27639	9.71303	0.840941	0	0
									2021-04-27	9.8458	4.39627	72.6537	2.28726	9.92065	0.896296	0	0
									2021-04-28	9.5721	4.29295	72.759	2.29827	10.1245	0.953169	0	0
									2021-04-29	9.30287	4.19168	72.8602	2.30943	10.3243	1.01154	0	0
									2021-04-30	9.03838	4.09249	72.9576	2.32072	10.5194	1.07139	0	0
									2021-05-01	8.77889	3.99538	73.0513	2.33214	10.7095	1.13271	0	0
									2021-05-02	8.52467	3.90037	73.1415	2.34368	10.8943	1.19548	0	0
									2021-05-03	8.27597	3.80748	73.2284	2.35533	11.0731	1.25969	0	0
									2021-05-04	8.03303	3.71673	73.3121	2.36708	11.2457	1.32532	0	0
									2021-05-05	7.79611	3.62813	73.3928	2.37893	11.4117	1.39236	0	0
									2021-05-06	7.56545	3.54169	73.4706	2.39087	11.5705	1.46081	0	0
									2021-05-07	7.3413	3.45742	73.5458	2.40289	11.7219	1.53065	0	0
									2021-05-08	7.1239	3.37534	73.6185	2.41499	11.8654	1.60187	0	0
									2021-05-09	6.91348	3.29545	73.6889	2.42716	12.0005	1.67447	0	0
									2021-05-10	6.71029	3.21777	73.7571	2.43939	12.127	1.74845	0	0
									2021-05-11	6.51456	3.1423	73.8234	2.45168	12.2443	1.8238	0	0
									2021-05-12	6.32653	3.06905	73.8878	2.46403	12.352	1.90053	0	0
									2021-05-13	6.14645	2.99803	73.9506	2.47642	12.4498	1.97862	0	0
									2021-05-14	5.97453	2.92926	74.012	2.48886	12.5373	2.05809	0	0
									2021-05-15	5.81103	2.86273	74.072	2.50133	12.614	2.13894	0	0
									2021-05-16	5.65618	2.79846	74.1309	2.51384	12.6794	2.22117	0	0
									2021-05-17	5.51023	2.73645	74.1889	2.52637	12.7332	2.30479	0	0
									2021-05-18	5.37342	2.67672	74.2461	2.53893	12.775	2.38981	0	0
									2021-05-19	5.24599	2.61926	74.3028	2.55151	12.8042	2.47624	0	0
									2021-05-20	5.12821	2.5641	74.359	2.5641	12.8205	2.5641	0	0
									2021-05-21	5.0155	2.51011	74.4076	2.57698	12.8226	2.66721	0	0
									2021-05-22	4.90317	2.45618	74.4415	2.59039	12.8097	2.79906	0	0
									2021-05-23	4.79123	2.40231	74.4608	2.60432	12.7822	2.95917	0	0
									2021-05-24	4.67971	2.34852	74.4655	2.61875	12.7405	3.14706	0	0
									2021-05-25	4.56862	2.29483	74.4556	2.63365	12.685	3.36226	0	0
									2021-05-26	4.45799	2.24124	74.4313	2.64901	12.6161	3.60428	0	0
									2021-05-27	4.34784	2.18778	74.3927	2.66479	12.5342	3.87265	0	0
									2021-05-28	4.2382	2.13446	74.3398	2.68099	12.4397	4.16689	0	0
									2021-05-29	4.12909	2.08128	74.2727	2.69757	12.3328	4.4865	0	0
									2021-05-30	4.02054	2.02828	74.1915	2.71453	12.2142	4.83101	0	0
									2021-05-31	3.91258	1.97546	74.0962	2.73182	12.084	5.19993	0	0
									2021-06-01	3.80523	1.92285	73.9869	2.74944	11.9428	5.59275	0	0
									2021-06-02	3.69853	1.87045	73.8638	2.76735	11.7909	6.00899	0	0
									2021-06-03	3.5925	1.8183	73.7268	2.78554	11.6287	6.44814	0	0
									2021-06-04	3.48718	1.7664	73.576	2.80399	11.4567	6.90969	0	0
									2021-06-05	3.38261	1.71478	73.4116	2.82266	11.2752	7.39313	0	0
									2021-06-06	3.27881	1.66345	73.2337	2.84154	11.0846	7.89793	0	0
									2021-06-07	3.17581	1.61244	73.0422	2.8606	10.8854	8.42358	0	0
									2021-06-08	3.07366	1.56176	72.8373	2.87982	10.6779	8.96953	0	0
									2021-06-09	2.9724	1.51144	72.6191	2.89917	10.4626	9.53524	0	0
									2021-06-10	2.87205	1.4615	72.3877	2.91863	10.24	10.1202	0	0
									2021-06-11	2.77266	1.41197	72.1431	2.93817	10.0103	10.7237	0	0
									2021-06-12	2.67426	1.36285	71.8856	2.95777	9.77417	11.3454	0	0
									2021-06-13	2.5769	1.31418	71.6151	2.9774	9.5319	11.9845	0	0
									2021-06-14	2.48062	1.26598	71.3317	2.99705	9.28398	12.6406	0	0
									2021-06-15	2.38546	1.21827	71.0357	3.01667	9.03085	13.313	0	0
									2021-06-16	2.29146	1.17108	70.7271	3.03625	8.77294	14.0011	0	0
									2021-06-17	2.19866	1.12443	70.4061	3.05575	8.51073	14.7044	0	0
									2021-06-18	2.10711	1.07835	70.0727	3.07516	8.24465	15.4221	0	0
									2021-06-19	2.01686	1.03285	69.7271	3.09445	7.97519	16.1536	0	0
									2021-06-20	1.92794	0.987976	69.3694	3.11358	7.70279	16.8983	0	0
									2021-06-21	1.8404	0.943742	68.9998	3.13253	7.42792	17.6556	0	0
									2021-06-22	1.7543	0.900177	68.6185	3.15128	7.15107	18.4247	0	0
									2021-06-23	1.66967	0.857307	68.2256	3.16979	6.87271	19.205	0	0
									2021-06-24	1.58657	0.815158	67.8212	3.18804	6.59332	19.9957	0	0
									2021-06-25	1.50503	0.773757	67.4055	3.206	6.31338	20.7963	0	0
									2021-06-26	1.42512	0.733132	66.9788	3.22364	6.03338	21.606	0	0
									2021-06-27	1.34687	0.693309	66.5411	3.24094	5.75381	22.424	0	0
									2021-06-28	1.27034	0.654316	66.0927	3.25786	5.47517	23.2496	0	0
									2021-06-29	1.19557	0.61618	65.6338	3.27438	5.19795	24.0821	0	0
									2021-06-30	1.12261	0.578928	65.1646	3.29047	4.92265	24.9207	0	0
									2021-07-01	1.05152	0.542589	64.6853	3.3061	4.64977	25.7647	0	0
									2021-07-02	0.982334	0.507188	64.1961	3.32124	4.37981	26.6133	0	0
									2021-07-03	0.915107	0.472755	63.6973	3.33587	4.11327	27.4657	0	0
									2021-07-04	0.849887	0.439316	63.189	3.34995	3.85067	28.3211	0	0
									2021-07-05	0.786721	0.406898	62.6716	3.36346	3.5925	29.1788	0	0
									2021-07-06	0.725658	0.375529	62.1453	3.37637	3.33927	30.0379	0	0
									2021-07-07	0.666744	0.345235	61.6103	3.38866	3.09148	30.8975	0	0
									2021-07-08	0.610027	0.316043	61.067	3.40029	2.84964	31.757	0	0
									2021-07-09	0.555553	0.28798	60.5155	3.41123	2.61426	32.6154	0	0
									2021-07-10	0.503367	0.261071	59.9563	3.42147	2.38582	33.472	0	0
									2021-07-11	0.453515	0.235343	59.3895	3.43097	2.16483	34.3259	0	0
									2021-07-12	0.40604	0.21082	58.8155	3.43971	1.95179	35.1762	0	0
									2021-07-13	0.360986	0.187527	58.2345	3.44766	1.74718	36.0221	0	0
									2021-07-14	0.318396	0.165489	57.647	3.45479	1.5515	36.8628	0	0
									2021-07-15	0.27831	0.14473	57.0532	3.46108	1.36523	37.6975	0	0
									2021-07-16	0.240769	0.125272	56.4534	3.46651	1.18885	38.5252	0	0
									2021-07-17	0.205811	0.107138	55.848	3.47106	1.02282	39.3452	0	0
									2021-07-18	0.173475	0.0903508	55.2373	3.47468	0.867621	40.1565	0	0
									2021-07-19	0.143796	0.0749307	54.6218	3.47738	0.723705	40.9584	0	0
									2021-07-20	0.116809	0.0608985	54.0016	3.47911	0.591526	41.7501	0	0
									2021-07-21	0.0925478	0.0482737	53.3772	3.47987	0.471527	42.5306	0	0
									2021-07-22	0.0710438	0.0370752	52.749	3.47962	0.364142	43.2991	0	0
									2021-07-23	0.0523268	0.0273207	52.1174	3.47836	0.269797	44.0548	0	0
									2021-07-24	0.0364252	0.0190273	51.4826	3.47605	0.188905	44.797	0	0
									2021-07-25	0.0233651	0.012211	50.8451	3.47268	0.121873	45.5248	0	0
									2021-07-26	0.0131712	0.00688672	50.2053	3.46824	0.069091	46.2373	0	0
									2021-07-27	0.00586571	0.0030684	49.5636	3.4627	0.0309417	46.9339	0	0
									2021-07-28	0.00146922	0.000768915	48.9203	3.45605	0.00779294	47.6136	0	0
									2021-07-29	0	0	48.2759	3.44828	0	48.2759	0	0
									2021-07-30	0	0	47.6097	3.437	0	48.9533	0	0
									2021-07-31	0	0	46.9024	3.42001	0	49.6775	0	0
									2021-08-01	0	0	46.156	3.39756	0	50.4465	0	0
									2021-08-02	0	0	45.3722	3.36989	0	51.2579	0	0
									2021-08-03	0	0	44.5531	3.33724	0	52.1097	0	0
									2021-08-04	0	0	43.7005	3.29982	0	52.9997	0	0
									2021-08-05	0	0	42.8162	3.25787	0	53.9259	0	0
									2021-08-06	0	0	41.902	3.2116	0	54.8864	0	0
									2021-08-07	0	0	40.9599	3.16122	0	55.8789	0	0
									2021-08-08	0	0	39.9914	3.10696	0	56.9016	0	0
									2021-08-09	0	0	38.9985	3.049	0	57.9525	0	0
									2021-08-10	0	0	37.9828	2.98757	0	59.0296	0	0
									2021-08-11	0	0	36.9462	2.92287	0	60.131	0	0
									2021-08-12	0	0	35.8904	2.85509	0	61.2546	0	0
									2021-08-13	0	0	34.8171	2.78444	0	62.3985	0	0
									2021-08-14	0	0	33.7282	2.71111	0	63.5607	0	0
									2021-08-15	0	0	32.6254	2.63531	0	64.7393	0	0
									2021-08-16	0	0	31.5105	2.55724	0	65.9323	0	0
									2021-08-17	0	0	30.3853	2.47709	0	67.1376	0	0
									2021-08-18	0	0	29.2516	2.39506	0	68.3533	0	0
									2021-08-19	0	0	28.1113	2.31135	0	69.5774	0	0
									2021-08-20	0	0	26.9662	2.22617	0	70.8077	0	0
									2021-08-21	0	0	25.8181	2.13971	0	72.0422	0	0
									2021-08-22	0	0	24.669	2.05218	0	73.2788	0	0
									2021-08-23	0	0	23.5208	1.96377	0	74.5154	0	0
									2021-08-24	0	0	22.3754	1.87471	0	75.7499	0	0
									2021-08-25	0	0	21.2348	1.78519	0	76.98	0	0
									2021-08-26	0	0	20.101	1.69543	0	78.2036	0	0
									2021-08-27	0	0	18.9759	1.60563	0	79.4185	0	0
									2021-08-28	0	0	17.8617	1.51601	0	80.6223	0	0
									2021-08-29	0	0	16.7603	1.42678	0	81.8129	0	0
									2021-08-30	0	0	15.674	1.33817	0	82.9878	0	0
									2021-08-31	0	0	14.6048	1.25039	0	84.1448	0	0
									2021-09-01	0	0	13.5549	1.16366	0	85.2814	0	0
									2021-09-02	0	0	12.5265	1.07822	0	86.3953	0	0
									2021-09-03	0	0	11.5217	0.994283	0	87.484	0	0
									2021-09-04	0	0	10.5429	0.912087	0	88.545	0	0
									2021-09-05	0	0	9.59232	0.831862	0	89.5758	0	0
									2021-09-06	0	0	8.6722	0.753843	0	90.574	0	0
									2021-09-07	0	0	7.78488	0.678265	0	91.5369	0	0
									2021-09-08	0	0	6.93271	0.605368	0	92.4619	0	0
									2021-09-09	0	0	6.11804	0.535393	0	93.3466	0	0
									2021-09-10	0	0	5.34325	0.468581	0	94.1882	0	0
									2021-09-11	0	0	4.61073	0.405177	0	94.9841	0	0
									2021-09-12	0	0	3.92291	0.345427	0	95.7317	0	0
									2021-09-13	0	0	3.28218	0.289575	0	96.4282	0	0
									2021-09-14	0	0	2.69099	0.237871	0	97.0711	0	0
									2021-09-15	0	0	2.15177	0.190561	0	97.6577	0	0
									2021-09-16	0	0	1.66695	0.147894	0	98.1852	0	0
									2021-09-17	0	0	1.23898	0.110119	0	98.6509	0	0
									2021-09-18	0	0	0.870276	0.0774833	0	99.0522	0	0
									2021-09-19	0	0	0.563265	0.0502342	0	99.3865	0	0
									2021-09-20	0	0	0.320355	0.0286178	0	99.651	0	0
									2021-09-21	0	0	0.143934	0.0128786	0	99.8432	0	0
									2021-09-22	0	0	0.0363693	0.00325932	0	99.9604	0	0
									2021-09-23	0	0	0	0	0	100	0	0
									2021-09-24	0	0	0	0	0	99.9813	0.0187237	0
									2021-09-25	0	0	0	0	0	99.9255	0.0744707	0
									2021-09-26	0	0	0	0	0	99.8334	0.166605	0
									2021-09-27	0	0	0	0	0	99.7055	0.294489	0
									2021-09-28	0	0	0	0	0	99.5425	0.457488	0
									2021-09-29	0	0	0	0	0	99.345	0.654966	0
									2021-09-30	0	0	0	0	0	99.1137	0.886285	0
									2021-10-01	0	0	0	0	0	98.8492	1.15081	0
									2021-10-02	0	0	0	0	0	98.5521	1.4479	0
									2021-10-03	0	0	0	0	0	98.2231	1.77693	0
									2021-10-04	0	0	0	0	0	97.8627	2.13726	0
									2021-10-05	0	0	0	0	0	97.4718	2.52824	0
									2021-10-06	0	0	0	0	0	97.0507	2.94925	0
									2021-10-07	0	0	0	0	0	96.6004	3.39965	0
									2021-10-08	0	0	0	0	0	96.1212	3.8788	0
									2021-10-09	0	0	0	0	0	95.6139	4.38606	0
									2021-10-10	0	0	0	0	0	95.0792	4.92081	0
									2021-10-11	0	0	0	0	0	94.5176	5.4824	0
									2021-10-12	0	0	0	0	0	93.9298	6.07019	0
									2021-10-13	0	0	0	0	0	93.3164	6.68356	0
									2021-10-14	0	0	0	0	0	92.6781	7.32185	0
									2021-10-15	0	0	0	0	0	92.0155	7.98445	0
									2021-10-16	0	0	0	0	0	91.3293	8.67071	0
									2021-10-17	0	0	0	0	0	90.62	9.38	0
									2021-10-18	0	0	0	0	0	89.8883	10.1117	0
									2021-10-19	0	0	0	0	0	89.1349	10.8651	0
									2021-10-20	0	0	0	0	0	88.3604	11.6396	0
									2021-10-21	0	0	0	0	0	87.5653	12.4347	0
									2021-10-22	0	0	0	0	0	86.7505	13.2495	0
									2021-10-23	0	0	0	0	0	85.9164	14.0836	0
									2021-10-24	0	0	0	0	0	85.0637	14.9363	0
									2021-10-25	0	0	0	0	0	84.1932	15.8068	0
									2021-10-26	0	0	0	0	0	83.3053	16.6947	0
									2021-10-27	0	0	0	0	0	82.4007	17.5993	0
									2021-10-28	0	0	0	0	0	81.4802	18.5198	0
									2021-10-29	0	0	0	0	0	80.5442	19.4558	0
									2021-10-30	0	0	0	0	0	79.5935	20.4065	0
									2021-10-31	0	0	0	0	0	78.6286	21.3714	0
									2021-11-01	0	0	0	0	0	77.6503	22.3497	0
									2021-11-02	0	0	0	0	0	76.6592	23.3408	0
									2021-11-03	0	0	0	0	0	75.6558	24.3442	0
									2021-11-04	0	0	0	0	0	74.6409	25.3591	0
									2021-11-05	0	0	0	0	0	73.615	26.385	0
									2021-11-06	0	0	0	0	0	72.5788	27.4212	0
									2021-11-07	0	0	0	0	0	71.5329	28.4671	0
									2021-11-08	0	0	0	0	0	70.4781	29.5219	0
									2021-11-09	0	0	0	0	0	69.4148	30.5852	0
									2021-11-10	0	0	0	0	0	68.3438	31.6562	0
									2021-11-11	0	0	0	0	0	67.2657	32.7343	0
									2021-11-12	0	0	0	0	0	66.181	33.819	0
									2021-11-13	0	0	0	0	0	65.0906	34.9094	0
									2021-11-14	0	0	0	0	0	63.9949	36.0051	0
									2021-11-15	0	0	0	0	0	62.8946	37.1054	0
									2021-11-16	0	0	0	0	0	61.7905	38.2095	0
									2021-11-17	0	0	0	0	0	60.683	39.317	0
									2021-11-18	0	0	0	0	0	59.5728	40.4272	0
									2021-11-19	0	0	0	0	0	58.4606	41.5394	0
									2021-11-20	0	0	0	0	0	57.347	42.653	0
									2021-11-21	0	0	0	0	0	56.2327	43.7673	0
									2021-11-22	0	0	0	0	0	55.1183	44.8817	0
									2021-11-23	0	0	0	0	0	54.0043	45.9957	0
									2021-11-24	0	0	0	0	0	52.8915	47.1085	0
									2021-11-25	0	0	0	0	0	51.7805	48.2195	0
									2021-11-26	0	0	0	0	0	50.672	49.328	0
									2021-11-27	0	0	0	0	0	49.5665	50.4335	0
									2021-11-28	0	0	0	0	0	48.4646	51.5354	0
									2021-11-29	0	0	0	0	0	47.3672	52.6328	0
									2021-11-30	0	0	0	0	0	46.2746	53.7254	0
									2021-12-01	0	0	0	0	0	45.1877	54.8123	0
									2021-12-02	0	0	0	0	0	44.1071	55.8929	0
									2021-12-03	0	0	0	0	0	43.0333	56.9667	0
									2021-12-04	0	0	0	0	0	41.967	58.033	0
									2021-12-05	0	0	0	0	0	40.9089	59.0911	0
									2021-12-06	0	0	0	0	0	39.8596	60.1404	0
									2021-12-07	0	0	0	0	0	38.8197	61.1803	0
									2021-12-08	0	0	0	0	0	37.7898	62.2102	0
									2021-12-09	0	0	0	0	0	36.7707	63.2293	0
									2021-12-10	0	0	0	0	0	35.7629	64.2371	0
									2021-12-11	0	0	0	0	0	34.767	65.233	0
									2021-12-12	0	0	0	0	0	33.7838	66.2162	0
									2021-12-13	0	0	0	0	0	32.761	67.239	0
									2021-12-14	0	0	0	0	0	31.6517	68.3483	0
									2021-12-15	0	0	0	0	0	30.4644	69.5356	0
									2021-12-16	0	0	0	0	0	29.2076	70.7924	0
									2021-12-17	0	0	0	0	0	27.8899	72.1101	0
									2021-12-18	0	0	0	0	0	26.5196	73.4804	0
									2021-12-19	0	0	0	0	0	25.1054	74.8946	0
									2021-12-20	0	0	0	0	0	23.6558	76.3442	0
									2021-12-21	0	0	0	0	0	22.1791	77.8209	0
									2021-12-22	0	0	0	0	0	20.684	79.316	0
									2021-12-23	0	0	0	0	0	19.1789	80.8211	0
									2021-12-24	0	0	0	0	0	17.6724	82.3276	0
									2021-12-25	0	0	0	0	0	16.173	83.827	0
									2021-12-26	0	0	0	0	0	14.689	85.311	0
									2021-12-27	0	0	0	0	0	13.2292	86.7708	0
									2021-12-28	0	0	0	0	0	11.8019	88.1981	0
									2021-12-29	0	0	0	0	0	10.4156	89.5844	0
									2021-12-30	0	0	0	0	0	9.07892	90.9211	0
									2021-12-31	0	0	0	0	0	7.8003	92.1997	0
									2022-01-01	0	0	0	0	0	6.58825	93.4117	0
									2022-01-02	0	0	0	0	0	5.45128	94.5487	0
									2022-01-03	0	0	0	0	0	4.39789	95.6021	0
									2022-01-04	0	0	0	0	0	3.43658	96.5634	0
									2022-01-05	0	0	0	0	0	2.57585	97.4241	0
									2022-01-06	0	0	0	0	0	1.82422	98.1758	0
									2022-01-07	0	0	0	0	0	1.19018	98.8098	0
									2022-01-08	0	0	0	0	0	0.682229	99.3178	0
									2022-01-09	0	0	0	0	0	0.308882	99.6911	0
									2022-01-10	0	0	0	0	0	0.0786378	99.9214	0
									2022-01-11	0	0	0	0	0	0	100	0
									2022-01-12	0	0	0	0	0	0	100	0
									2022-01-13	0	0	0	0	0	0	100	0
									2022-01-14	0	0	0	0	0	0	100	0
									2022-01-15	0	0	0	0	0	0	100	0
									2022-01-16	0	0	0	0	0	0	100	0
									2022-01-17	0	0	0	0	0	0	100	0
									2022-01-18	0	0	0	0	0	0	100	0
									2022-01-19	0	0	0	0	0	0	100	0
									2022-01-20	0	0	0	0	0	0	100	0
									2022-01-21	0	0	0	0	0	0	100	0
									2022-01-22	0	0	0	0	0	0	100	0
									2022-01-23	0	0	0	0	0	0	100	0
									2022-01-24	0	0	0	0	0	0	100	0
									2022-01-25	0	0	0	0	0	0	100	0
									2022-01-26	0	0	0	0	0	0	100	0
									2022-01-27	0	0	0	0	0	0	100	0
									2022-01-28	0	0	0	0	0	0	100	0
									2022-01-29	0	0	0	0	0	0	100	0
									2022-01-30	0	0	0	0	0	0	100	0
									2022-01-31	0	0	0	0	0	0	100	0
									2022-02-01	0	0	0	0	0	0	100	0
									2022-02-02	0	0	0	0	0	0	100	0
									2022-02-03	0	0	0	0	0	0	100	0
									2022-02-04	0	0	0	0	0	0	100	0
									2022-02-05	0	0	0	0	0	0	100	0
									2022-02-06	0	0	0	0	0	0	100	0
									2022-02-07	0	0	0	0	0	0	100	0
									2022-02-08	0	0	0	0	0	0	100	0
									2022-02-09	0	0	0	0	0	0	100	0
									2022-02-10	0	0	0	0	0	0	100	0
									2022-02-11	0	0	0	0	0	0	100	0
									2022-02-12	0	0	0	0	0	0	100	0
									2022-02-13	0	0	0	0	0	0	100	0
									2022-02-14	0	0	0	0	0	0	100	0
									2022-02-15	0	0	0	0	0	0	100	0
									2022-02-16	0	0	0	0	0	0	100	0
									2022-02-17	0	0	0	0	0	0	100	0
									2022-02-18	0	0	0	0	0	0	100	0
									2022-02-19	0	0	0	0	0	0	100	0
									2022-02-20	0	0	0	0	0	0	100	0
									2022-02-21	0	0	0	0	0	0	100	0
									2022-02-22	0	0	0	0	0	0	100	0
									2022-02-23	0	0	0	0	0	0	100	0
									2022-02-24	0	0	0	0	0	0	100	0
									2022-02-25	0	0	0	0	0	0	100	0
									2022-02-26	0	0	0	0	0	0	100	0
									2022-02-27	0	0	0	0	0	0	100	0
									2022-02-28	0	0	0	0	0	0	100	0
									2022-03-01	0	0	0	0	0	0	100	0
									2022-03-02	0	0	0	0	0	0	100	0
									2022-03-03	0	0	0	0	0	0	100	0
									2022-03-04	0	0	0	0	0	0	100	0
									2022-03-05	0	0	0	0	0	0	100	0
									2022-03-06	0	0	0	0	0	0	100	0
									2022-03-07	0	0	0	0	0	0	99.991	0.0090228
									2022-03-08	0	0	0	0	0	0	99.964	0.0359813
									2022-03-09	0	0	0	0	0	0	99.9193	0.0807105
									2022-03-10	0	0	0	0	0	0	99.857	0.143046
									2022-03-11	0	0	0	0	0	0	99.7772	0.222822
									2022-03-12	0	0	0	0	0	0	99.6801	0.319874
									2022-03-13	0	0	0	0	0	0	99.566	0.434038
									2022-03-14	0	0	0	0	0	0	99.4349	0.565148
									2022-03-15	0	0	0	0	0	0	99.287	0.713039
									2022-03-16	0	0	0	0	0	0	99.1225	0.877547
									2022-03-17	0	0	0	0	0	0	98.9415	1.05851
									2022-03-18	0	0	0	0	0	0	98.7442	1.25575
									2022-03-19	0	0	0	0	0	0	98.5309	1.46912
									2022-03-20	0	0	0	0	0	0	98.3016	1.69845
									2022-03-21	0	0	0	0	0	0	98.0564	1.94356
									2022-03-22	0	0	0	0	0	0	97.7957	2.20431
									2022-03-23	0	0	0	0	0	0	97.5195	2.48052
									2022-03-24	0	0	0	0	0	0	97.228	2.77202
									2022-03-25	0	0	0	0	0	0	96.9213	3.07866
									2022-03-26	0	0	0	0	0	0	96.5997	3.40026
									2022-03-27	0	0	0	0	0	0	96.2633	3.73667
									2022-03-28	0	0	0	0	0	0	95.9123	4.08772
									2022-03-29	0	0	0	0	0	0	95.5468	4.45324
									2022-03-30	0	0	0	0	0	0	95.1669	4.83306
									2022-03-31	0	0	0	0	0	0	94.773	5.22703
									2022-04-01	0	0	0	0	0	0	94.365	5.63498
									2022-04-02	0	0	0	0	0	0	93.9433	6.05674
									2022-04-03	0	0	0	0	0	0	93.5078	6.49215
									2022-04-04	0	0	0	0	0	0	93.059	6.94105
									2022-04-05	0	0	0	0	0	0	92.5967	7.40326
									2022-04-06	0	0	0	0	0	0	92.1214	7.87863
									2022-04-07	0	0	0	0	0	0	91.633	8.36698
									2022-04-08	0	0	0	0	0	0	91.1318	8.86817
									2022-04-09	0	0	0	0	0	0	90.618	9.38201
									2022-04-10	0	0	0	0	0	0	90.0917	9.90834
									2022-04-11	0	0	0	0	0	0	89.553	10.447
									2022-04-12	0	0	0	0	0	0	89.0022	10.9978
									2022-04-13	0	0	0	0	0	0	88.4393	11.5607
									2022-04-14	0	0	0	0	0	0	87.8647	12.1353
									2022-04-15	0	0	0	0	0	0	87.2783	12.7217
									2022-04-16	0	0	0	0	0	0	86.6805	13.3195
									2022-04-17	0	0	0	0	0	0	86.0713	13.9287
									2022-04-18	0	0	0	0	0	0	85.451	14.549
									2022-04-19	0	0	0	0	0	0	84.8196	15.1804
									2022-04-20	0	0	0	0	0	0	84.1774	15.8226
									2022-04-21	0	0	0	0	0	0	83.5245	16.4755
									2022-04-22	0	0	0	0	0	0	82.8611	17.1389
									2022-04-23	0	0	0	0	0	0	82.1874	17.8126
									2022-04-24	0	0	0	0	0	0	81.5034	18.4966
									2022-04-25	0	0	0	0	0	0	80.8094	19.1906
									2022-04-26	0	0	0	0	0	0	80.1056	19.8944
									2022-04-27	0	0	0	0	0	0	79.3921	20.6079
									2022-04-28	0	0	0	0	0	0	78.6691	21.3309
									2022-04-29	0	0	0	0	0	0	77.9367	22.0633
									2022-04-30	0	0	0	0	0	0	77.1951	22.8049
									2022-05-01	0	0	0	0	0	0	76.4445	23.5555
									2022-05-02	0	0	0	0	0	0	75.685	24.315
									2022-05-03	0	0	0	0	0	0	74.9168	25.0832
									2022-05-04	0	0	0	0	0	0	74.14	25.86
									2022-05-05	0	0	0	0	0	0	73.3549	26.6451
									2022-05-06	0	0	0	0	0	0	72.5616	27.4384
									2022-05-07	0	0	0	0	0	0	71.7603	28.2397
									2022-05-08	0	0	0	0	0	0	70.951	29.049
									2022-05-09	0	0	0	0	0	0	70.1341	29.8659
									2022-05-10	0	0	0	0	0	0	69.3096	30.6904
									2022-05-11	0	0	0	0	0	0	68.4777	31.5223
									2022-05-12	0	0	0	0	0	0	67.6386	32.3614
									2022-05-13	0	0	0	0	0	0	66.7925	33.2075
									2022-05-14	0	0	0	0	0	0	65.9394	34.0606
									2022-05-15	0	0	0	0	0	0	65.0797	34.9203
									2022-05-16	0	0	0	0	0	0	64.2133	35.7867
									2022-05-17	0	0	0	0	0	0	63.3406	36.6594
									2022-05-18	0	0	0	0	0	0	62.4617	37.5383
									2022-05-19	0	0	0	0	0	0	61.5767	38.4233
									2022-05-20	0	0	0	0	0	0	60.6858	39.3142
									2022-05-21	0	0	0	0	0	0	59.7892	40.2108
									2022-05-22	0	0	0	0	0	0	58.8869	41.1131
									2022-05-23	0	0	0	0	0	0	57.9793	42.0207
									2022-05-24	0	0	0	0	0	0	57.0665	42.9335
									2022-05-25	0	0	0	0	0	0	56.1486	43.8514
									2022-05-26	0	0	0	0	0	0	55.2257	44.7743
									2022-05-27	0	0	0	0	0	0	54.2982	45.7018
									2022-05-28	0	0	0	0	0	0	53.366	46.634
									2022-05-29	0	0	0	0	0	0	52.4294	47.5706
									2022-05-30	0	0	0	0	0	0	51.4886	48.5114
									2022-05-31	0	0	0	0	0	0	50.5437	49.4563
									2022-06-01	0	0	0	0	0	0	49.5949	50.4051
									2022-06-02	0	0	0	0	0	0	48.6423	51.3577
									2022-06-03	0	0	0	0	0	0	47.6861	52.3139
									2022-06-04	0	0	0	0	0	0	46.7265	53.2735
									2022-06-05	0	0	0	0	0	0	45.7636	54.2364
									2022-06-06	0	0	0	0	0	0	44.7977	55.2023
									2022-06-07	0	0	0	0	0	0	43.8288	56.1712
									2022-06-08	0	0	0	0	0	0	42.8571	57.1429
									2022-06-09	0	0	0	0	0	0	41.8012	58.1988
									2022-06-10	0	0	0	0	0	0	40.5853	59.4147
									2022-06-11	0	0	0	0	0	0	39.2179	60.7821
									2022-06-12	0	0	0	0	0	0	37.7075	62.2925
									2022-06-13	0	0	0	0	0	0	36.063	63.937
									2022-06-14	0	0	0	0	0	0	34.2936	65.7064
									2022-06-15	0	0	0	0	0	0	32.4095	67.5905
									2022-06-16	0	0	0	0	0	0	30.4223	69.5777
									2022-06-17	0	0	0	0	0	0	28.3448	71.6552
									2022-06-18	0	0	0	0	0	0	26.1914	73.8086
									2022-06-19	0	0	0	0	0	0	23.9786	76.0214
									2022-06-20	0	0	0	0	0	0	21.7249	78.2751
									2022-06-21	0	0	0	0	0	0	19.4509	80.5491
									2022-06-22	0	0	0	0	0	0	17.1792	82.8208
									2022-06-23	0	0	0	0	0	0	14.9347	85.0653
									2022-06-24	0	0	0	0	0	0	12.7441	87.2559
									2022-06-25	0	0	0	0	0	0	10.6354	89.3646
									2022-06-26	0	0	0	0	0	0	8.63805	91.362
									2022-06-27	0	0	0	0	0	0	6.78182	93.2182
									2022-06-28	0	0	0	0	0	0	5.09634	94.9037
									2022-06-29	0	0	0	0	0	0	3.61028	96.3897
									2022-06-30	0	0	0	0	0	0	2.35049	97.6495
									2022-07-01	0	0	0	0	0	0	1.34113	98.6589
									2022-07-02	0	0	0	0	0	0	0.602838	99.3972
									2022-07-03	0	0	0	0	0	0	0.151967	99.848
									2022-07-04	0	0	0	0	0	0	0	100
									2022-07-05	0	0	0	0	0	0	0	100
									2022-07-06	0	0	0	0	0	0	0	100
									2022-07-07	0	0	0	0	0	0	0	100
									2022-07-08	0	0	0	0	0	0	0	100
									2022-07-09	0	0	0	0	0	0	0	100
									2022-07-10	0	0	0	0	0	0	0	100
									2022-07-11	0	0	0	0	0	0	0	100
									2022-07-12	0	0	0	0	0	0	0	100
									2022-07-13	0	0	0	0	0	0	0	100
									2022-07-14	0	0	0	0	0	0	0	100
									2022-07-15	0	0	0	0	0	0	0	100
									2022-07-16	0	0	0	0	0	0	0	100
									2022-07-17	0	0	0	0	0	0	0	100
									2022-07-18	0	0	0	0	0	0	0	100
									2022-07-19	0	0	0	0	0	0	0	100
									2022-07-20	0	0	0	0	0	0	0	100
									2022-07-21	0	0	0	0	0	0	0	100
									2022-07-22	0	0	0	0	0	0	0	100
									2022-07-23	0	0	0	0	0	0	0	100
									2022-07-24	0	0	0	0	0	0	0	100
									2022-07-25	0	0	0	0	0	0	0	100
									2022-07-26	0	0	0	0	0	0	0	100
									2022-07-27	0	0	0	0	0	0	0	100
									2022-07-28	0	0	0	0	0	0	0	100
									2022-07-29	0	0	0	0	0	0	0	100
									2022-07-30	0	0	0	0	0	0	0	100
2022-07-31	0	0	0	0	0	0	0	100

## Sheet: Figure 2b-c
These Figures were created with Nextrstrain's Auspice (https://docs.nextstrain.org/projects/auspice/en/stable/). The source data is available at SRA (https://www.ncbi.nlm.nih.gov/sra/PRJNA1017685)

## Sheet: Figure 2d-e
Figure 2d: Mutations of Interest/Concern									Figure 2e: Mutation Distances
Pango lineage	N439K	L452R	S477N	P681R	N501Y	E484K	K417N	P681H	wildtype	wildtype*	alpha	beta	eta	delta	omicron BA.1	omicron BA.4/5
wildtype	0	0	0	0	0	0	0	0	0	1	2	3	1	2	3	5
wildtype*	1	0	0	0	0	0	0	0	1	0	3	4	2	3	4	6
alpha	0	0	0	0	1	0	0	1	2	3	0	3	3	4	1	3
beta	0	0	0	0	1	1	1	0	3	4	3	0	2	5	4	4
eta	0	0	0	0	0	1	0	0	1	2	3	2	0	3	4	6
delta	0	1	0	1	0	0	0	0	2	3	4	5	3	0	5	5
omicron BA.1	0	0	1	0	1	0	0	1	3	4	1	4	4	5	0	2
omicron BA.4/5	0	1	1	0	1	0	1	1	5	6	3	4	6	5	2	0

## Sheet: Figure 3a
This subfigure was created using Inkscape.

## Sheet: Figure 3b
Below are simulated medians and 0.05 and 0.95 quantiles. Measurement data is published as part of the PEtab problem on Zenodo (https://doi.org/10.5281/zenodo.10871139)
time	ab_prev_1x_median	ab_prev_1x_005	ab_prev_1x_095	ab_prev_2x_median	ab_prev_2x_005	ab_prev_2x_095	infc_rel_nat_median	infc_rel_nat_005	infc_rel_nat_095	var_inc_0_median	var_inc_0_005	var_inc_0_095	var_inc_1_median	var_inc_1_005	var_inc_1_095	var_inc_2_median	var_inc_2_005	var_inc_2_095	var_inc_3_median	var_inc_3_005	var_inc_3_095	var_inc_4_median	var_inc_4_005	var_inc_4_095	var_inc_5_median	var_inc_5_005	var_inc_5_095	var_inc_6_median	var_inc_6_005	var_inc_6_095	var_inc_7_median	var_inc_7_005	var_inc_7_095
0	0	0	0	0	0	0	0	0	0
12.1212	0	0	0	0	0	0	0	0	0
24.2424	0	0	0	0	0	0	0	0	0
36.3636	0	0	0	0	0	0	0	0	0
48.4848	0	0	0	0	0	0	0	0	0
60.6061	3.36899e-07	3.25097e-07	3.4617e-07	5.0516e-18	2.62012e-18	7.09703e-18	9.14397e-07	8.27012e-07	1.07647e-06	100	100	100	0	0	0	0	0	0	0	0	0	0	0	0	0	0	0	0	0	0	0	0	0
72.7273	1.84447e-06	1.72983e-06	1.97557e-06	8.52425e-16	4.35908e-16	1.36068e-15	1.48539e-06	1.24745e-06	1.89656e-06	100	100	100	0	0	0	0	0	0	0	0	0	0	0	0	0	0	0	0	0	0	0	0	0
84.8485	4.73367e-06	4.22693e-06	5.34767e-06	6.86609e-15	3.47313e-15	1.12635e-14	3.58114e-06	2.90688e-06	4.78365e-06	74.5117	71.532	77.5909	25.4883	28.468	22.4091	0	0	0	0	0	0	0	0	0	0	0	0	0	0	0	0	0	0
96.9697	1.12388e-05	9.59045e-06	1.33274e-05	5.42386e-14	3.18007e-14	8.43724e-14	7.02096e-06	5.23056e-06	1.0125e-05	74.9273	72.2219	77.8786	25.0727	27.7781	22.1214	0	0	0	0	0	0	0	0	0	0	0	0	0	0	0	0	0	0
109.091	2.54905e-05	2.02576e-05	3.21442e-05	3.48034e-13	1.89126e-13	5.87271e-13	1.60336e-05	1.0882e-05	2.4799e-05	75.4055	72.8277	77.9019	24.5945	27.1723	22.0981	0	0	0	0	0	0	0	0	0	0	0	0	0	0	0	0	0	0
121.212	6.00877e-05	4.47538e-05	8.1152e-05	2.02175e-12	1.04852e-12	3.71685e-12	4.07522e-05	2.61883e-05	6.77623e-05	75.728	73.4616	77.9725	24.272	26.5384	22.0275	0	0	0	0	0	0	0	0	0	0	0	0	0	0	0	0	0	0
133.333	0.000154642	0.000109625	0.000223935	1.36107e-11	6.38863e-12	2.83604e-11	0.000118436	7.37605e-05	0.00020787	76.1654	74.1379	77.9221	23.8346	25.8621	22.0779	0	0	0	0	0	0	0	0	0	0	0	0	0	0	0	0	0	0
145.455	0.000443761	0.000299481	0.000674203	1.03794e-10	4.51462e-11	2.41012e-10	0.000382441	0.000229657	0.000708527	75.9857	73.795	77.6059	23.5125	25.4553	22.0717	0.242078	0.366003	0.152616	0.259734	0.383679	0.169792	0	0	0	0	0	0	0	0	0	0	0	0
157.576	0.00141206	0.000902768	0.00229394	1.01134e-09	3.81128e-10	2.66017e-09	0.00134471	0.000774492	0.00258268	76.4122	74.3581	77.7194	23.0499	24.8898	21.9045	0.351981	0.511774	0.231194	0.185894	0.240265	0.144844	0	0	0	0	0	0	0	0	0	0	0	0
169.697	0.00495805	0.00305532	0.00830927	1.2264e-08	4.35999e-09	3.4629e-08	0.00498376	0.0028562	0.0096516	76.5681	75.2623	77.3852	22.7659	23.8674	22.1168	0.533618	0.726693	0.371502	0.132381	0.143696	0.126516	0	0	0	0	0	0	0	0	0	0	0	0
181.818	0.0181491	0.0111697	0.0307161	1.63042e-07	5.39666e-08	4.78076e-07	0.0185261	0.0106071	0.0362093	76.5683	75.38	77.2426	22.5269	23.5047	22.0589	0.810482	1.02833	0.588062	0.0943642	0.0869505	0.110401	0	0	0	0	0	0	0	0	0	0	0	0
193.939	0.0663839	0.0408639	0.113125	2.14919e-06	7.09362e-07	6.42575e-06	0.0666194	0.0386073	0.12841	76.852	76.0607	77.0407	21.8697	22.4549	21.9437	1.21108	1.43244	0.916772	0.0671435	0.0519572	0.0988084	0	0	0	0	0	0	0	0	0	0	0	0
206.061	0.231157	0.145418	0.385613	2.58846e-05	8.78296e-06	7.531e-05	0.219724	0.128321	0.414235	76.6609	76.4982	76.7052	21.5036	21.493	21.7936	1.78688	1.97716	1.4139	0.0485642	0.0316593	0.0873175	0	0	0	0	0	0	0	0	0	0	0	0
218.182	0.7377	0.471851	1.1894	0.000268674	9.26269e-05	0.000745676	0.640466	0.384149	1.15662	76.3016	76.5785	76.1278	21.0819	20.6806	21.6317	2.58068	2.72172	2.16281	0.0358641	0.0192357	0.0777009	0	0	0	0	0	0	0	0	0	0	0	0
230.303	2.09423	1.38774	3.19221	0.00222323	0.00079477	0.00576637	1.59917	0.995608	2.73674	75.6907	76.3331	75.7079	20.6274	19.9062	21.0252	3.6549	3.74838	3.19751	0.0269737	0.0123196	0.0694129	0	0	0	0	0	0	0	0	0	0	0	0
242.424	5.1209	3.60128	7.26965	0.0141993	0.00549801	0.0325366	3.31425	2.21239	5.18225	74.6153	75.6148	74.1822	20.2897	19.3444	21.0184	5.07426	5.03271	4.7343	0.0207513	0.00806884	0.0651718	0	0	0	0	0	0	0	0	0	0	0	0
254.545	10.6406	8.09827	13.813	0.0674177	0.0286894	0.134067	5.5291	4.05596	7.66099	73.1479	74.1632	72.2258	19.9083	19.0392	20.6923	6.92699	6.79208	7.01859	0.016835	0.00551998	0.0633801	0	0	0	0	0	0	0	0	0	0	0	0
266.667	18.6893	15.4161	22.0867	0.232812	0.111958	0.403347	7.30351	6.02255	9.10957	70.8952	72.6984	69.1412	19.6877	18.3567	20.6082	9.40262	8.9409	10.1862	0.0144583	0.00391851	0.0644433	0	0	0	0	0	0	0	0	0	0	0	0
278.788	27.893	24.5592	30.7766	0.596221	0.323693	0.907946	7.69952	6.92097	9.02858	67.6621	70.8823	64.6211	19.4618	17.6859	20.9402	12.863	11.4288	14.369	0.0131133	0.0029932	0.0696945	0	0	0	0	0	0	0	0	0	0	0	0
290.909	36.2405	33.6573	38.3893	1.17304	0.714778	1.62936	6.83904	6.0154	8.10613	63.2099	66.2912	60.0528	19.2243	18.1274	20.1925	17.5531	15.5788	19.6825	0.0126648	0.00266613	0.0722088	0	0	0	0	0	0	0	0	0	0	0	0
303.03	42.7852	40.7074	44.2654	1.96398	1.35872	2.54166	5.36372	4.43294	6.69989	57.2798	59.7857	55.2989	18.911	18.3104	19.2986	23.7965	21.9013	25.3282	0.0127421	0.00260612	0.074227	0	0	0	0	0	0	0	0	0	0	0	0
315.152	47.3018	45.6396	48.6085	2.85346	2.13251	3.517	3.89265	3.04664	5.15364	50.4753	52.4143	49.7426	18.1096	17.8643	17.9921	31.4022	29.7189	32.1887	0.01291	0.00254391	0.0766146	0	0	0	0	0	0	0	0	0	0	0	0
327.273	50.2587	48.544	51.5339	3.67585	2.91126	4.4376	2.72614	2.04861	3.76373	42.8299	44.2907	42.6054	16.7847	16.7505	16.8455	40.3723	38.9564	40.4691	0.0130862	0.00243992	0.0799822	0	0	0	0	0	0	0	0	0	0	0	0
339.394	52.0993	50.265	53.4883	4.40601	3.59204	5.24514	1.8853	1.37576	2.70266	34.9499	36.0512	35.0259	15.0694	14.9838	15.2018	49.9679	48.9628	49.6895	0.0127813	0.00226271	0.0828629	0	0	0	0	0	0	0	0	0	0	0	0
351.515	53.2708	51.3429	54.7138	5.0408	4.16603	5.91471	1.31348	0.937655	1.93974	27.1915	27.8702	27.9297	12.9463	12.9474	12.978	59.85	59.1803	59.0088	0.0122034	0.00203209	0.0835978	0	0	0	0	0	0	0	0	0	0	0	0
363.636	53.9865	52.0022	55.4992	5.57224	4.64728	6.51046	0.931731	0.657717	1.40797	20.3061	20.9516	20.7839	10.7446	10.6834	10.8162	68.938	68.3633	68.3151	0.0113244	0.00177332	0.0848034	0	0	0	0	0	0	0	0	0	0	0	0
375.758	54.4803	52.3725	55.9923	6.03506	5.07115	7.00272	0.67717	0.47604	1.05748	14.753	14.8838	15.2032	8.62878	8.41649	8.63892	76.608	76.6982	76.0767	0.0102792	0.00150245	0.081208	0	0	0	0	0	0	0	0	0	0	0	0
387.879	54.7644	52.6732	56.2852	6.43133	5.42894	7.44522	0.50431	0.35143	0.804136	10.4849	10.4112	10.9293	6.79581	6.54261	6.77926	82.7099	83.0446	82.2143	0.0091725	0.00125748	0.0768748	0	0	0	0.000261251	0.000367674	0.000180667	0	0	0	0	0	0
400	54.9672	52.9123	56.5227	6.78678	5.75234	7.82262	0.388164	0.265663	0.631312	7.29781	7.192	7.64515	5.23474	4.97685	5.15821	87.4586	87.829	87.1231	0.0079603	0.00102065	0.0728896	0	0	0	0.000878757	0.00115724	0.000642304	0	0	0	0	0	0
412.121	55.0957	53.0418	56.6769	7.11068	6.0509	8.1681	0.308376	0.206315	0.512316	4.94572	4.92635	5.27287	3.91072	3.70404	3.8233	91.1335	91.3647	90.834	0.00684186	0.000817459	0.0673609	0.000233824	0.000349862	0.000151575	0.00296251	0.00374852	0.00227488	0	0	0	0	0	0
424.242	55.1942	53.1274	56.7504	7.40182	6.32677	8.50312	0.252394	0.16405	0.432529	3.33526	3.29676	3.54766	2.90119	2.74578	2.77139	93.7472	93.944	93.6122	0.00585574	0.000665405	0.0604193	0.000243125	0.000353546	0.000161992	0.0102352	0.0123984	0.00821442	0	0	0	0	0	0
436.364	55.2483	53.2349	56.8239	7.68169	6.58954	8.8008	0.218753	0.137042	0.374761	2.16069	2.17609	2.35326	2.08085	1.98859	2.01924	95.717	95.7917	95.5413	0.00489578	0.00052808	0.0544513	0.000248417	0.000357758	0.00017244	0.0363039	0.0427008	0.0315955	0	0	0	0	0	0
448.485	55.2907	53.2331	56.8286	7.95154	6.84432	9.10692	0.200734	0.12211	0.345183	1.36729	1.38708	1.47637	1.46453	1.42025	1.43049	97.0298	97.0405	96.9198	0.00402048	0.000405944	0.0485245	0.000252066	0.00035665	0.000182431	0.134101	0.151433	0.124678	0	0	0	0	0	0
460.606	55.3211	53.284	56.8283	8.20426	7.08181	9.3971	0.197129	0.116385	0.342264	0.84172	0.855143	0.927695	1.00867	0.984729	1.00345	97.6116	97.5795	97.5084	0.00326757	0.000306893	0.0429706	0.000255073	0.000354575	0.000191157	0.534448	0.579945	0.517328	0	0	0	0	0	0
472.727	55.3541	53.3659	56.8112	8.46988	7.32819	9.68621	0.212785	0.121609	0.367509	0.493807	0.499957	0.550852	0.667789	0.653453	0.67816	96.6498	96.5176	96.5031	0.00259022	0.000227323	0.0380383	0.000253232	0.000346637	0.000200352	2.18579	2.32843	2.22961	0	0	0	0	0	0
484.848	55.4201	53.4499	56.8261	8.74651	7.58548	10.0039	0.262405	0.145821	0.45788	0.267495	0.272229	0.298749	0.411487	0.40676	0.413675	90.3129	89.9858	89.7461	0.00191364	0.000156552	0.0318147	0.000239996	0.000322375	0.000193841	9.00598	9.3347	9.50944	0	0	0	0	0	0
496.97	55.4809	53.6059	56.8457	9.07735	7.89716	10.3881	0.436428	0.23548	0.779471	0.113647	0.113873	0.122258	0.197039	0.192414	0.195666	67.4347	67.2026	65.3723	0.00112234	8.52982e-05	0.0210114	0.000181932	0.000240864	0.000150937	32.2533	32.4908	34.2886	0	0	0	0	0	0
509.091	55.6888	54.2043	56.803	9.63189	8.44338	10.9892	1.30978	0.711763	2.38516	0.027765	0.0269066	0.0297943	0.0547592	0.0533407	0.053334	29.7964	29.1739	27.5387	0.000385898	2.63315e-05	0.00811793	8.07392e-05	0.000103692	6.7835e-05	70.1207	70.7457	72.37	0	0	0	0	0	0
521.212	56.2261	56.6717	56.1404	11.8029	10.7225	13.2652	6.17583	3.88771	9.83766	0.00417019	0.00363018	0.00486913	0.00936509	0.00853728	0.00973645	8.07144	7.80397	7.46309	8.14263e-05	4.69588e-06	0.00212937	2.20099e-05	2.63266e-05	2.07976e-05	91.9149	92.1838	92.5202	0	0	0	0	0	0
533.333	57.201	58.4715	55.8953	19.883	18.7476	21.5041	18.805	18.005	20.6826	0.000727063	0.000479977	0.00114436	0.00187175	0.00128277	0.00247807	2.30469	1.90481	2.55242	2.06282e-05	7.52405e-07	0.00077506	6.48828e-06	5.72477e-06	8.44457e-06	97.6927	98.0934	97.4432	0	0	0	0	0	0
545.455	53.0731	55.1664	50.9807	36.2639	34.934	37.5186	19.88	18.2751	22.5152	0.000236708	0.000149924	0.000380901	0.000660996	0.000458379	0.000873575	1.0181	0.959158	1.1082	8.68875e-06	2.87094e-07	0.000334007	2.88903e-06	2.41766e-06	3.92486e-06	98.981	99.0402	98.8902	0	0	0	0	0	0
557.576	44.4573	45.9094	43.2878	51.5557	50.7077	52.1142	10.8788	8.56526	14.0943	0.000117134	8.25874e-05	0.000172227	0.000350255	0.000273817	0.000420087	0.611636	0.648974	0.607836	5.1628e-06	1.86063e-07	0.000181051	1.7121e-06	1.54594e-06	2.15658e-06	99.3879	99.3506	99.3914	1.65087e-05	2.08436e-05	1.38955e-05	0	0	0
569.697	38.8399	40.2575	37.8611	59.5433	58.3611	60.2346	4.72802	3.48035	6.49547	6.99508e-05	5.11103e-05	9.93604e-05	0.000218125	0.000180244	0.000248247	0.413453	0.45953	0.392587	3.46986e-06	1.26802e-07	0.000120918	1.13877e-06	1.07807e-06	1.40101e-06	99.586	99.54	99.6068	0.000206809	0.000255147	0.000176345	0	0	0
581.818	35.8064	37.3532	34.8276	63.3284	61.8939	64.1566	1.88992	1.33281	2.69644	4.44278e-05	3.36722e-05	6.25653e-05	0.000143467	0.000123277	0.000158125	0.29182	0.336399	0.268693	2.44998e-06	8.95463e-08	8.51991e-05	7.95233e-07	7.75729e-07	9.63008e-07	99.7052	99.66	99.7285	0.00283125	0.00339687	0.00247622	0	0	0
593.939	34.2985	35.9106	33.2902	65.0782	63.5306	65.9847	0.718361	0.493138	1.05263	2.95603e-05	2.24983e-05	4.14393e-05	9.78619e-05	8.5601e-05	0.000106172	0.212582	0.248117	0.192147	1.76784e-06	6.51171e-08	6.11389e-05	5.68634e-07	5.68773e-07	6.88847e-07	99.7509	99.7106	99.7743	0.0363526	0.0411404	0.0333405	0	0	0
606.061	33.5089	35.1215	32.4695	65.947	64.3841	66.9004	0.265579	0.178562	0.39631	2.05386e-05	1.58653e-05	2.90072e-05	7.03787e-05	6.22452e-05	7.55912e-05	0.16044	0.190614	0.143415	1.3247e-06	4.8872e-08	4.66909e-05	4.2553e-07	4.31411e-07	5.08342e-07	99.4321	99.377	99.463	0.407319	0.432295	0.393465	0	0	0
618.182	32.8437	34.4483	31.8022	66.6445	65.0843	67.6043	0.0980961	0.0643234	0.148789	1.39374e-05	1.09306e-05	1.97729e-05	4.93009e-05	4.43537e-05	5.21426e-05	0.119004	0.143073	0.104555	9.7712e-07	3.61226e-08	3.44903e-05	3.10678e-07	3.18597e-07	3.71178e-07	95.9744	95.8839	95.8977	3.90654	3.97302	3.99763	0	0	0
630.303	32.1454	33.7195	31.1272	67.3608	65.8278	68.2996	0.044045	0.0280688	0.0692848	7.66961e-06	6.09842e-06	1.08271e-05	2.78112e-05	2.5642e-05	2.88068e-05	0.0707976	0.086691	0.0605356	5.77562e-07	2.14011e-08	2.03749e-05	1.83202e-07	1.90254e-07	2.15171e-07	73.5586	74.0789	72.3022	26.3706	25.8344	27.6372	0	0	0
642.424	31.5098	33.0436	30.5114	68.0088	66.5144	68.9295	0.0416053	0.0251512	0.0706483	2.01437e-06	1.67254e-06	2.68871e-06	7.51577e-06	7.26038e-06	7.338e-06	0.020044	0.0256025	0.0161024	1.64116e-07	6.13125e-09	5.4956e-06	5.12851e-08	5.54414e-08	5.67467e-08	26.332	27.3214	24.2987	73.648	72.653	75.6852	0	0	0
654.545	30.5619	32.0315	29.6116	68.9724	67.5412	69.8468	0.0762987	0.0442406	0.13693	2.67072e-07	2.2903e-07	3.44156e-07	1.023e-06	1.01343e-06	9.71543e-07	0.00286534	0.00371369	0.00221328	2.30951e-08	8.73216e-10	7.51038e-07	7.25354e-09	7.99639e-09	7.76936e-09	4.71381	4.98128	4.18435	95.2833	95.015	95.8134	0	0	0
666.667	28.5339	29.911	27.6564	71.0327	69.691	71.8384	0.151262	0.0849529	0.280291	3.40102e-08	2.95958e-08	4.30084e-08	1.32505e-07	1.33715e-07	1.22514e-07	0.000384945	0.000506775	0.000290701	3.09105e-09	1.16705e-10	9.92475e-08	9.69188e-10	1.08901e-09	1.01385e-09	0.770467	0.830121	0.670492	99.2291	99.1694	99.3292	0	0	0
678.788	26.7201	28.0609	25.8731	72.8755	71.5707	73.6562	0.272261	0.149697	0.518671	4.89887e-09	4.29339e-09	6.09638e-09	1.9388e-08	1.98451e-08	1.75998e-08	5.80358e-05	7.78742e-05	4.32288e-05	4.67549e-10	1.7428e-11	1.48574e-08	1.45075e-10	1.65738e-10	1.49028e-10	0.137161	0.149725	0.117648	99.8628	99.8502	99.8823	0	0	0
690.909	25.0259	26.4055	24.2488	74.597	73.2518	75.3149	0.4407	0.240735	0.850711	7.24064e-10	6.39413e-10	9.36075e-10	2.92941e-09	3.11695e-09	2.66794e-09	9.09694e-06	1.23311e-05	6.92571e-06	7.39313e-11	2.62229e-12	2.38123e-09	2.29395e-11	2.55448e-11	2.37296e-11	0.0261357	0.028592	0.0222212	99.9739	99.9714	99.9778	0	0	0
703.03	23.4459	24.7599	22.6373	76.2033	74.9251	76.9554	0.647188	0.348934	1.25498	1.32649e-10	1.16561e-10	1.74903e-10	5.418e-10	5.80168e-10	4.99347e-10	1.72213e-06	2.24244e-06	1.30981e-06	1.38125e-11	4.90732e-13	4.49757e-10	4.30746e-12	4.71847e-12	4.56001e-12	0.00559754	0.00613164	0.00471191	99.9944	99.9939	99.9953	0	0	0
715.152	21.9648	23.3022	21.1245	77.7107	76.4064	78.5015	0.871815	0.473919	1.65192	2.48628e-11	2.12749e-11	3.40283e-11	1.02964e-10	1.06316e-10	9.8234e-11	3.35567e-07	4.25741e-07	2.61584e-07	2.66653e-12	9.60703e-14	8.97905e-11	8.32412e-13	9.10795e-13	9.06398e-13	0.00124754	0.00135487	0.00108339	99.9988	99.9986	99.9989	0	0	0
727.273	20.5162	21.7774	19.6459	79.1857	77.953	80.0123	1.08073	0.59929	2.0073	4.9702e-12	4.02117e-12	6.93381e-12	2.09523e-11	2.07916e-11	2.05278e-11	6.99987e-08	8.60677e-08	5.59612e-08	5.51394e-13	1.89988e-14	1.90354e-11	1.72312e-13	1.81361e-13	1.91506e-13	0.000297395	0.000312246	0.000262597	99.9997	99.9997	99.9997	0	0	0
739.394	19.1199	20.3401	18.2222	80.6084	79.4109	81.4666	1.24549	0.709672	2.20013	1.02688e-12	8.03109e-13	1.51568e-12	4.33491e-12	4.16225e-12	4.5437e-12	1.50349e-08	1.77951e-08	1.25711e-08	1.17813e-13	3.81489e-15	4.33247e-12	3.65876e-14	3.72622e-14	4.33648e-14	7.28291e-05	7.51698e-05	6.73961e-05	99.9999	99.9999	99.9999	0	0	0
751.515	17.7791	18.9307	16.8337	81.9736	80.838	82.8879	1.34645	0.804217	2.21039	2.23307e-13	1.63548e-13	3.59915e-13	9.55232e-13	8.53752e-13	1.07113e-12	3.38144e-09	3.81502e-09	3.1362e-09	2.6805e-14	7.56729e-16	1.04634e-12	8.26589e-15	7.73299e-15	1.0725e-14	1.87774e-05	1.86004e-05	1.87666e-05	100	100	100	0	0	0
763.636	16.5401	17.6097	15.6188	83.2363	82.1799	84.135	1.37971	0.867961	2.09037	5.61789e-14	3.94626e-14	1.03265e-13	2.43493e-13	2.00943e-13	3.10086e-13	8.91274e-10	9.22119e-10	9.05648e-10	7.11253e-15	1.84016e-16	3.0227e-13	2.15086e-15	1.8406e-15	3.06072e-15	5.38677e-06	5.02581e-06	5.8575e-06	100	100	100	0	0	0
775.758	15.3975	16.4554	14.4994	84.4005	83.3524	85.2786	1.34388	0.89673	1.89298	1.40501e-14	8.87346e-15	2.77796e-14	6.15707e-14	4.63843e-14	8.67412e-14	2.28156e-10	2.14322e-10	2.57492e-10	1.80027e-15	4.14514e-17	8.38029e-14	5.59082e-16	4.5181e-16	8.7851e-16	1.56082e-06	1.34863e-06	1.83676e-06	99.9999	99.9999	100	6.92773e-05	0.000119445	4.73594e-05
787.879	14.3345	15.3468	13.497	85.4817	84.4758	86.3027	1.26296	0.903256	1.66665	3.72203e-15	2.1726e-15	7.96202e-15	1.64175e-14	1.13482e-14	2.51952e-14	6.2133e-11	5.42171e-11	7.63001e-11	4.92636e-16	1.03388e-17	2.46328e-14	1.51545e-16	1.14183e-16	2.57293e-16	4.66702e-07	3.76158e-07	5.93882e-07	99.9961	99.995	99.9965	0.00391588	0.00497383	0.00348123
800	13.3856	14.307	12.6055	86.4478	85.53	87.2122	1.15544	0.901514	1.47048	1.01107e-15	5.31031e-16	2.31093e-15	4.4883e-15	2.79541e-15	7.26558e-15	1.73451e-11	1.3738e-11	2.24352e-11	1.3933e-16	2.59254e-18	7.20965e-15	4.20939e-17	2.90899e-17	7.57217e-17	1.42956e-07	1.05593e-07	1.90522e-07	99.6974	99.6698	99.7029	0.302623	0.330235	0.297113
812.121	12.4976	13.3633	11.7972	87.3498	86.4869	88.0379	1.34122	1.09352	1.67278	2.15831e-16	1.06783e-16	5.15866e-16	9.6433e-16	5.68499e-16	1.61851e-15	3.81098e-12	2.84987e-12	5.10814e-12	3.07171e-17	5.34409e-19	1.6442e-15	9.25199e-18	5.99877e-18	1.72603e-17	3.45054e-08	2.43117e-08	4.71861e-08	78.3156	78.9191	76.8828	21.6844	21.0809	23.1172
824.242	10.8599	11.5529	10.3424	89.0154	88.327	89.5226	22.2225	19.5817	26.5773	3.23287e-18	1.58982e-18	7.84388e-18	1.46267e-17	8.64666e-18	2.45066e-17	5.89088e-14	4.42747e-14	7.84862e-14	4.71558e-19	8.1936e-21	2.52609e-17	1.42365e-19	9.25131e-20	2.65473e-19	5.80868e-10	4.13471e-10	7.88198e-10	4.00932	4.13606	3.80206	95.9907	95.8639	96.1979
836.364	4.12094	4.33136	4.00161	95.8401	95.6286	95.9565	45.0542	41.6564	51.3533	3.94652e-19	1.68887e-19	1.0457e-18	1.7861e-18	9.32567e-19	3.32822e-18	7.19845e-15	4.76001e-15	1.06128e-14	5.72597e-20	8.84847e-22	3.40875e-18	1.73846e-20	9.96976e-21	3.59108e-20	7.29684e-11	4.62947e-11	1.08619e-10	0.733469	0.678776	0.758876	99.2665	99.3212	99.2411
848.485	1.09434	1.12656	1.10436	98.896	98.8636	98.8852	18.8507	17.167	21.7877	2.31466e-19	9.77192e-20	6.21026e-19	1.04817e-18	5.39734e-19	1.98175e-18	4.23738e-15	2.79174e-15	6.33542e-15	3.37404e-20	5.14402e-22	2.04308e-18	1.01853e-20	5.76034e-21	2.16427e-20	4.27533e-11	2.69746e-11	6.5379e-11	0.480013	0.4461	0.501065	99.52	99.5539	99.4989
860.606	0.315539	0.313418	0.343203	99.6821	99.6841	99.6542	7.09178	6.38212	8.23591	1.50644e-19	6.28981e-20	4.17006e-19	6.85257e-19	3.46401e-19	1.33003e-18	2.77781e-15	1.82465e-15	4.232e-15	2.2104e-20	3.31e-22	1.37205e-18	6.64114e-21	3.72286e-21	1.44427e-20	2.79193e-11	1.76582e-11	4.35459e-11	0.343479	0.319612	0.364868	99.6565	99.6804	99.6351
872.727	0.116165	0.107366	0.145944	99.8833	99.892	99.8534	2.56943	2.28295	3.01452	1.02369e-19	4.23188e-20	2.88404e-19	4.66373e-19	2.32223e-19	9.12194e-19	1.88595e-15	1.23766e-15	2.92127e-15	1.4917e-20	2.21258e-22	9.49506e-19	4.50927e-21	2.4964e-21	9.97458e-21	1.89209e-11	1.19293e-11	3.00363e-11	0.253253	0.23664	0.27301	99.7467	99.7634	99.727
884.848	0.0637657	0.0538483	0.0924217	99.9361	99.946	99.9074	0.91928	0.80429	1.09632	7.01903e-20	2.90612e-20	2.01674e-19	3.20625e-19	1.59126e-19	6.29817e-19	1.29648e-15	8.43176e-16	2.04171e-15	1.02149e-20	1.54144e-22	6.6876e-19	3.08279e-21	1.71354e-21	6.94424e-21	1.29625e-11	8.21622e-12	2.06268e-11	0.1882	0.176474	0.204656	99.8118	99.8235	99.7953
896.97	0.0493093	0.0392477	0.0767082	99.9507	99.9607	99.9233	0.329208	0.28225	0.398402	4.82172e-20	2.0135e-20	1.40353e-19	2.20035e-19	1.09288e-19	4.37337e-19	8.85841e-16	5.83198e-16	1.41032e-15	7.02086e-21	1.05506e-22	4.68557e-19	2.12576e-21	1.15779e-21	4.79533e-21	8.8852e-12	5.69798e-12	1.43414e-11	0.140051	0.131253	0.154326	99.8599	99.8687	99.8457
909.091	0.0445383	0.0347518	0.0710035	99.9555	99.9652	99.929	0.117403	0.0985813	0.145323	3.29526e-20	1.39977e-20	9.72159e-20	1.50852e-19	7.56695e-20	3.04449e-19	6.12506e-16	3.99167e-16	9.7106e-16	4.8989e-21	7.30542e-23	3.20989e-19	1.46551e-21	7.88434e-22	3.31706e-21	6.15255e-12	3.96339e-12	9.87049e-12	0.104042	0.0974584	0.115393	99.896	99.9025	99.8846
921.212	0.0423774	0.0328989	0.0680642	99.9576	99.9671	99.9319	0.0416169	0.0340927	0.0529218	2.27197e-20	9.76984e-21	6.69943e-20	1.04353e-19	5.25597e-20	2.11104e-19	4.24945e-16	2.75667e-16	6.63187e-16	3.41504e-21	5.0675e-23	2.22916e-19	1.02052e-21	5.42036e-22	2.31405e-21	4.25998e-12	2.75114e-12	6.82735e-12	0.0774469	0.0728098	0.0860913	99.9226	99.9272	99.9139
933.333	0.0409781	0.0317713	0.0659605	99.959	99.9682	99.934	0.0145421	0.0116103	0.0191065	1.59985e-20	6.77523e-21	4.63573e-20	7.30866e-20	3.72375e-20	1.46466e-19	2.97526e-16	1.93779e-16	4.6613e-16	2.39846e-21	3.58789e-23	1.5273e-19	7.16589e-22	3.82468e-22	1.63008e-21	3.00573e-12	1.94514e-12	4.82078e-12	0.0581176	0.0550472	0.0641994	99.9419	99.945	99.9358
945.455	0.0398318	0.0308731	0.0641554	99.9602	99.9691	99.9358	0.00499716	0.00388183	0.00678547	1.14291e-20	4.81901e-21	3.35747e-20	5.28228e-20	2.67204e-20	1.05129e-19	2.13812e-16	1.40257e-16	3.3681e-16	1.73323e-21	2.57442e-23	1.07828e-19	5.12113e-22	2.74124e-22	1.16889e-21	2.15633e-12	1.41529e-12	3.43479e-12	0.0442691	0.0417592	0.0487456	99.9557	99.9582	99.9513
957.576	0.0387947	0.0300672	0.0624965	99.9612	99.9699	99.9375	0.00168835	0.00127372	0.00235325	8.37581e-21	3.55676e-21	2.48812e-20	3.84515e-20	1.99671e-20	7.6965e-20	1.56373e-16	1.02179e-16	2.44708e-16	1.24915e-21	1.88566e-23	7.93236e-20	3.725e-22	2.03374e-22	8.47186e-22	1.57439e-12	1.03506e-12	2.52059e-12	0.0342499	0.032453	0.0378878	99.9658	99.9675	99.9621
969.697	0.0378239	0.0293143	0.0609355	99.9622	99.9707	99.9391	0.000559546	0.000410719	0.000804781	6.19939e-21	2.66084e-21	1.85693e-20	2.83903e-20	1.4824e-20	5.68632e-20	1.16223e-16	7.58412e-17	1.83051e-16	9.40808e-22	1.39881e-23	5.89265e-20	2.76164e-22	1.50614e-22	6.31818e-22	1.16895e-12	7.7658e-13	1.87826e-12	0.0268393	0.0256933	0.0297852	99.9732	99.9743	99.9702
981.818	0.0369044	0.0286017	0.0594549	99.9631	99.9714	99.9405	0.00018223	0.000130935	0.000269133	4.6601e-21	2.01324e-21	1.4298e-20	2.13085e-20	1.11168e-20	4.35676e-20	8.75476e-17	5.73039e-17	1.39547e-16	7.00668e-22	1.0709e-23	4.50527e-20	2.09195e-22	1.14048e-22	4.84186e-22	8.83792e-13	5.94256e-13	1.43743e-12	0.0213603	0.0201744	0.0237381	99.9786	99.9798	99.9763
993.939	0.0360299	0.0279239	0.0580461	99.964	99.9721	99.942	5.80749e-05	4.08001e-05	8.86829e-05	3.57332e-21	1.54962e-21	1.1057e-20	1.64743e-20	8.72298e-21	3.32471e-20	6.76369e-17	4.42723e-17	1.08103e-16	5.45738e-22	8.34727e-24	3.48408e-20	1.62405e-22	8.81036e-23	3.73605e-22	6.78989e-13	4.60361e-13	1.11029e-12	0.0172383	0.0161844	0.0191298	99.9828	99.9838	99.9809
1006.06	0.035196	0.0272778	0.0567029	99.9648	99.9727	99.9433	1.83268e-05	1.25736e-05	2.87052e-05	2.79478e-21	1.20743e-21	8.5798e-21	1.29355e-20	6.7527e-21	2.58051e-20	5.35315e-17	3.46337e-17	8.49126e-17	4.30553e-22	6.32455e-24	2.70318e-20	1.27657e-22	6.8283e-23	2.89333e-22	5.32318e-13	3.65887e-13	8.74776e-13	0.0140691	0.013256	0.0156881	99.9859	99.9867	99.9843
1018.18	0.0344	0.026661	0.0554206	99.9656	99.9733	99.9446	5.73466e-06	3.82275e-06	9.20759e-06	2.179e-21	9.68866e-22	6.80053e-21	1.02295e-20	5.25348e-21	2.07865e-20	4.21794e-17	2.77172e-17	6.7402e-17	3.34169e-22	4.99075e-24	2.14469e-20	1.01263e-22	5.41249e-23	2.299e-22	4.20426e-13	2.85786e-13	6.95545e-13	0.0115333	0.0108989	0.0129033	99.9885	99.9891	99.9871
1030.3	0.0336393	0.0260714	0.0541951	99.9664	99.9739	99.9458	1.7781e-06	1.15933e-06	2.91529e-06	1.74185e-21	7.62328e-22	5.48337e-21	8.23405e-21	4.06719e-21	1.66232e-20	3.36202e-17	2.07987e-17	5.38341e-17	2.62213e-22	3.97338e-24	1.70625e-20	8.04806e-23	4.1914e-23	1.86114e-22	3.34365e-13	2.26286e-13	5.57161e-13	0.00949545	0.00899551	0.0105702	99.9905	99.991	99.9894
1042.42	0.0329115	0.0255074	0.0530226	99.9671	99.9745	99.947	5.4525e-07	3.4938e-07	9.17166e-07	1.41087e-21	6.00977e-22	4.33716e-21	6.59645e-21	3.32553e-21	1.31966e-20	2.70245e-17	1.68986e-17	4.36127e-17	2.1219e-22	3.34364e-24	1.34947e-20	6.57329e-23	3.35268e-23	1.51033e-22	2.70233e-13	1.79453e-13	4.53686e-13	0.00795281	0.00748748	0.0088056	99.992	99.9925	99.9912
1054.55	0.0322145	0.0249672	0.0518998	99.9678	99.975	99.9481	1.67105e-07	1.04609e-07	2.89233e-07	1.14074e-21	4.81262e-22	3.5282e-21	5.31288e-21	2.72546e-21	1.06418e-20	2.1598e-17	1.42502e-17	3.51332e-17	1.69177e-22	2.77423e-24	1.0758e-20	5.21968e-23	2.77157e-23	1.22252e-22	2.15536e-13	1.44359e-13	3.68143e-13	0.0065911	0.00611341	0.00730189	99.9934	99.9939	99.9927
1066.67	0.0315464	0.0244495	0.0508235	99.9685	99.9756	99.9492	5.09517e-08	3.10056e-08	9.02434e-08	9.19459e-22	3.91421e-22	2.86575e-21	4.30436e-21	2.18615e-21	8.74201e-21	1.77099e-17	1.10763e-17	2.89891e-17	1.35005e-22	2.17032e-24	8.46286e-21	4.24695e-23	2.21928e-23	9.95557e-23	1.76146e-13	1.13938e-13	3.006e-13	0.00549953	0.00508231	0.00615064	99.9945	99.9949	99.9938
1078.79	0.0309055	0.0239528	0.0497909	99.9691	99.976	99.9502	1.55969e-08	9.23414e-09	2.81504e-08	7.41176e-22	3.17202e-22	2.40334e-21	3.54532e-21	1.73234e-21	6.9172e-21	1.43474e-17	8.74499e-18	2.32726e-17	1.08966e-22	1.7899e-24	6.67107e-21	3.43263e-23	1.75425e-23	8.16326e-23	1.39953e-13	9.37195e-14	2.44485e-13	0.00453753	0.00415131	0.00516994	99.9955	99.9958	99.9948
1090.91	0.0302901	0.0234758	0.0487995	99.9697	99.9765	99.9512	4.73678e-09	2.76607e-09	8.74039e-09	5.98302e-22	2.39944e-22	1.93808e-21	2.7771e-21	1.44916e-21	5.88874e-21	1.14372e-17	6.91649e-18	1.96119e-17	8.73664e-23	1.43864e-24	5.28804e-21	2.77792e-23	1.42501e-23	6.79464e-23	1.14116e-13	7.57277e-14	1.9986e-13	0.00378841	0.00343365	0.00439144	99.9962	99.9966	99.9956
1103.03	0.0296988	0.0230175	0.0478467	99.9703	99.977	99.9522	1.43901e-09	8.10736e-10	2.76536e-09	4.98989e-22	1.92317e-22	1.57424e-21	2.2762e-21	1.12327e-21	4.76801e-21	9.019e-18	5.42834e-18	1.56051e-17	6.57209e-23	1.09023e-24	4.33784e-21	2.23657e-23	1.09601e-23	5.40259e-23	9.13128e-14	5.87665e-14	1.6294e-13	0.00314018	0.00278958	0.00364449	99.9969	99.9972	99.9964
1115.15	0.0291301	0.0225768	0.0469304	99.9709	99.9774	99.9531	4.38238e-10	2.36013e-10	8.75504e-10	3.99808e-22	1.55935e-22	1.25286e-21	1.86261e-21	9.16914e-22	3.76078e-21	7.13606e-18	4.49895e-18	1.27923e-17	5.80894e-23	8.54881e-25	3.49097e-21	1.78935e-23	8.89983e-24	4.45898e-23	7.3303e-14	4.56388e-14	1.31392e-13	0.00259763	0.00228493	0.00301018	99.9974	99.9977	99.997
1127.27	0.0285827	0.0221526	0.0460486	99.9714	99.9778	99.954	1.32395e-10	7.05621e-11	2.75681e-10	3.22518e-22	1.2419e-22	1.00856e-21	1.49406e-21	6.76998e-22	3.13103e-21	5.70944e-18	3.36385e-18	1.04354e-17	4.3602e-23	6.98043e-25	2.85781e-21	1.41345e-23	6.61597e-24	3.52822e-23	5.86878e-14	3.53762e-14	1.10412e-13	0.0021412	0.00170653	0.00256676	99.9979	99.9983	99.9974
1139.39	0.0280556	0.021744	0.0451994	99.9719	99.9783	99.9548	4.04737e-11	1.97118e-11	8.57618e-11	2.51552e-22	6.05166e-23	8.55017e-22	1.11236e-21	3.54035e-22	2.78938e-21	4.55697e-18	1.92509e-18	9.04606e-18	3.3955e-23	2.98482e-25	2.25232e-21	1.12083e-23	3.59189e-24	3.00601e-23	4.59355e-14	2.01412e-14	9.34956e-14	0.00168849	0.000858663	0.0023491	99.9983	99.9991	99.9977
1151.52	0.0275475	0.0213502	0.0443808	99.9725	99.9786	99.9556	1.21084e-11	4.90154e-12	2.77321e-11	1.81064e-22	-3.98777e-23	6.93876e-22	8.46174e-22	-2.29818e-22	2.32909e-21	3.41389e-18	-1.04603e-18	7.78203e-18	2.287e-23	-1.65999e-24	1.66846e-21	8.12432e-24	-2.08553e-24	2.68041e-23	3.4479e-14	-1.12732e-14	7.95255e-14	0.00130202	-0.000294942	0.00198813	99.9987	100	99.998
1163.64	0.0270575	0.0209704	0.0435913	99.9729	99.979	99.9564	3.7839e-12	8.62133e-13	9.6111e-12	1.30727e-22	-1.73725e-21	6.01192e-22	6.25864e-22	-6.58173e-21	2.09464e-21	2.50515e-18	-3.45085e-17	7.03172e-18	1.55719e-23	-4.43525e-22	1.04379e-21	5.87874e-24	-6.71861e-23	2.28843e-23	2.45712e-14	-3.43534e-13	7.36677e-14	0.0010127	-0.0142145	0.00210105	99.999	100.014	99.9979
1175.76	0.0265847	0.0206039	0.0428295	99.9734	99.9794	99.9572	1.22133e-12	-6.24395e-13	3.97534e-12	9.86779e-23	1.11496e-21	6.01299e-22	4.34086e-22	5.23165e-21	2.23558e-21	1.78322e-18	2.78762e-17	6.41027e-18	7.21407e-24	8.46314e-22	9.26451e-22	4.22269e-24	5.81815e-23	2.10479e-23	1.77124e-14	2.59839e-13	7.20359e-14	0.000766566	0.0156231	0.00201892	99.9992	99.9844	99.998
1187.88	0.0261282	0.02025	0.042094	99.9739	99.9798	99.9579	3.38064e-13	-1.22447e-12	2.06588e-12	3.10108e-23	5.96783e-22	4.89568e-22	1.51942e-22	2.36896e-21	1.91729e-21	6.20464e-19	9.76005e-18	7.5257e-18	7.33769e-25	4.76138e-22	7.41232e-22	1.32371e-24	2.25949e-23	2.17535e-23	6.16395e-15	1.08942e-13	7.36847e-14	0.000306576	0.00598149	0.00270809	99.9997	99.994	99.9973
1200	0.0256871	0.0199079	0.0413834	99.9743	99.9801	99.9586	7.99032e-14	-1.1101e-12	1.26274e-12	-3.80144e-23	4.50625e-22	3.66743e-22	-1.844e-22	1.93471e-21	1.47164e-21	-8.67015e-19	6.89436e-18	5.65908e-18	-8.91087e-25	5.5968e-22	3.33439e-22	-1.75084e-24	1.84924e-23	1.62721e-23	-8.3788e-15	7.02283e-14	5.53775e-14	-0.000406327	0.0048044	0.00241827	100	99.9952	99.9976

## Sheet: Figure 4a
This subfigure was created using Inkscape.

## Sheet: Figure 4b
state_ids	values
R_0_5_v_7	1.51176e+07
R_5_7_7	7.6143e+06
R_2_5_v_7	7.41153e+06
R_0_5_7_7	7.1828e+06
R_5_v_7_7	6.94493e+06
R_5_v_v_7	5.84855e+06
R_1_5_v_7	4.64348e+06
R_0_5_6_7	4.5017e+06
R_5_5_v_7	4.0413e+06
R_2_5_7_7	3.58599e+06
R_5_6_7	3.53784e+06
R_0_v_v_7	3.49646e+06
R_5_v_6_7	3.03403e+06
R_1_5_7_7	2.34696e+06
R_0_2_v_7	2.23672e+06
R_0_v_7_7	2.20444e+06
R_5_5_7_7	1.99361e+06
R_2_5_6_7	1.61041e+06
R_0_v_7	1.52534e+06
R_1_5_6_7	1.51747e+06
R_0_7_7	1.50975e+06
R_0_5_7	1.29519e+06
R_v_5_v_7	1.28436e+06
R_5_v_7	1.25691e+06
R_5_5_6_7	1.23061e+06
R_0_v_6_7	1.15519e+06
R_2_v_v_7	968944
R_5_6_v_7	908931
R_1_v_v_7	798754
R_0_6_7	793725
R_1_2_v_7	775676
R_v_5_7_7	773625
R_2_5_7	744786
R_0_2_7_7	710848
R_5_7	709740
R_0_0_v_7	706279
R_5_7_v	693427
R_1_v_7_7	662682
R_2_v_7_7	585422
R_0_7_v	548044
R_0_1_v_7	546569
R_0_2_7	543291
R_0_7	540449
R_v_5_6_7	476704
R_1_0_v_7	459458
R_2_v_7	455357
R_5_6_6	404033
R_1_7_7	393833
R_5_5_7	363142
R_1_2_7_7	348211
R_2_7_7	337711
R_1_v_6_7	301746
R_v_v_7_7	288082
R_v_7_7	282330
R_0_2_6_7	231576
R_0_1_7_7	221126
R_1_5_7	207584
R_v_v_7	205738
R_0_0_7_7	204474
R_0_6_v_7	193857
R_1_0_7_7	185202
R_1_6_7	164495
R_2_v_6_7	163936
R_5_7_v_7	160044
R_2_2_v_7	148680
R_0_0_7	138024
R_v_5_7	138022
R_2_7_v	135552
R_v_6_7	135241
R_2_7	134549
R_0_0_6_7	125714
R_0_1_6_7	118866
R_1_2_6_7	117845
R_1_v_7	115038
R_v_v_6_7	109830
R_v_7_v	102025
R_v_7	101995
R_1_0_6_7	99763.8
R_2_6_7	92037.8
R_1_2_7	66628.7
R_1_1_v_7	59953
R_6_7_v	58345.1
R_v_2_v_7	58130.1
R_6_7	57418.2
R_7_7	49029.1
R_2_2_7_7	48504.7
R_7_7_v	46495
R_0_7_v_7	45334.9
R_5_7_6	44449.9
R_1_6_v_7	41239.3
R_0_1_7	38663.4
R_2_2_7	36445.9
R_1_7	35252.1
R_1_7_v	34416.6
R_1_0_7	32439.3
R_v_6_v_7	31356.8
R_7	29800.2
R_0_5_6	29328.8
R_v_2_7_7	25613.5
R_6_v_7	25571.1
R_1_1_7_7	24221.8
R_5_v_6	23697.6
R_0_6_6	22538
R_2_6_v_7	22211.9
R_7_v	20921.5
R_v_2_7	19316
R_5_6_v	16580.6
R_2_2_6_7	15411.3
R_0_7_6	15122.6
R_5_6	13679.2
R_1_6_6	12551.1
R_1_1_6_7	12272.1
R_2_5_6	11593.2
R_2_7_v_7	10125.5
R_7_v_v	9353.75
R_0_v_6	8602.73
R_v_7_v_7	8504.77
R_1_7_v_7	8264.97
R_v_2_6_7	8214.6
R_5_5_6	7971.14
R_v_v_v_7	7899.3
R_2_5_v	5514.8
R_6_v_v_7	4762.07
R_1_5_6	4356.02
R_1_1_7	4121.57
R_3_5_v_7	4097.64
R_v_6_6	3818.42
R_0_6_v	3632.54
R_2_7_6	3236.96
R_v_5_6	3115.54
R_0_6	3028.28
R_7_v_7	2843.85
R_v_7_6	2799.72
R_2_6_6	2602.99
R_1_7_6	2391.22
R_v_1_v_7	2370.77
R_v_0_v_7	2236.58
R_6_6_v	2065.59
R_3_5_7_7	1959.7
R_0_2_6	1704.61
R_0_2_v	1688.3
R_6_6	1561.37
R_v_1_7_7	1366.68
R_2_v_6	1324.12
R_3_5_6_7	1285.62
R_2_5	1188.62
R_1_v_6	1021.65
R_v_v_6	991.726
R_v_0_7_7	955.229
R_0_5_v	943.605
R_2_v_v	928.39
R_0_0_6	820.677
R_v_1_6_7	724.635
R_0_3_v_7	703.166
R_v_0_7	647.647
R_v_6_v	641.005
R_3_2_v_7	628.38
R_6_v_6	595.365
R_v_0_6_7	578.639
R_v_6	558.86
R_5_v_v	552.605
R_7_6	520.291
R_7_6_v	509.472
R_3_v_v_7	504.317
R_2_6_v	462.3
R_2_v	422.027
R_1_2_6	398.854
R_2_6	395.001
R_6	381.032
R_3_v_7_7	379.578
R_0_1_6	362.156
R_0_2	352.938
R_5_v	335.983
R_1_6_v	328.273
R_1_6	319.008
R_1_0_6	303.682
R_6_v	303.406
R_0_v_v	286.622
R_0_3_7_7	269.608
R_3_2_7_7	255.554
R_5_5_v	251.963
R_v_1_7	238.709
R_1_3_v_7	211.734
R_5	205.488
R_3_5_7	195.326
R_0_5	192.573
R_3_v_6_7	182.86
R_2	176.831
R_6_v_v	170.45
R_3_7_7	159.256
R_1_2_v	151.744
R_0_3_6_7	148.365
R_0_v	132.119
R_3_2_6_7	115.956
R_2_2_6	111.435
R_1_5_v	111.417
R_2_2_v	110.673
R_2_3_v_7	105.806
R_1_3_7_7	87.3996
R_v_5_v	84.609
R_7_v_v_7	84.096
R_3_v_7	72.2602
R_3_6_7	65.6892
R_v_2_6	62.1403
R_0	61.6347
R_3_2_7	54.8733
R_5_5	53.4779
R_0_3_7	52.6632
R_1_3_6_7	51.6809
R_v_2_v	47.1625
R_2_3_7_7	43.6221
R_0_0_v	41.0735
R_1_1_6	37.0323
R_v_v	35.0346
R_1_2	29.7834
R_1_v_v	23.9534
R_2_2	23.2738
R_1_5	21.8358
R_7_v_6	21.7029
R_v_5	20.5258
R_2_3_6_7	19.3016
R_3_6_v_7	17.241
R_3_7	16.2817
R_3_7_v	15.8437
R_0_1_v	13.0686
R_v_2	12.8546
R_v	11.5806
R_1_0_v	10.9559
R_1_v	9.92228
R_2_3_7	9.1689
R_3_5_6	8.54353
R_1_3_7	8.24982
R_3_6_6	7.80626
R_0_0	7.65272
R_1	4.17662
R_4_5_v_7	4.01135
R_v_0_6	3.87395
R_v_3_v_7	3.8623
R_3_7_v_7	3.38452
R_0_1	2.29861
R_v_3_7_7	2.24628
R_v_1_6	2.20167
R_4_5_7_7	2.02093
R_1_0	1.91979
R_v_v_v	1.74793
R_1_1_v	1.35687
R_3_v_6	1.33169
R_4_5_6_7	1.30746
R_0_4_v_7	1.26276
R_v_3_6_7	1.22966
R_0_3_6	1.0015
R_3_7_6	0.900212
R_2_4_v_7	0.871032
R_3_2_6	0.840252
R_3_5_v	0.790155
R_0_4_7_7	0.565473
R_4_v_7_7	0.535762
R_4_v_v_7	0.533186
R_1_4_v_7	0.513026
R_3_2_v	0.467451
R_4_7_7	0.461862
R_v_3_7	0.444539
R_2_4_7_7	0.42077
R_3_6_v	0.320032
R_0_4_6_7	0.302183
R_3_6	0.266249
R_1_4_7_7	0.243426
R_1_1	0.239742
R_4_v_6_7	0.220205
R_4_6_7	0.192221
R_4_5_7	0.181115
R_1_3_6	0.155094
R_3_5	0.151446
R_v_0_v	0.143631
R_2_3_6	0.143334
R_1_4_6_7	0.139809
R_2_4_6_7	0.139723
R_0_3_v	0.129668
R_3_v_v	0.118585
R_4_2_v_7	0.115262
R_0_4_7	0.0990665
R_4_v_7	0.0925922
R_3_2	0.0881357
R_2_4_7	0.0791648
R_2_3_v	0.0780281
R_v_4_v_7	0.0727283
R_v_1_v	0.0586461
R_4_2_7_7	0.0570464
R_4_6_v_7	0.04816
R_v_4_7_7	0.0442242
R_3_v	0.0424024
R_4_7	0.0411786
R_4_7_v	0.0401373
R_v_0	0.0357735
R_3_3_v_7	0.0321365
R_v_4_6_7	0.0237924
R_0_3	0.0230687
R_1_4_7	0.0210727
R_4_2_6_7	0.0188019
R_2_3	0.0147557
R_3	0.01435
R_4_6_6	0.0142647
R_v_1	0.014244
R_3_3_7_7	0.0132069
R_1_3_v	0.0127711
R_4_2_7	0.0107494
R_4_7_v_7	0.00967101
R_v_3_6	0.00832373
R_v_4_7	0.00777242
R_3_3_6_7	0.00734144
Sus	0.0054431
R_4_5_6	0.00379047
R_4_7_6	0.00276761
R_3_3_7	0.00241968
R_1_3	0.00222342
R_0_4_6	0.000930417
R_4_v_6	0.000810407
R_v_3_v	0.000803782
R_2_4_6	0.000472795
R_3_4_v_7	0.000391943
R_4_6_v	0.000384607
R_4_6	0.000371197
R_1_4_6	0.000270676
R_v_3	0.000195804
R_3_4_7_7	0.000176148
R_2_4_v	0.000168871
R_4_5_v	9.64553e-05
R_3_4_6_7	9.29678e-05
R_v_4_6	7.21105e-05
R_4_2_6	6.44115e-05
R_3_3_6	4.75876e-05
R_2_4	3.54676e-05
R_3_4_7	3.33607e-05
R_0_4_v	3.08019e-05
R_4_2_v	2.29627e-05
R_4_5	1.92879e-05
R_4_v_v	1.75879e-05
R_4_v	9.09431e-06
R_3_3_v	6.06393e-06
R_0_4	5.94568e-06
R_1_4_v	5.50871e-06
R_4	4.85485e-06
R_4_2	4.83238e-06
R_v_4_v	1.89417e-06
R_3_3	1.08223e-06
R_4_3_v_7	1.04867e-06
R_1_4	1.01539e-06
R_3_4_6	6.34434e-07
R_v_4	4.66553e-07
R_4_3_7_7	4.618e-07
R_4_3_6_7	2.49966e-07
R_4_3_7	9.31838e-08
R_3_4_v	7.42974e-08
R_4_4_v_7	6.44475e-08
R_4_4_7_7	2.99099e-08
R_4_4_6_7	1.58337e-08
R_3_4	1.40784e-08
I_0_5_7_7	1.38041e-08
I_5_v_7_7	1.34857e-08
I_5_7_v_7	1.26213e-08
I_2_5_7_7	8.25811e-09
I_5_7_7	6.60917e-09
I_0_v_7_7	6.44286e-09
R_4_4_7	5.11722e-09
I_5_5_7_7	3.71383e-09
I_0_7_v_7	3.64285e-09
I_1_5_7_7	3.33941e-09
I_0_2_7_7	2.31518e-09
I_0_7_7	1.93001e-09
I_2_v_7_7	1.91654e-09
R_4_3_6	1.74369e-09
I_v_5_7_7	1.46808e-09
I_1_v_7_7	1.18249e-09
I_2_7_v_7	9.47303e-10
I_v_v_7_7	8.53536e-10
I_1_2_7_7	7.1909e-10
I_v_7_v_7	6.81183e-10
I_1_7_v_7	6.02353e-10
I_0_0_7_7	5.42577e-10
E_0_5_7_7	5.42391e-10
E_5_v_7_7	5.0772e-10
I_2_7_7	4.72024e-10
I_5_6_v_7	4.38523e-10
I_0_5_6_7	4.36739e-10
E_5_7_v_7	4.23512e-10
I_0_1_7_7	3.8658e-10
I_5_v_6_7	3.61026e-10
I_v_7_7	3.59593e-10
I_1_0_7_7	3.32373e-10
E_2_5_7_7	3.10682e-10
I_1_7_7	3.07767e-10
E_0_v_7_7	2.49423e-10
E_5_7_7	2.19276e-10
R_4_3_v	2.11742e-10
I_5_6_7	1.84883e-10
I_2_5_6_7	1.75484e-10
I_2_5_v_7	1.68655e-10
I_7_v_7	1.64406e-10
I_2_2_7_7	1.48205e-10
E_5_5_7_7	1.47353e-10
E_1_5_7_7	1.27307e-10
I_0_v_6_7	1.26525e-10
E_0_7_v_7	1.19483e-10
I_5_5_6_7	1.17359e-10
I_7_7	1.09235e-10
I_0_6_v_7	9.25575e-11
E_0_2_7_7	9.16584e-11
I_v_2_7_7	8.48734e-11
I_1_5_6_7	8.12107e-11
E_2_v_7_7	7.37462e-11
E_0_7_7	6.2854e-11
E_v_5_7_7	5.88517e-11
I_0_2_v_7	5.29717e-11
R_4_4_6	4.85151e-11
I_v_5_6_7	4.76587e-11
E_1_v_7_7	4.64512e-11
I_1_1_7_7	4.27019e-11
R_4_3	3.96583e-11
I_0_6_7	3.65182e-11
I_0_5_v_7	3.42284e-11
E_v_v_7_7	3.29757e-11
E_2_7_v_7	3.02965e-11
I_2_v_v_7	2.94102e-11
E_1_2_7_7	2.77674e-11
I_0_2_6_7	2.62083e-11
E_v_7_v_7	2.39823e-11
I_5_v_v_7	2.27057e-11
E_0_0_7_7	2.17413e-11
E_1_7_v_7	2.04425e-11
I_2_v_6_7	2.03854e-11
I_2_5_7	1.92635e-11
I_1_v_6_7	1.87612e-11
I_7_v_v_7	1.79471e-11
I_v_6_v_7	1.71462e-11
E_0_5_6_7	1.7106e-11
E_2_7_7	1.62683e-11
E_0_1_7_7	1.60273e-11
I_5_v_7	1.59782e-11
I_v_v_6_7	1.56129e-11
E_5_v_6_7	1.41015e-11
E_5_6_v_7	1.34083e-11
E_1_0_7_7	1.34009e-11
I_0_0_6_7	1.24838e-11
I_2_6_v_7	1.19992e-11
E_v_7_7	1.18218e-11
I_0_v_v_7	1.12424e-11
I_1_6_v_7	1.09238e-11
E_1_7_7	1.02368e-11
I_6_v_7	8.92329e-12
I_5_5_v_7	8.03282e-12
I_1_2_6_7	7.9332e-12
I_2_v_7	7.87723e-12
I_v_6_7	7.45849e-12
E_2_5_6_7	6.8962e-12
I_0_1_6_7	6.51811e-12
I_0_2_7	6.07202e-12
E_2_2_7_7	5.75487e-12
E_5_6_7	5.64231e-12
I_1_0_6_7	5.54129e-12
I_2_6_7	5.00813e-12
E_2_5_v_7	4.98525e-12
I_1_6_7	4.97599e-12
I_1_2_v_7	4.9128e-12
E_0_v_6_7	4.89463e-12
E_5_5_6_7	4.8008e-12
I_6_7	4.75491e-12
E_7_v_7	4.68852e-12
I_1_5_v_7	3.50961e-12
E_7_7	3.39306e-12
E_1_5_6_7	3.37779e-12
I_2_2_v_7	3.1943e-12
E_v_2_7_7	3.1337e-12
I_v_5_v_7	2.97462e-12
I_0_v_7	2.97089e-12
I_2_7	2.85509e-12
I_5_7	2.77652e-12
E_0_6_v_7	2.73414e-12
I_3_5_7_7	2.73023e-12
I_0_5_7	2.69238e-12
I_v_0_7_7	2.62068e-12
I_v_1_7_7	2.55907e-12
I_2_2_6_7	1.83671e-12
E_v_5_6_7	1.83473e-12
I_6_v_v_7	1.70572e-12
E_1_1_7_7	1.70476e-12
R_4_4_v	1.54758e-12
E_0_2_v_7	1.52098e-12
I_v_2_v_7	1.49826e-12
I_v_v_7	1.47469e-12
I_0_0_v_7	1.29578e-12
E_0_6_7	1.24491e-12
E_0_5_v_7	1.06691e-12
E_0_2_6_7	1.03566e-12
I_v_2_6_7	9.59642e-13
I_1_v_v_7	9.37285e-13
E_2_v_v_7	8.70394e-13
I_0_7	8.0458e-13
E_2_v_6_7	7.81641e-13
E_1_v_6_7	7.64708e-13
I_5_5_7	7.613e-13
E_5_v_v_7	6.96036e-13
I_1_1_6_7	6.95993e-13
I_3_v_7_7	6.83314e-13
E_2_5_7	6.64507e-13
E_v_v_6_7	5.76047e-13
E_v_6_v_7	5.03535e-13
E_0_0_6_7	5.01087e-13
E_5_v_7	4.82484e-13
I_1_2_7	4.82346e-13
I_3_2_7_7	4.68132e-13
I_0_3_7_7	4.22645e-13
E_2_6_v_7	3.71935e-13
I_0_1_v_7	3.62699e-13
I_2_2_7	3.5595e-13
E_0_v_v_7	3.46471e-13
E_1_6_v_7	3.33428e-13
R_4_4	3.06754e-13
E_1_2_6_7	3.06707e-13
I_1_0_v_7	3.04543e-13
E_2_v_7	2.91685e-13
I_v_5_7	2.88546e-13
E_5_5_v_7	2.85513e-13
E_0_1_6_7	2.74421e-13
I_3_7_v_7	2.49946e-13
E_1_0_6_7	2.34298e-13
E_6_v_7	2.29962e-13
E_v_6_7	2.22043e-13
I_v_2_7	2.19249e-13
E_0_2_7	1.97286e-13
I_1_v_7	1.87012e-13
E_7_v_v_7	1.72584e-13
E_1_6_7	1.65189e-13
E_2_6_7	1.60803e-13
E_1_2_v_7	1.54909e-13
I_v_7	1.54249e-13
E_6_7	1.53428e-13
I_1_5_7	1.50239e-13
E_5_7	1.47569e-13
E_0_5_7	1.40375e-13
E_1_5_v_7	1.39827e-13
E_0_v_7	1.17292e-13
I_3_5_6_7	1.10647e-13
E_v_0_7_7	1.05217e-13
E_v_5_v_7	1.01467e-13
I_1_3_7_7	1.00958e-13
E_2_2_v_7	1.00681e-13
E_3_5_7_7	9.97108e-14
E_v_1_7_7	9.78234e-14
I_0_0_7	9.76135e-14
E_2_7	9.66715e-14
I_3_7_7	9.25396e-14
I_2_3_7_7	7.42125e-14
E_2_2_6_7	6.94756e-14
E_6_v_v_7	5.94698e-14
I_v_0_6_7	5.91581e-14
E_0_0_v_7	4.71609e-14
E_v_2_v_7	4.53668e-14
I_v_1_6_7	4.44921e-14
I_v_v_v_7	4.25572e-14
E_0_7	4.23065e-14
E_v_v_7	4.15142e-14
E_5_5_7	3.83572e-14
E_v_2_6_7	3.74315e-14
I_1_1_v_7	3.62723e-14
E_1_v_v_7	3.07955e-14
E_1_1_6_7	2.89477e-14
I_1_7	2.70043e-14
E_3_v_7_7	2.46904e-14
I_3_5_v_7	1.9994e-14
E_1_2_7	1.9185e-14
E_3_2_7_7	1.87906e-14
E_0_3_7_7	1.71505e-14
E_1_5_7	1.69441e-14
I_3_v_6_7	1.68359e-14
I_0_1_7	1.61728e-14
E_0_1_v_7	1.60212e-14
E_v_5_7	1.51259e-14
I_1_0_7	1.34247e-14
E_1_0_v_7	1.33639e-14
E_2_2_7	1.30564e-14
I_0_3_6_7	1.18314e-14
I_3_2_6_7	1.13259e-14
I_3_2_v_7	1.09673e-14
E_1_v_7	9.20674e-15
E_v_7	8.19584e-15
E_3_7_v_7	7.19698e-15
I_3_6_v_7	7.17795e-15
E_v_2_7	7.04055e-15
E_0_0_7	5.46897e-15
I_v_0_v_7	4.94538e-15
I_7_v_6	4.90954e-15
E_3_5_6_7	4.44436e-15
E_3_7_7	4.24725e-15
E_1_3_7_7	4.10806e-15
E_1_7	3.31523e-15
I_3_v_v_7	3.27376e-15
I_v_3_7_7	3.25049e-15
I_4_5_7_7	3.00737e-15
I_0_3_v_7	2.85388e-15
E_2_3_7_7	2.81999e-15
I_1_3_6_7	2.46733e-15
E_v_0_6_7	2.41125e-15
I_v_1_v_7	2.30337e-15
I_3_6_7	2.09001e-15
E_v_v_v_7	1.92541e-15
E_0_1_7	1.8017e-15
I_1_1_7	1.71901e-15
E_v_1_6_7	1.70538e-15
E_1_1_v_7	1.70206e-15
I_2_3_6_7	1.66648e-15
I_2_3_v_7	1.53439e-15
E_1_0_7	1.51732e-15
I_3_5_7	1.2229e-15
I_0_4_7_7	1.07524e-15
I_4_v_7_7	1.02327e-15
I_2_4_7_7	8.94088e-16
I_4_7_v_7	7.47776e-16
I_3_2_7	7.4027e-16
E_3_v_6_7	7.00205e-16
E_3_5_v_7	6.64008e-16
I_3_v_7	5.41614e-16
I_v_0_7	5.31187e-16
E_0_3_6_7	4.92651e-16
E_3_2_6_7	4.23354e-16
I_4_7_7	3.89054e-16
I_1_4_7_7	3.47065e-16
E_3_2_v_7	3.2697e-16
I_1_3_v_7	2.8951e-16
E_3_6_v_7	2.08845e-16
E_1_1_7	1.87107e-16
E_v_0_v_7	1.70455e-16
I_0_3_7	1.44455e-16
I_3_7	1.26443e-16
E_v_3_7_7	1.26066e-16
I_4_2_7_7	1.19236e-16
I_v_1_7	1.15731e-16
E_4_5_7_7	1.13904e-16
I_2_3_7	1.03961e-16
E_0_3_v_7	1.01203e-16
E_3_v_v_7	9.83161e-17
E_1_3_6_7	9.74809e-17
E_3_6_7	9.71967e-17
I_v_3_6_7	9.31226e-17
I_v_4_7_7	8.61005e-17
E_3_5_7	8.40253e-17
E_v_1_v_7	8.02221e-17
I_4_5_6_7	7.6845e-17
E_2_3_6_7	6.82037e-17
E_2_3_v_7	4.82495e-17
E_7_v_6	4.36255e-17
E_0_4_7_7	4.26953e-17
E_3_2_7	4.23509e-17
E_4_v_7_7	3.78603e-17
E_2_4_7_7	3.24581e-17
E_3_v_7	2.747e-17
E_v_0_7	2.60794e-17
E_4_7_v_7	2.40435e-17
I_v_3_v_7	1.96404e-17
I_0_4_6_7	1.84689e-17
I_6_v_6	1.65521e-17
I_4_v_6_7	1.61467e-17
I_3_3_7_7	1.38144e-17
I_1_3_7	1.35433e-17
E_4_7_7	1.34734e-17
E_1_4_7_7	1.3074e-17
I_4_6_v_7	1.29476e-17
E_0_3_7	1.25036e-17
E_v_1_7	1.15885e-17
E_1_3_v_7	1.05039e-17
I_2_4_6_7	9.92492e-18
E_3_7	7.7235e-18
I_1_4_6_7	6.22134e-18
I_4_6_7	5.81045e-18
E_2_3_7	5.62629e-18
I_2_4_v_7	5.48218e-18
E_4_2_7_7	4.22583e-18
E_v_3_6_7	3.93623e-18
E_v_4_7_7	3.29159e-18
I_4_5_v_7	3.22419e-18
E_4_5_6_7	3.00344e-18
E_7	1.88244e-18
I_v_4_6_7	1.49436e-18
E_5_v_6	1.48784e-18
E_1_3_7	1.28236e-18
I_4_2_6_7	1.25921e-18
I_0_4_v_7	1.02396e-18
I_v_3_7	1.00884e-18
I_4_v_v_7	7.83493e-19
I_4_2_v_7	7.64137e-19
E_0_4_6_7	7.31623e-19
E_3_3_7_7	6.54572e-19
E_4_v_6_7	6.24604e-19
E_v_3_v_7	6.23382e-19
I_2_4_7	5.75902e-19
E_4_6_v_7	4.17844e-19
I_3_3_6_7	4.06429e-19
E_2_4_6_7	3.56687e-19
I_3_4_7_7	3.05916e-19
I_4_v_7	3.03617e-19
E_1_4_6_7	2.43023e-19
E_4_6_7	2.06028e-19
E_2_4_v_7	1.76188e-19
I_4_5_7	1.49723e-19
I_1_4_v_7	1.48163e-19
E_6_v_6	1.43425e-19
E_4_5_v_7	1.18868e-19
I_3_3_v_7	9.7866e-20
E_v_3_7	7.89789e-20
I_4_2_7	7.66216e-20
I_v_4_v_7	7.02096e-20
E_v_v_6	6.73425e-20
E_v_4_6_7	5.59816e-20
E_4_2_6_7	4.86172e-20
I_0_4_7	4.76432e-20
E_0_4_v_7	3.8945e-20
I_4_7	3.64852e-20
E_0_v_6	2.51616e-20
E_2_4_7	2.41412e-20
E_4_2_v_7	2.40859e-20
E_4_v_v_7	2.32286e-20
E_3_3_6_7	1.89731e-20
E_4_5_7	1.55083e-20
E_3_4_7_7	1.15109e-20
E_4_v_7	1.07692e-20
I_3_4_6_7	8.31601e-21
E_1_4_v_7	7.37346e-21
E_2_v_6	6.90128e-21
E_0_4_7	4.68748e-21
E_4_7	3.89084e-21
I_v_4_7	3.64771e-21
I_3_3_7	3.61942e-21
E_3_3_v_7	3.42281e-21
E_4_2_7	3.03008e-21
E_v_4_v_7	2.41297e-21
I_3_4_v_7	2.05225e-21
E_1_v_6	1.13189e-21
E_1_4_7	9.25017e-22
I_4_3_7_7	5.14457e-22
E_3_3_7	3.86014e-22
E_v_4_7	3.81148e-22
E_3_4_6_7	3.30567e-22
I_3_4_7	1.19072e-22
E_3_4_v_7	6.43023e-23
I_4_4_7_7	5.51696e-23
E_4_3_7_7	2.31442e-23
I_4_3_6_7	1.51871e-23
E_3_4_7	8.33143e-24
I_4_3_v_7	3.68454e-24
E_4_4_7_7	2.18971e-24
I_4_4_6_7	9.65597e-25
E_4_3_6_7	6.70501e-25
I_4_3_7	1.20868e-25
E_4_3_v_7	1.18829e-25
I_4_4_v_7	4.81186e-26
E_4_4_6_7	3.7423e-26
E_4_3_7	1.24834e-26
E_4_v_6	5.21437e-27
I_4_4_7	2.06983e-27
E_4_4_v_7	1.9985e-27
E_4_4_7	2.42296e-28
E_0_4_6	0
I_0_3_6	0
I_v_3	0
E_0_2_6	0
I_v_7_6	0
I_0_2	0
I_0_2_6	0
E_0_0_6	0
I_v_v_6	0
I_0_3	0
I_0_v_6	0
E_0_3_6	0
E_0_1_6	0
E_0	0
I_v_2_6	0
I_v_2	0
I_0_4	0
I_0_4_6	0
I_0_5	0
E_0_3	0
I_0_5_6	0
E_0_1	0
I_0_1_6	0
I_0_1	0
E_0_2	0
I_v_4	0
I_v_4_6	0
E_0_5	0
E_0_5_6	0
E_0_6	0
E_0_4	0
E_0_6_6	0
I_v_5	0
I_v_5_6	0
E_0_7_6	0
E_0_0	0
I_0	0
I_0_0	0
I_0_7_6	0
I_0_0_6	0
I_v_6	0
I_v_6_6	0
I_0_6_6	0
I_v_3_6	0
I_0_6	0
E_2	0
I_v_1_6	0
E_3_2	0
E_3_3	0
E_3_3_6	0
E_3_4	0
E_3_4_6	0
E_3_5	0
E_3_5_6	0
E_3_6	0
E_3_6_6	0
E_3_7_6	0
I_3	0
I_3_2	0
I_3_2_6	0
I_3_3	0
I_3_3_6	0
I_3_4	0
E_3_2_6	0
E_3	0
I_v_1	0
E_5_7_6	0
I_2_6_6	0
I_2_7_6	0
I_2_v_6	0
E_7_6	0
I_6_6	0
I_6	0
E_6_6	0
E_6	0
I_5_v_6	0
I_5_7_6	0
I_5_6_6	0
I_5_6	0
I_5_5_6	0
I_5_5	0
I_5	0
I_3_4_6	0
I_3_5	0
I_3_5_6	0
I_3_6	0
E_4_6_6	0
E_4_7_6	0
I_4	0
I_4_2	0
I_4_2_6	0
I_4_3	0
I_4_3_6	0
I_4_4	0
I_4_4_6	0
I_4_5	0
I_4_5_6	0
I_4_6	0
I_4_6_6	0
I_4_7_6	0
I_4_v_6	0
E_4_6	0
E_4_5_6	0
E_4_5	0
E_5_5	0
I_3_6_6	0
I_3_7_6	0
I_3_v_6	0
E_5_6_6	0
E_5_6	0
E_5_5_6	0
E_5	0
E_4_4_6	0
E_4	0
E_4_2	0
E_4_2_6	0
E_4_3	0
E_4_3_6	0
E_4_4	0
I_2_6	0
I_2_5_6	0
I_2_5	0
I_1_7_6	0
I_1	0
I_1_0	0
I_1_0_6	0
I_1_1	0
I_1_1_6	0
I_1_2	0
I_1_2_6	0
I_1_3	0
I_1_3_6	0
I_1_4	0
I_1_4_6	0
I_1_4_7	0
I_1_5	0
I_1_5_6	0
I_1_6	0
E_1_7_6	0
E_1_6_6	0
E_1_6	0
E_1_1_6	0
I_v_0_6	0
I_v_0	0
E_1	0
E_1_0	0
E_1_0_6	0
E_1_1	0
E_1_2	0
E_1_5_6	0
E_1_2_6	0
E_1_3	0
E_1_3_6	0
E_1_4	0
E_1_4_6	0
E_1_5	0
I_1_6_6	0
I_1_v_6	0
I_2_4_6	0
E_v_7_6	0
E_2_3	0
E_2_3_6	0
E_2_4	0
E_2_4_6	0
E_2_5	0
E_2_5_6	0
E_2_6	0
E_2_6_6	0
E_2_7_6	0
I_2	0
I_2_2	0
I_2_2_6	0
I_2_3	0
I_2_3_6	0
I_2_4	0
E_2_2_6	0
E_2_2	0
I_7	0
E_v_3_6	0
E_v_6_6	0
E_v_6	0
E_v_5_6	0
E_v_5	0
E_v_4_6	0
E_v_4	0
E_v_3	0
I_7_6	0
E_v_2_6	0
E_v_2	0
E_v_1_6	0
E_v_1	0
E_v_0_6	0
E_v_0	0
E_3_v_6	0

## Sheet: Figure 4c
Number of infected									Top 10 Pathways
time	wildtype	wildtype*	alpha	beta	eta	delta	omicron BA.1	omicron BA.4/5	time	pw1_var0_7	pw1_var1_v	pw1_var2_5	pw1_var3_0	pw2_var0_7	pw2_var1_7	pw2_var2_5	pw3_var0_7	pw3_var1_v	pw3_var2_5	pw3_var3_2	pw4_var0_7	pw4_var1_7	pw4_var2_5	pw4_var3_0	pw5_var0_7	pw5_var1_7	pw5_var2_v	pw5_var3_5	pw6_var0_7	pw6_var1_v	pw6_var2_v	pw6_var3_5	pw7_var0_7	pw7_var1_v	pw7_var2_5	pw7_var3_1	pw8_var0_7	pw8_var1_6	pw8_var2_5	pw8_var3_0	pw9_var0_7	pw9_var1_v	pw9_var2_5	pw9_var3_5	pw10_var0_7	pw10_var1_7	pw10_var2_5	pw10_var3_2
0	0	0	0	0	0	0	0	0	0	0	0	0	0	0	0	0	0	0	0	0	0	0	0	0	0	0	0	0	0	0	0	0	0	0	0	0	0	0	0	0	0	0	0	0	0	0	0	0
0.6003	0	0	0	0	0	0	0	0	12.1212	0	0	0	0	0	0	0	0	0	0	0	0	0	0	0	0	0	0	0	0	0	0	0	0	0	0	0	0	0	0	0	0	0	0	0	0	0	0	0
1.2006	0	0	0	0	0	0	0	0	24.2424	0	0	0	0	0	0	0	0	0	0	0	0	0	0	0	0	0	0	0	0	0	0	0	0	0	0	0	0	0	0	0	0	0	0	0	0	0	0	0
1.8009	0	0	0	0	0	0	0	0	36.3636	0	0	0	0	0	0	0	0	0	0	0	0	0	0	0	0	0	0	0	0	0	0	0	0	0	0	0	0	0	0	0	0	0	0	0	0	0	0	0
2.4012	0	0	0	0	0	0	0	0	48.4848	0	0	0	0	0	0	0	0	0	0	0	0	0	0	0	0	0	0	0	0	0	0	0	0	0	0	0	0	0	0	0	0	0	0	0	0	0	0	0
3.0015	0	0	0	0	0	0	0	0	60.6061	0	0	0	0.149062	0	0	0	0	0	0	0	0	0	0	0.070824	0	0	0	0	0	0	0	0	0	0	0	0	0	0	0	0.0443877	0	0	0	0	0	0	0	0
3.6018	0	0	0	0	0	0	0	0	72.7273	0	0	0	0.816095	0	0	0	0	0	0	0	0	0	0	0.387751	0	0	0	0	0	0	0	0	0	0	0	0	0	0	0	0.243016	0	0	0	0	0	0	0	0
4.2021	0	0	0	0	0	0	0	0	84.8485	0	0	0	1.97955	0	0	0	0	0	0	0	0	0	0	0.940541	0	0	0	0	0	0	0	0	0	0	0	0.125196	0	0	0	0.589468	0	0	0	0	0	0	0	0
4.8024	0	0	0	0	0	0	0	0	96.9697	0	0	0	4.13307	0	0	0	0	0	0	0	0	0	0	1.96375	0	0	0	0	0	0	0	0	0	0	0	0.914925	0	0	0	1.23074	0	0	0	0	0	0	0	0
5.4027	0	0	0	0	0	0	0	0	109.091	0	0	0	8.86787	0	0	0	0	0	0	0	0	0	0	4.21339	0	0	0	0	0	0	0	0	0	0	0	2.6268	0	0	0	2.64067	0	0	0	0	0	0	0	0
6.003	0	0	0	0	0	0	0	0	121.212	0	0	0	20.4533	0	0	0	0	0	0	0	0	0	0	9.71795	0	0	0	0	0	0	0	0	0	0	0	6.68315	0	0	0	6.09056	0	0	0	0	0	0	0	0
6.6033	0	0	0	0	0	0	0	0	133.333	0	0	0	52.2192	0	0	0	0	0	0	0	0	0	0	24.8109	0	0	0	0	0	0	0	0	0	0	0	17.6566	0	0	0	15.5498	0	0	0	0	0	0	0	0
7.2036	0	0	0	0	0	0	0	0	145.455	0	0	0	149.783	0	0	0	0	0	0	0.0810055	0	0	0	71.1664	0	0	0	0	0	0	0	0	0	0	0	50.5212	0	0	0	44.6023	0	0	0	0	0	0	0	0.0391937
7.8039	0	0	0	0	0	0	0	0	157.576	0	0	0	475.876	0	0	0	0	0	0	1.90622	0	0	0	226.103	0	0	0	0	0	0	0	0	0	0	0	159.619	0	0	0	141.706	0	0	0	0	0	0	0	0.922305
8.4042	0	0	0	0	0	0	0	0	169.697	0	0	0	1674.98	0	0	0	0	0	0	12.03	0	0	0	795.831	0	0	0	0	0	0	0	0	0	0	0	552.161	0	0	0	498.773	0	0	0	0	0	0	0	5.82061
9.0045	0	0	0	0	0	0	0	0	181.818	0	0	0	6148.05	0	0	0	0	0	0	69.0098	0	0	0	2921.12	0	0	0	0	0	0	0	0	0	0	0	1986.62	0	0	0	1830.76	0	0	0	0	0	0	0	33.3897
9.6048	0	0	0	0	0	0	0	0	193.939	0	0	0	22518.1	0	0	0	0	0	0	381.532	0	0	0	10699	0	0	0	0	0	0	0	0	0	0	0	7143.34	0	0	0	6705.43	0	0	0	0	0	0	0	184.601
10.2051	0	0	0	0	0	0	0	0	206.061	0	0	0	78417.4	0	0	0	0	0	0	1961.67	0	0	0	37258.4	0	0	0	0	0	0	0	0	0	0	0	24397.4	0	0	0	23351.1	0	0	0	0	0	0	0	949.135
10.8054	0	0	0	0	0	0	0	0	218.182	0	0	0	250013	0	0	0	0	0	0	9002.84	0	0	0	118789	0	0	0	0	0	0	0	0	0	0	0	76034.2	0	0	0	74448.7	0	0	0	0	0	0	0	4355.94
11.4057	0	0	0	0	0	0	0	0	230.303	0	0	0	706055	0	0	0	0	0	0	35702.8	0	0	0	335468	0	0	0	0	0	0	0	0	0	0	0	212108	0	0	0	210249	0	0	0	0	0	0	0	17274.4
12.006	0	0	0	0	0	0	0	0	242.424	0	0	0	1.71511e+06	0	0	0	0	0	0	118236	0	0	0	814898	0	0	0	0	0	0	0	0	0	0	0	507497	0	0	0	510723	0	0	0	0	0	0	0	57207.3
12.6063	0	0	0	0	0	0	0	0	254.545	0	0	0	3.518e+06	0	0	0	0	0	0	323656	0	0	0	1.67151e+06	0	0	0	0	0	0	0	0	0	0	0	1.03898e+06	0	0	0	1.04759e+06	0	0	0	0	0	0	0	156598
13.2066	0	0	0	0	0	0	0	0	266.667	0	0	0	6.10279e+06	0	0	0	0	0	0	719252	0	0	0	2.89962e+06	0	0	0	0	0	0	0	0	0	0	0	1.79002e+06	0	0	0	1.81729e+06	0	0	0	0	0	0	0	348003
13.8069	0	0	0	0	0	0	0	0	278.788	0	0	0	8.95911e+06	0	0	0	0	0	0	1.32309e+06	0	0	0	4.25674e+06	0	0	0	0	0	0	0	0	0	0	0	2.62061e+06	0	0	0	2.66784e+06	0	0	0	0	0	0	0	640162
14.4072	0	0	0	0	0	0	0	0	290.909	0	0	0	1.14138e+07	0	0	0	0	0	0	2.07203e+06	0	0	0	5.42303e+06	0	0	0	0	0	0	0	0	0	0	0	3.35979e+06	0	0	0	3.39879e+06	0	0	0	0	0	0	0	1.00253e+06
15.0075	0	0	0	0	0	0	0	0	303.03	0	0	0	1.31765e+07	0	0	0	0	0	0	2.87421e+06	0	0	0	6.26055e+06	0	0	0	0	0	0	0	0	0	0	0	3.91435e+06	0	0	0	3.9237e+06	0	0	0	0	0	0	0	1.39066e+06
15.6078	0	0	0	0	0	0	0	0	315.152	0	0	0	1.42218e+07	0	0	0	0	0	0	3.63582e+06	0	0	0	6.7572e+06	0	0	0	0	0	0	0	0	0	0	0	4.2608e+06	0	0	0	4.23496e+06	0	0	0	0	0	0	0	1.75916e+06
16.2081	0	0	0	0	0	0	0	0	327.273	0	0	0	1.47917e+07	0	0	0	0	0	0	4.32761e+06	0	0	0	7.02799e+06	0	0	0	0	0	0	0	0	0	0	0	4.476e+06	0	0	0	4.40467e+06	0	0	0	0	0	0	0	2.09387e+06
16.8084	0	0	0	0	0	0	0	0	339.394	0	0	0	1.50252e+07	0	0	0	0	0	0	4.90106e+06	0	0	0	7.1389e+06	0	0	0	0	0	0	0	0	0	0	0	4.58532e+06	0	0	0	4.47418e+06	0	0	0	0	0	0	0	2.37133e+06
17.4087	0	0	0	0	0	0	0	0	351.515	0	0	0	1.51176e+07	0	0	0	0	0	0	5.36875e+06	0	0	0	7.1828e+06	0	0	0	0	0	0	0	0	0	0	0	4.62775e+06	0	0	0	4.5017e+06	0	0	0	0	0	0	0	2.59761e+06
18.009	0	0	0	0	0	0	0	0	363.636	0	0	0	1.51176e+07	0	0	0	0	0	0	5.73678e+06	0	0	0	7.1828e+06	0	0	0	0	0	0	0	0	0	0	0	4.64348e+06	0	0	0	4.5017e+06	0	0	0	0	0	0	0	2.77568e+06
18.6093	0	0	0	0	0	0	0	0	375.758	0	0	0	1.51176e+07	0	0	0	0	0	0	6.0469e+06	0	0	0	7.1828e+06	0	0	0	0	0	0	0	0	0	0	0	4.64348e+06	0	0	0	4.5017e+06	0	0	0	0	0	0	0	2.92573e+06
19.2096	0	0	0	0	0	0	0	0	387.879	0	4.3559e-05	0.0424494	1.51176e+07	0	0	0.197084	0	1.93066e-05	0.0190866	6.28539e+06	0	0	0.020169	7.1828e+06	0	0	0.000532794	0.179759	0	1.4333e-07	0.000448683	0.151381	0	1.55759e-05	0.0151501	4.64348e+06	0	0	0.0126406	4.5017e+06	0	5.42091e-14	6.86236e-11	0.104603	0	0	0.00923487	3.04112e+06
19.8099	0	0	0	0	0	0	0	0	400	0	0.00115895	0.402417	1.51176e+07	0	0	0.768047	0	0.000520557	0.185627	6.47428e+06	0	0	0.1912	7.1828e+06	0	0	0.00483802	0.700529	0	3.33709e-06	0.00407425	0.589938	0	0.000414317	0.144256	4.64348e+06	0	0	0.119831	4.5017e+06	0	5.87917e-12	2.87455e-09	0.407642	0	0	0.0898139	3.13252e+06
20.4102	0	0	0	0	0	0	0	0	412.121	0	0.00612497	1.45222	1.51176e+07	0	0	2.1881	0	0.00280915	0.681543	6.6027e+06	0	0	0.689993	7.1828e+06	0	0	0.0180139	1.99574	0	1.80423e-05	0.0151701	1.68068	0	0.00220013	0.517414	4.64348e+06	0	0	0.432441	4.5017e+06	0	7.79317e-11	2.85887e-08	1.16133	0	0	0.329758	3.19465e+06
21.0105	0	0	0	0	0	0	0	0	424.242	0	0.0218573	4.37167	1.51176e+07	0	0	6.08942	0	0.0101643	2.09421	6.74092e+06	0	0	2.07711	7.1828e+06	0	0	0.0548092	5.5541	0	6.55055e-05	0.0461566	4.67729	0	0.00781812	1.57152	4.64348e+06	0	0	1.30179	4.5017e+06	0	6.91922e-10	2.34967e-07	3.23196	0	0	1.01326	3.26153e+06
21.6108	0	0	0	0	0	0	0	0	436.364	0	0.0689791	13.1218	1.51176e+07	0	0	17.6708	0	0.0328067	6.47475	6.84349e+06	0	0	6.23454	7.1828e+06	0	0	0.159335	16.1174	0	0.000205899	0.134181	13.573	0	0.0248843	4.75004	4.64348e+06	0	0	3.90739	4.5017e+06	0	6.16274e-09	2.07695e-06	9.37879	0	0	3.13274	3.31115e+06
22.2111	0	0	0	0	0	0	0	0	448.485	0	0.212837	41.5184	1.51176e+07	0	0	55.4031	0	0.103451	20.7783	6.92853e+06	0	0	19.7266	7.1828e+06	0	0	0.472023	50.5327	0	0.000617223	0.397506	42.5552	0	0.076786	15.0132	4.64348e+06	0	0	12.3633	4.5017e+06	0	5.52047e-08	2.00364e-05	29.4053	0	0	10.0534	3.3523e+06
22.8114	0	0	0	0	0	0	0	0	460.606	0	0.697358	148.172	1.51176e+07	0	0	195.474	0	0.344903	75.5356	7.00567e+06	0	0	70.4007	7.1828e+06	0	0	1.52078	178.29	0	0.00190671	1.2807	150.144	0	0.251075	53.2835	4.64348e+06	0	0	44.1224	4.5017e+06	0	6.47546e-07	0.000256815	103.748	0	0	36.5471	3.38962e+06
23.4117	0	0	0	0	0	0	0	0	472.727	0	2.51515	590.017	1.51176e+07	0	0	777.399	0	1.28439	310.482	7.09015e+06	0	0	280.334	7.1828e+06	0	0	5.43858	709.058	0	0.00623641	4.58	597.121	0	0.902693	212.832	4.64348e+06	0	0	175.695	4.5017e+06	0	8.80435e-06	0.0038551	412.605	0	0	150.224	3.4305e+06
24.012	0	0	0	0	0	0	0	0	484.848	0	10.3486	2712.95	1.51176e+07	0	0	3556.02	0	5.39723	1462.98	7.18927e+06	0	0	1289	7.1828e+06	0	0	22.2364	3243.41	0	0.0230557	18.726	2731.38	0	3.75253	982.146	4.64348e+06	0	0	807.862	4.5017e+06	0	0.000157742	0.0784648	1887.36	0	0	707.846	3.47846e+06
24.6123	0	0	0	0	0	0	0	0	496.97	0	50.2613	14685.8	1.51176e+07	0	0	19079.1	0	27.0693	8073.94	7.30705e+06	0	0	6977.64	7.1828e+06	0	0	107.771	17401.9	0	0.191882	90.7574	14654.7	0	18.2141	5308.31	4.64348e+06	0	0	4373.12	4.5017e+06	0	0.00405135	2.25895	10126.3	0	0	3906.49	3.53544e+06
25.2126	0	0	0	0	0	0	0	0	509.091	0	285.495	91055.2	1.51176e+07	0	0	117296	0	156.464	51090	7.41153e+06	0	0	43263	7.1828e+06	0	0	602.266	106985	0	1.12563	507.187	90095.1	0	103.137	32834	4.64348e+06	0	0	27114.4	4.5017e+06	0	0.136607	82.8001	62254.9	0	0	24719.4	3.58599e+06
25.8129	0	0	0	0	0	0	0	0	521.212	0	5756.29	587668	1.51176e+07	0	0	730374	0	3236.47	339295	7.41153e+06	0	0	279218	7.1828e+06	0	0	11734	666168	0	13.3518	9881.55	561001	0	2058.46	209234	4.64348e+06	0	0	174995	4.5017e+06	0	22.7445	3610.6	387647	0	0	164164	3.58599e+06
26.4132	0	0	0	0	0	0	0	0	533.333	0	42670.5	3.01765e+06	1.51176e+07	0	0	3.19457e+06	0	24436	1.73458e+06	7.41153e+06	0	0	1.43378e+06	7.1828e+06	0	0	78446	2.91374e+06	0	147.285	66061.9	2.45376e+06	0	14915.9	1.04554e+06	4.64348e+06	0	0	898595	4.5017e+06	0	808.975	98430.7	1.69552e+06	0	0	839257	3.58599e+06
27.0135	0	0	0	0	0	0	0	0	545.455	0	373431	7.9216e+06	1.51176e+07	0	0	6.37097e+06	0	203568	4.25045e+06	7.41153e+06	0	0	3.76379e+06	7.1828e+06	0	0	523074	5.8109e+06	0	2149.38	440498	4.89355e+06	0	125349	2.59434e+06	4.64348e+06	0	0	2.35889e+06	4.5017e+06	0	26223.3	755752	3.3814e+06	0	0	2.05654e+06	3.58599e+06
27.6138	0	0	0	0	0	0	0	0	557.576	0	1.10244e+06	1.18964e+07	1.51176e+07	0	0	7.46623e+06	0	575748	6.11608e+06	7.41153e+06	0	0	5.65233e+06	7.1828e+06	0	0	1.30154e+06	6.80988e+06	0	10073.1	1.09607e+06	5.73482e+06	0	359384	3.77891e+06	4.64348e+06	0	0.115239	3.5425e+06	4.5017e+06	0	126776	2.01898e+06	3.96271e+06	0	0	2.9592e+06	3.58599e+06
28.2141	0	0	0	0	0	0	0	0	569.697	0	1.36e+06	1.40365e+07	1.51176e+07	0	0	7.6143e+06	0	704264	7.04119e+06	7.41153e+06	0	0	6.66918e+06	7.1828e+06	0	0	1.52627e+06	6.94493e+06	0	20961.7	1.28532e+06	5.84855e+06	0	440879	4.38363e+06	4.64348e+06	0	1.93057	4.17979e+06	4.5017e+06	0	180756	3.11984e+06	4.0413e+06	0	0	3.40681e+06	3.58599e+06
28.8144	0	0	0	0	0	0	0	0	581.818	0	1.64036e+06	1.48736e+07	1.51176e+07	0	0	7.6143e+06	0	840876	7.35201e+06	7.41153e+06	0	0	7.06688e+06	7.1828e+06	0	0	1.7484e+06	6.94493e+06	0	32771.2	1.47238e+06	5.84855e+06	0	528507	4.58407e+06	4.64348e+06	0	13.2683	4.42905e+06	4.5017e+06	0	250253	3.71283e+06	4.0413e+06	0	0	3.5572e+06	3.58599e+06
29.4147	0	0	0	0	0	0	0	0	593.939	0	1.9129e+06	1.51144e+07	1.51176e+07	0	0	7.6143e+06	0	975138	7.41153e+06	7.41153e+06	0	0	7.18128e+06	7.1828e+06	0	0	1.95903e+06	6.94493e+06	0	39044.3	1.64976e+06	5.84855e+06	0	611578	4.64348e+06	4.64348e+06	0	73.0009	4.50074e+06	4.5017e+06	0	323632	3.98389e+06	4.0413e+06	0	0	3.58599e+06	3.58599e+06
30.015	0	0	0	0	0	0	0	0	606.061	0	2.18478e+06	1.51176e+07	1.51176e+07	0	0	7.6143e+06	0	1.1063e+06	7.41153e+06	7.41153e+06	0	0	7.1828e+06	7.1828e+06	0	0	2.16254e+06	6.94493e+06	0	46047	1.82115e+06	5.84855e+06	0	695366	4.64348e+06	4.64348e+06	0	334.659	4.5017e+06	4.5017e+06	0	399412	4.0413e+06	4.0413e+06	0	0	3.58599e+06	3.58599e+06
30.6153	0	0	0	0	0	0	0	0	618.182	0	2.59144e+06	1.51176e+07	1.51176e+07	0	0	7.6143e+06	0	1.30328e+06	7.41153e+06	7.41153e+06	0	0	7.1828e+06	7.1828e+06	0	0	2.46587e+06	6.94493e+06	0	53744	2.07659e+06	5.84855e+06	0	820732	4.64348e+06	4.64348e+06	0	1319.58	4.5017e+06	4.5017e+06	0	514101	4.0413e+06	4.0413e+06	0	0	3.58599e+06	3.58599e+06
31.2156	0	0	0	0	0	0	0	0	630.303	0	3.11636e+06	1.51176e+07	1.51176e+07	0	0	7.6143e+06	0	1.55493e+06	7.41153e+06	7.41153e+06	0	0	7.1828e+06	7.1828e+06	0	0	2.86397e+06	6.94493e+06	0	69960.4	2.41184e+06	5.84855e+06	0	982410	4.64348e+06	4.64348e+06	0	4486.51	4.5017e+06	4.5017e+06	0	661383	4.0413e+06	4.0413e+06	0	0	3.58599e+06	3.58599e+06
31.8159	0	0	0	0	0	0	0	0	642.424	0	3.62081e+06	1.51176e+07	1.51176e+07	0	0	7.6143e+06	0	1.79193e+06	7.41153e+06	7.41153e+06	0	0	7.1828e+06	7.1828e+06	0	0	3.22915e+06	6.94493e+06	0	98431.6	2.71937e+06	5.84855e+06	0	1.1371e+06	4.64348e+06	4.64348e+06	0	13253.3	4.5017e+06	4.5017e+06	0	803534	4.0413e+06	4.0413e+06	0	0	3.58599e+06	3.58599e+06
32.4162	0	0	0	0	0	0	0	0	654.545	0	4.37121e+06	1.51176e+07	1.51176e+07	0	0	7.6143e+06	0	2.15365e+06	7.41153e+06	7.41153e+06	0	0	7.1828e+06	7.1828e+06	0	0	3.73087e+06	6.94493e+06	0	215070	3.14189e+06	5.84855e+06	0	1.36921e+06	4.64348e+06	4.64348e+06	0	34872.7	4.5017e+06	4.5017e+06	0	1.01594e+06	4.0413e+06	4.0413e+06	0	0	3.58599e+06	3.58599e+06
33.0165	0	0	0	0	0	0	0	0	666.667	0	5.98056e+06	1.51176e+07	1.51176e+07	0	0	7.6143e+06	0	2.92632e+06	7.41153e+06	7.41153e+06	0	0	7.1828e+06	7.1828e+06	0	0	4.68007e+06	6.94493e+06	0	623462	3.94124e+06	5.84855e+06	0	1.85726e+06	4.64348e+06	4.64348e+06	0	81610.7	4.5017e+06	4.5017e+06	0	1.46721e+06	4.0413e+06	4.0413e+06	0	0	3.58599e+06	3.58599e+06
33.6168	0	0	0	0	0	0	0	0	678.788	0	7.36913e+06	1.51176e+07	1.51176e+07	0	0	7.6143e+06	0	3.60082e+06	7.41153e+06	7.41153e+06	0	0	7.1828e+06	7.1828e+06	0	0	5.43106e+06	6.94493e+06	0	1.08245e+06	4.57367e+06	5.84855e+06	0	2.28431e+06	4.64348e+06	4.64348e+06	0	167966	4.5017e+06	4.5017e+06	0	1.86576e+06	4.0413e+06	4.0413e+06	0	0	3.58599e+06	3.58599e+06
34.2171	0	0	0	0	0	0	0	0	690.909	0	8.59072e+06	1.51176e+07	1.51176e+07	0	0	7.6143e+06	0	4.2007e+06	7.41153e+06	7.41153e+06	0	0	7.1828e+06	7.1828e+06	0	0	6.00865e+06	6.94493e+06	0	1.56828e+06	5.06008e+06	5.84855e+06	0	2.66477e+06	4.64348e+06	4.64348e+06	0	313991	4.5017e+06	4.5017e+06	0	2.21272e+06	4.0413e+06	4.0413e+06	0	0	3.58599e+06	3.58599e+06
34.8174	0	0	0	0	0	0	0	0	703.03	0	9.66295e+06	1.51176e+07	1.51176e+07	0	0	7.6143e+06	0	4.72677e+06	7.41153e+06	7.41153e+06	0	0	7.1828e+06	7.1828e+06	0	0	6.43914e+06	6.94493e+06	0	2.0687e+06	5.42261e+06	5.84855e+06	0	2.9967e+06	4.64348e+06	4.64348e+06	0	536826	4.5017e+06	4.5017e+06	0	2.51726e+06	4.0413e+06	4.0413e+06	0	0	3.58599e+06	3.58599e+06
35.4177	0	0	0	0	0	0	0	0	715.152	0	1.06112e+07	1.51176e+07	1.51176e+07	0	0	7.6143e+06	0	5.19015e+06	7.41153e+06	7.41153e+06	0	0	7.1828e+06	7.1828e+06	0	0	6.72554e+06	6.94493e+06	0	2.56669e+06	5.6638e+06	5.84855e+06	0	3.28621e+06	4.64348e+06	4.64348e+06	0	841842	4.5017e+06	4.5017e+06	0	2.78763e+06	4.0413e+06	4.0413e+06	0	0	3.58599e+06	3.58599e+06
36.018	0	0	0	0	0	0	0	0	727.273	0	1.14545e+07	1.51176e+07	1.51176e+07	0	0	7.6143e+06	0	5.59832e+06	7.41153e+06	7.41153e+06	0	0	7.1828e+06	7.1828e+06	0	0	6.89106e+06	6.94493e+06	0	3.05541e+06	5.80318e+06	5.84855e+06	0	3.54203e+06	4.64348e+06	4.64348e+06	0	1.23323e+06	4.5017e+06	4.5017e+06	0	3.02291e+06	4.0413e+06	4.0413e+06	0	0	3.58599e+06	3.58599e+06
36.6183	0	0	0	0	0	0	0	0	739.394	0	1.22062e+07	1.51176e+07	1.51176e+07	0	0	7.6143e+06	0	5.95075e+06	7.41153e+06	7.41153e+06	0	0	7.1828e+06	7.1828e+06	0	0	6.94124e+06	6.94493e+06	0	3.52969e+06	5.84545e+06	5.84855e+06	0	3.76811e+06	4.64348e+06	4.64348e+06	0	1.67077e+06	4.5017e+06	4.5017e+06	0	3.22831e+06	4.0413e+06	4.0413e+06	0	0	3.58599e+06	3.58599e+06
37.2186	0	0	0	0	0	0	0	0	751.515	0	1.28359e+07	1.51176e+07	1.51176e+07	0	0	7.6143e+06	0	6.27243e+06	7.41153e+06	7.41153e+06	0	0	7.1828e+06	7.1828e+06	0	0	6.94493e+06	6.94493e+06	0	3.97721e+06	5.84855e+06	5.84855e+06	0	3.96322e+06	4.64348e+06	4.64348e+06	0	2.14813e+06	4.5017e+06	4.5017e+06	0	3.40901e+06	4.0413e+06	4.0413e+06	0	0	3.58599e+06	3.58599e+06
37.8189	0	0	0	0	0	0	0	0	763.636	0	1.3418e+07	1.51176e+07	1.51176e+07	0	0	7.6143e+06	0	6.5539e+06	7.41153e+06	7.41153e+06	0	0	7.1828e+06	7.1828e+06	0	0	6.94493e+06	6.94493e+06	0	4.40342e+06	5.84855e+06	5.84855e+06	0	4.13456e+06	4.64348e+06	4.64348e+06	0	2.6602e+06	4.5017e+06	4.5017e+06	0	3.5658e+06	4.0413e+06	4.0413e+06	0	0	3.58599e+06	3.58599e+06
38.4192	0	0	0	0	0	0	0	0	775.758	0.000204199	1.39075e+07	1.51176e+07	1.51176e+07	8.2528e-17	0.000284227	7.6143e+06	7.03523e-05	6.80037e+06	7.41153e+06	7.41153e+06	7.75108e-17	0.000268516	7.1828e+06	7.1828e+06	5.99207e-17	0.000209746	6.94493e+06	6.94493e+06	6.67349e-05	4.79613e+06	5.84855e+06	5.84855e+06	6.85043e-05	4.28929e+06	4.64348e+06	4.64348e+06	2.27782e-05	3.12901e+06	4.5017e+06	4.5017e+06	5.04032e-05	3.70848e+06	4.0413e+06	4.0413e+06	2.75652e-17	9.98731e-05	3.58599e+06	3.58599e+06
39.0195	0	0	0	0	0	0	0	0	787.879	2.28933	1.43652e+07	1.51176e+07	1.51176e+07	2.8859e-08	3.0388	7.6143e+06	0.825892	7.02581e+06	7.41153e+06	7.41153e+06	2.67734e-08	2.85953	7.1828e+06	7.1828e+06	2.18486e-08	2.35097	6.94493e+06	6.94493e+06	0.779513	5.16601e+06	5.84855e+06	5.84855e+06	0.771378	4.42738e+06	4.64348e+06	4.64348e+06	0.2932	3.62183e+06	4.5017e+06	4.5017e+06	0.603477	3.83282e+06	4.0413e+06	4.0413e+06	9.8711e-09	1.11611	3.58599e+06	3.58599e+06
39.6198	0	0	0	0	0	0	0	0	800	170.738	1.47679e+07	1.51176e+07	1.51176e+07	0.000152339	205.571	7.6143e+06	61.4723	7.23745e+06	7.41153e+06	7.41153e+06	0.000141956	193.125	7.1828e+06	7.1828e+06	0.000121465	167.17	6.94493e+06	6.94493e+06	60.4129	5.52241e+06	5.84855e+06	5.84855e+06	58.0703	4.54429e+06	4.64348e+06	4.64348e+06	23.7088	4.03906e+06	4.5017e+06	4.5017e+06	45.7	3.94348e+06	4.0413e+06	4.0413e+06	5.26688e-05	76.1522	3.58599e+06	3.58599e+06
40.2201	0	0	0	0	0	0	0	0	812.121	14091.5	1.51176e+07	1.51176e+07	1.51176e+07	0.8683	15410.6	7.6143e+06	5052.32	7.41153e+06	7.41153e+06	7.41153e+06	0.821855	14419.4	7.1828e+06	7.1828e+06	0.724762	13152.4	6.94493e+06	6.94493e+06	5165.87	5.84855e+06	5.84855e+06	5.84855e+06	4780.48	4.64348e+06	4.64348e+06	4.64348e+06	2083.63	4.43887e+06	4.5017e+06	4.5017e+06	3758.69	4.0413e+06	4.0413e+06	4.0413e+06	0.30632	5721.54	3.58599e+06	3.58599e+06
40.8204	0	0	0	0	0	0	0	0	824.242	1.18778e+06	1.51176e+07	1.51176e+07	1.51176e+07	6072.19	1.16723e+06	7.6143e+06	435943	7.41153e+06	7.41153e+06	7.41153e+06	5659.57	1.10656e+06	7.1828e+06	7.1828e+06	5316.34	1.03908e+06	6.94493e+06	6.94493e+06	447710	5.84855e+06	5.84855e+06	5.84855e+06	392869	4.64348e+06	4.64348e+06	4.64348e+06	192334	4.5017e+06	4.5017e+06	4.5017e+06	315912	4.0413e+06	4.0413e+06	4.0413e+06	2156.11	449054	3.58599e+06	3.58599e+06
41.4207	0	0	0	0	0	0	0	0	836.364	9.89834e+06	1.51176e+07	1.51176e+07	1.51176e+07	1.11913e+06	7.6143e+06	7.6143e+06	4.41949e+06	7.41153e+06	7.41153e+06	7.41153e+06	1.06321e+06	7.1828e+06	7.1828e+06	7.1828e+06	1.00141e+06	6.94493e+06	6.94493e+06	6.94493e+06	3.78906e+06	5.84855e+06	5.84855e+06	5.84855e+06	3.09214e+06	4.64348e+06	4.64348e+06	4.64348e+06	2.34619e+06	4.5017e+06	4.5017e+06	4.5017e+06	2.62414e+06	4.0413e+06	4.0413e+06	4.0413e+06	454471	3.58599e+06	3.58599e+06	3.58599e+06
42.021	0	0	0	0	0	0	0	0	848.485	1.3798e+07	1.51176e+07	1.51176e+07	1.51176e+07	4.13337e+06	7.6143e+06	7.6143e+06	6.63173e+06	7.41153e+06	7.41153e+06	7.41153e+06	3.916e+06	7.1828e+06	7.1828e+06	7.1828e+06	3.73259e+06	6.94493e+06	6.94493e+06	6.94493e+06	5.32717e+06	5.84855e+06	5.84855e+06	5.84855e+06	4.27009e+06	4.64348e+06	4.64348e+06	4.64348e+06	3.85196e+06	4.5017e+06	4.5017e+06	4.5017e+06	3.6981e+06	4.0413e+06	4.0413e+06	4.0413e+06	1.84523e+06	3.58599e+06	3.58599e+06	3.58599e+06
42.6213	0	0	0	0	0	0	0	0	860.606	1.47824e+07	1.51176e+07	1.51176e+07	1.51176e+07	6.12718e+06	7.6143e+06	7.6143e+06	7.22158e+06	7.41153e+06	7.41153e+06	7.41153e+06	5.80525e+06	7.1828e+06	7.1828e+06	7.1828e+06	5.55668e+06	6.94493e+06	6.94493e+06	6.94493e+06	5.72259e+06	5.84855e+06	5.84855e+06	5.84855e+06	4.549e+06	4.64348e+06	4.64348e+06	4.64348e+06	4.32026e+06	4.5017e+06	4.5017e+06	4.5017e+06	3.95739e+06	4.0413e+06	4.0413e+06	4.0413e+06	2.83377e+06	3.58599e+06	3.58599e+06	3.58599e+06
43.2216	0	0	0	0	0	0	0	0	872.727	1.5036e+07	1.51176e+07	1.51176e+07	1.51176e+07	7.03979e+06	7.6143e+06	7.6143e+06	7.36135e+06	7.41153e+06	7.41153e+06	7.41153e+06	6.64974e+06	7.1828e+06	7.1828e+06	7.1828e+06	6.39344e+06	6.94493e+06	6.94493e+06	6.94493e+06	5.81553e+06	5.84855e+06	5.84855e+06	5.84855e+06	4.62034e+06	4.64348e+06	4.64348e+06	4.64348e+06	4.45533e+06	4.5017e+06	4.5017e+06	4.5017e+06	4.02451e+06	4.0413e+06	4.0413e+06	4.0413e+06	3.27537e+06	3.58599e+06	3.58599e+06	3.58599e+06
43.8219	0	0	0	0	0	0	0	0	884.848	1.51e+07	1.51176e+07	1.51176e+07	1.51176e+07	7.40348e+06	7.6143e+06	7.6143e+06	7.40117e+06	7.41153e+06	7.41153e+06	7.41153e+06	6.98592e+06	7.1828e+06	7.1828e+06	7.1828e+06	6.73189e+06	6.94493e+06	6.94493e+06	6.94493e+06	5.84031e+06	5.84855e+06	5.84855e+06	5.84855e+06	4.63749e+06	4.64348e+06	4.64348e+06	4.64348e+06	4.48829e+06	4.5017e+06	4.5017e+06	4.5017e+06	4.03721e+06	4.0413e+06	4.0413e+06	4.0413e+06	3.46932e+06	3.58599e+06	3.58599e+06	3.58599e+06
44.4222	0	0	0	0	0	0	0	0	896.97	1.51135e+07	1.51176e+07	1.51176e+07	1.51176e+07	7.53677e+06	7.6143e+06	7.6143e+06	7.40904e+06	7.41153e+06	7.41153e+06	7.41153e+06	7.10868e+06	7.1828e+06	7.1828e+06	7.1828e+06	6.86282e+06	6.94493e+06	6.94493e+06	6.94493e+06	5.84649e+06	5.84855e+06	5.84855e+06	5.84855e+06	4.64224e+06	4.64348e+06	4.64348e+06	4.64348e+06	4.49765e+06	4.5017e+06	4.5017e+06	4.5017e+06	4.0403e+06	4.0413e+06	4.0413e+06	4.0413e+06	3.54284e+06	3.58599e+06	3.58599e+06	3.58599e+06
45.0225	0	0	0	0	0	0	0	0	909.091	1.51166e+07	1.51176e+07	1.51176e+07	1.51176e+07	7.58994e+06	7.6143e+06	7.6143e+06	7.41088e+06	7.41153e+06	7.41153e+06	7.41153e+06	7.15047e+06	7.1828e+06	7.1828e+06	7.1828e+06	6.9133e+06	6.94493e+06	6.94493e+06	6.94493e+06	5.84803e+06	5.84855e+06	5.84855e+06	5.84855e+06	4.64319e+06	4.64348e+06	4.64348e+06	4.64348e+06	4.50045e+06	4.5017e+06	4.5017e+06	4.5017e+06	4.04105e+06	4.0413e+06	4.0413e+06	4.0413e+06	3.56933e+06	3.58599e+06	3.58599e+06	3.58599e+06
45.6228	0	0	0	0	0	0	0	0	921.212	1.51173e+07	1.51176e+07	1.51176e+07	1.51176e+07	7.60602e+06	7.6143e+06	7.6143e+06	7.41135e+06	7.41153e+06	7.41153e+06	7.41153e+06	7.16999e+06	7.1828e+06	7.1828e+06	7.1828e+06	6.93345e+06	6.94493e+06	6.94493e+06	6.94493e+06	5.84842e+06	5.84855e+06	5.84855e+06	5.84855e+06	4.64341e+06	4.64348e+06	4.64348e+06	4.64348e+06	4.50131e+06	4.5017e+06	4.5017e+06	4.5017e+06	4.04124e+06	4.0413e+06	4.0413e+06	4.0413e+06	3.58003e+06	3.58599e+06	3.58599e+06	3.58599e+06
46.2231	0	0	0	0	0	0	0	0	933.333	1.51175e+07	1.51176e+07	1.51176e+07	1.51176e+07	7.61156e+06	7.6143e+06	7.6143e+06	7.41148e+06	7.41153e+06	7.41153e+06	7.41153e+06	7.1782e+06	7.1828e+06	7.1828e+06	7.1828e+06	6.94086e+06	6.94493e+06	6.94493e+06	6.94493e+06	5.84852e+06	5.84855e+06	5.84855e+06	5.84855e+06	4.64346e+06	4.64348e+06	4.64348e+06	4.64348e+06	4.50157e+06	4.5017e+06	4.5017e+06	4.5017e+06	4.04128e+06	4.0413e+06	4.0413e+06	4.0413e+06	3.5839e+06	3.58599e+06	3.58599e+06	3.58599e+06
46.8234	0	0	0	0	0	0	0	0	945.455	1.51176e+07	1.51176e+07	1.51176e+07	1.51176e+07	7.61339e+06	7.6143e+06	7.6143e+06	7.41151e+06	7.41153e+06	7.41153e+06	7.41153e+06	7.18118e+06	7.1828e+06	7.1828e+06	7.1828e+06	6.94352e+06	6.94493e+06	6.94493e+06	6.94493e+06	5.84854e+06	5.84855e+06	5.84855e+06	5.84855e+06	4.64348e+06	4.64348e+06	4.64348e+06	4.64348e+06	4.50166e+06	4.5017e+06	4.5017e+06	4.5017e+06	4.04129e+06	4.0413e+06	4.0413e+06	4.0413e+06	3.58528e+06	3.58599e+06	3.58599e+06	3.58599e+06
47.4237	0	0	0	0	0	0	0	0	957.576	1.51176e+07	1.51176e+07	1.51176e+07	1.51176e+07	7.614e+06	7.6143e+06	7.6143e+06	7.41152e+06	7.41153e+06	7.41153e+06	7.41153e+06	7.18225e+06	7.1828e+06	7.1828e+06	7.1828e+06	6.94445e+06	6.94493e+06	6.94493e+06	6.94493e+06	5.84855e+06	5.84855e+06	5.84855e+06	5.84855e+06	4.64348e+06	4.64348e+06	4.64348e+06	4.64348e+06	4.50169e+06	4.5017e+06	4.5017e+06	4.5017e+06	4.0413e+06	4.0413e+06	4.0413e+06	4.0413e+06	3.58575e+06	3.58599e+06	3.58599e+06	3.58599e+06
48.024	0	0	0	0	0	0	0	0	969.697	1.51176e+07	1.51176e+07	1.51176e+07	1.51176e+07	7.6142e+06	7.6143e+06	7.6143e+06	7.41153e+06	7.41153e+06	7.41153e+06	7.41153e+06	7.18262e+06	7.1828e+06	7.1828e+06	7.1828e+06	6.94477e+06	6.94493e+06	6.94493e+06	6.94493e+06	5.84855e+06	5.84855e+06	5.84855e+06	5.84855e+06	4.64348e+06	4.64348e+06	4.64348e+06	4.64348e+06	4.5017e+06	4.5017e+06	4.5017e+06	4.5017e+06	4.0413e+06	4.0413e+06	4.0413e+06	4.0413e+06	3.58591e+06	3.58599e+06	3.58599e+06	3.58599e+06
48.6243	0.000293552	0	0	0	0	0	0	0	981.818	1.51176e+07	1.51176e+07	1.51176e+07	1.51176e+07	7.61427e+06	7.6143e+06	7.6143e+06	7.41153e+06	7.41153e+06	7.41153e+06	7.41153e+06	7.18274e+06	7.1828e+06	7.1828e+06	7.1828e+06	6.94488e+06	6.94493e+06	6.94493e+06	6.94493e+06	5.84855e+06	5.84855e+06	5.84855e+06	5.84855e+06	4.64348e+06	4.64348e+06	4.64348e+06	4.64348e+06	4.5017e+06	4.5017e+06	4.5017e+06	4.5017e+06	4.0413e+06	4.0413e+06	4.0413e+06	4.0413e+06	3.58597e+06	3.58599e+06	3.58599e+06	3.58599e+06
49.2246	0.00803225	0	0	0	0	0	0	0	993.939	1.51176e+07	1.51176e+07	1.51176e+07	1.51176e+07	7.61429e+06	7.6143e+06	7.6143e+06	7.41153e+06	7.41153e+06	7.41153e+06	7.41153e+06	7.18278e+06	7.1828e+06	7.1828e+06	7.1828e+06	6.94492e+06	6.94493e+06	6.94493e+06	6.94493e+06	5.84855e+06	5.84855e+06	5.84855e+06	5.84855e+06	4.64348e+06	4.64348e+06	4.64348e+06	4.64348e+06	4.5017e+06	4.5017e+06	4.5017e+06	4.5017e+06	4.0413e+06	4.0413e+06	4.0413e+06	4.0413e+06	3.58599e+06	3.58599e+06	3.58599e+06	3.58599e+06
49.8249	0.025612	0	0	0	0	0	0	0	1006.06	1.51176e+07	1.51176e+07	1.51176e+07	1.51176e+07	7.6143e+06	7.6143e+06	7.6143e+06	7.41153e+06	7.41153e+06	7.41153e+06	7.41153e+06	7.1828e+06	7.1828e+06	7.1828e+06	7.1828e+06	6.94493e+06	6.94493e+06	6.94493e+06	6.94493e+06	5.84855e+06	5.84855e+06	5.84855e+06	5.84855e+06	4.64348e+06	4.64348e+06	4.64348e+06	4.64348e+06	4.5017e+06	4.5017e+06	4.5017e+06	4.5017e+06	4.0413e+06	4.0413e+06	4.0413e+06	4.0413e+06	3.58599e+06	3.58599e+06	3.58599e+06	3.58599e+06
50.4252	0.0521352	0	0	0	0	0	0	0	1018.18	1.51176e+07	1.51176e+07	1.51176e+07	1.51176e+07	7.6143e+06	7.6143e+06	7.6143e+06	7.41153e+06	7.41153e+06	7.41153e+06	7.41153e+06	7.1828e+06	7.1828e+06	7.1828e+06	7.1828e+06	6.94493e+06	6.94493e+06	6.94493e+06	6.94493e+06	5.84855e+06	5.84855e+06	5.84855e+06	5.84855e+06	4.64348e+06	4.64348e+06	4.64348e+06	4.64348e+06	4.5017e+06	4.5017e+06	4.5017e+06	4.5017e+06	4.0413e+06	4.0413e+06	4.0413e+06	4.0413e+06	3.58599e+06	3.58599e+06	3.58599e+06	3.58599e+06
51.0255	0.0867045	0	0	0	0	0	0	0	1030.3	1.51176e+07	1.51176e+07	1.51176e+07	1.51176e+07	7.6143e+06	7.6143e+06	7.6143e+06	7.41153e+06	7.41153e+06	7.41153e+06	7.41153e+06	7.1828e+06	7.1828e+06	7.1828e+06	7.1828e+06	6.94493e+06	6.94493e+06	6.94493e+06	6.94493e+06	5.84855e+06	5.84855e+06	5.84855e+06	5.84855e+06	4.64348e+06	4.64348e+06	4.64348e+06	4.64348e+06	4.5017e+06	4.5017e+06	4.5017e+06	4.5017e+06	4.0413e+06	4.0413e+06	4.0413e+06	4.0413e+06	3.58599e+06	3.58599e+06	3.58599e+06	3.58599e+06
51.6258	0.128422	0	0	0	0	0	0	0	1042.42	1.51176e+07	1.51176e+07	1.51176e+07	1.51176e+07	7.6143e+06	7.6143e+06	7.6143e+06	7.41153e+06	7.41153e+06	7.41153e+06	7.41153e+06	7.1828e+06	7.1828e+06	7.1828e+06	7.1828e+06	6.94493e+06	6.94493e+06	6.94493e+06	6.94493e+06	5.84855e+06	5.84855e+06	5.84855e+06	5.84855e+06	4.64348e+06	4.64348e+06	4.64348e+06	4.64348e+06	4.5017e+06	4.5017e+06	4.5017e+06	4.5017e+06	4.0413e+06	4.0413e+06	4.0413e+06	4.0413e+06	3.58599e+06	3.58599e+06	3.58599e+06	3.58599e+06
52.2261	0.176391	0	0	0	0	0	0	0	1054.55	1.51176e+07	1.51176e+07	1.51176e+07	1.51176e+07	7.6143e+06	7.6143e+06	7.6143e+06	7.41153e+06	7.41153e+06	7.41153e+06	7.41153e+06	7.1828e+06	7.1828e+06	7.1828e+06	7.1828e+06	6.94493e+06	6.94493e+06	6.94493e+06	6.94493e+06	5.84855e+06	5.84855e+06	5.84855e+06	5.84855e+06	4.64348e+06	4.64348e+06	4.64348e+06	4.64348e+06	4.5017e+06	4.5017e+06	4.5017e+06	4.5017e+06	4.0413e+06	4.0413e+06	4.0413e+06	4.0413e+06	3.58599e+06	3.58599e+06	3.58599e+06	3.58599e+06
52.8264	0.229714	0	0	0	0	0	0	0	1066.67	1.51176e+07	1.51176e+07	1.51176e+07	1.51176e+07	7.6143e+06	7.6143e+06	7.6143e+06	7.41153e+06	7.41153e+06	7.41153e+06	7.41153e+06	7.1828e+06	7.1828e+06	7.1828e+06	7.1828e+06	6.94493e+06	6.94493e+06	6.94493e+06	6.94493e+06	5.84855e+06	5.84855e+06	5.84855e+06	5.84855e+06	4.64348e+06	4.64348e+06	4.64348e+06	4.64348e+06	4.5017e+06	4.5017e+06	4.5017e+06	4.5017e+06	4.0413e+06	4.0413e+06	4.0413e+06	4.0413e+06	3.58599e+06	3.58599e+06	3.58599e+06	3.58599e+06
53.4267	0.287492	0	0	0	0	0	0	0	1078.79	1.51176e+07	1.51176e+07	1.51176e+07	1.51176e+07	7.6143e+06	7.6143e+06	7.6143e+06	7.41153e+06	7.41153e+06	7.41153e+06	7.41153e+06	7.1828e+06	7.1828e+06	7.1828e+06	7.1828e+06	6.94493e+06	6.94493e+06	6.94493e+06	6.94493e+06	5.84855e+06	5.84855e+06	5.84855e+06	5.84855e+06	4.64348e+06	4.64348e+06	4.64348e+06	4.64348e+06	4.5017e+06	4.5017e+06	4.5017e+06	4.5017e+06	4.0413e+06	4.0413e+06	4.0413e+06	4.0413e+06	3.58599e+06	3.58599e+06	3.58599e+06	3.58599e+06
54.027	0.34883	0	0	0	0	0	0	0	1090.91	1.51176e+07	1.51176e+07	1.51176e+07	1.51176e+07	7.6143e+06	7.6143e+06	7.6143e+06	7.41153e+06	7.41153e+06	7.41153e+06	7.41153e+06	7.1828e+06	7.1828e+06	7.1828e+06	7.1828e+06	6.94493e+06	6.94493e+06	6.94493e+06	6.94493e+06	5.84855e+06	5.84855e+06	5.84855e+06	5.84855e+06	4.64348e+06	4.64348e+06	4.64348e+06	4.64348e+06	4.5017e+06	4.5017e+06	4.5017e+06	4.5017e+06	4.0413e+06	4.0413e+06	4.0413e+06	4.0413e+06	3.58599e+06	3.58599e+06	3.58599e+06	3.58599e+06
54.6273	0.412828	0	0	0	0	0	0	0	1103.03	1.51176e+07	1.51176e+07	1.51176e+07	1.51176e+07	7.6143e+06	7.6143e+06	7.6143e+06	7.41153e+06	7.41153e+06	7.41153e+06	7.41153e+06	7.1828e+06	7.1828e+06	7.1828e+06	7.1828e+06	6.94493e+06	6.94493e+06	6.94493e+06	6.94493e+06	5.84855e+06	5.84855e+06	5.84855e+06	5.84855e+06	4.64348e+06	4.64348e+06	4.64348e+06	4.64348e+06	4.5017e+06	4.5017e+06	4.5017e+06	4.5017e+06	4.0413e+06	4.0413e+06	4.0413e+06	4.0413e+06	3.58599e+06	3.58599e+06	3.58599e+06	3.58599e+06
55.2276	0.47859	0	0	0	0	0	0	0	1115.15	1.51176e+07	1.51176e+07	1.51176e+07	1.51176e+07	7.6143e+06	7.6143e+06	7.6143e+06	7.41153e+06	7.41153e+06	7.41153e+06	7.41153e+06	7.1828e+06	7.1828e+06	7.1828e+06	7.1828e+06	6.94493e+06	6.94493e+06	6.94493e+06	6.94493e+06	5.84855e+06	5.84855e+06	5.84855e+06	5.84855e+06	4.64348e+06	4.64348e+06	4.64348e+06	4.64348e+06	4.5017e+06	4.5017e+06	4.5017e+06	4.5017e+06	4.0413e+06	4.0413e+06	4.0413e+06	4.0413e+06	3.58599e+06	3.58599e+06	3.58599e+06	3.58599e+06
55.8279	0.545218	0	0	0	0	0	0	0	1127.27	1.51176e+07	1.51176e+07	1.51176e+07	1.51176e+07	7.6143e+06	7.6143e+06	7.6143e+06	7.41153e+06	7.41153e+06	7.41153e+06	7.41153e+06	7.1828e+06	7.1828e+06	7.1828e+06	7.1828e+06	6.94493e+06	6.94493e+06	6.94493e+06	6.94493e+06	5.84855e+06	5.84855e+06	5.84855e+06	5.84855e+06	4.64348e+06	4.64348e+06	4.64348e+06	4.64348e+06	4.5017e+06	4.5017e+06	4.5017e+06	4.5017e+06	4.0413e+06	4.0413e+06	4.0413e+06	4.0413e+06	3.58599e+06	3.58599e+06	3.58599e+06	3.58599e+06
56.4282	0.611815	0	0	0	0	0	0	0	1139.39	1.51176e+07	1.51176e+07	1.51176e+07	1.51176e+07	7.6143e+06	7.6143e+06	7.6143e+06	7.41153e+06	7.41153e+06	7.41153e+06	7.41153e+06	7.1828e+06	7.1828e+06	7.1828e+06	7.1828e+06	6.94493e+06	6.94493e+06	6.94493e+06	6.94493e+06	5.84855e+06	5.84855e+06	5.84855e+06	5.84855e+06	4.64348e+06	4.64348e+06	4.64348e+06	4.64348e+06	4.5017e+06	4.5017e+06	4.5017e+06	4.5017e+06	4.0413e+06	4.0413e+06	4.0413e+06	4.0413e+06	3.58599e+06	3.58599e+06	3.58599e+06	3.58599e+06
57.0285	0.677483	0	0	0	0	0	0	0	1151.52	1.51176e+07	1.51176e+07	1.51176e+07	1.51176e+07	7.6143e+06	7.6143e+06	7.6143e+06	7.41153e+06	7.41153e+06	7.41153e+06	7.41153e+06	7.1828e+06	7.1828e+06	7.1828e+06	7.1828e+06	6.94493e+06	6.94493e+06	6.94493e+06	6.94493e+06	5.84855e+06	5.84855e+06	5.84855e+06	5.84855e+06	4.64348e+06	4.64348e+06	4.64348e+06	4.64348e+06	4.5017e+06	4.5017e+06	4.5017e+06	4.5017e+06	4.0413e+06	4.0413e+06	4.0413e+06	4.0413e+06	3.58599e+06	3.58599e+06	3.58599e+06	3.58599e+06
57.6288	0.741325	0	0	0	0	0	0	0	1163.64	1.51176e+07	1.51176e+07	1.51176e+07	1.51176e+07	7.6143e+06	7.6143e+06	7.6143e+06	7.41153e+06	7.41153e+06	7.41153e+06	7.41153e+06	7.1828e+06	7.1828e+06	7.1828e+06	7.1828e+06	6.94493e+06	6.94493e+06	6.94493e+06	6.94493e+06	5.84855e+06	5.84855e+06	5.84855e+06	5.84855e+06	4.64348e+06	4.64348e+06	4.64348e+06	4.64348e+06	4.5017e+06	4.5017e+06	4.5017e+06	4.5017e+06	4.0413e+06	4.0413e+06	4.0413e+06	4.0413e+06	3.58599e+06	3.58599e+06	3.58599e+06	3.58599e+06
58.2291	0.802443	0	0	0	0	0	0	0	1175.76	1.51176e+07	1.51176e+07	1.51176e+07	1.51176e+07	7.6143e+06	7.6143e+06	7.6143e+06	7.41153e+06	7.41153e+06	7.41153e+06	7.41153e+06	7.1828e+06	7.1828e+06	7.1828e+06	7.1828e+06	6.94493e+06	6.94493e+06	6.94493e+06	6.94493e+06	5.84855e+06	5.84855e+06	5.84855e+06	5.84855e+06	4.64348e+06	4.64348e+06	4.64348e+06	4.64348e+06	4.5017e+06	4.5017e+06	4.5017e+06	4.5017e+06	4.0413e+06	4.0413e+06	4.0413e+06	4.0413e+06	3.58599e+06	3.58599e+06	3.58599e+06	3.58599e+06
58.8294	0.859939	0	0	0	0	0	0	0	1187.88	1.51176e+07	1.51176e+07	1.51176e+07	1.51176e+07	7.6143e+06	7.6143e+06	7.6143e+06	7.41153e+06	7.41153e+06	7.41153e+06	7.41153e+06	7.1828e+06	7.1828e+06	7.1828e+06	7.1828e+06	6.94493e+06	6.94493e+06	6.94493e+06	6.94493e+06	5.84855e+06	5.84855e+06	5.84855e+06	5.84855e+06	4.64348e+06	4.64348e+06	4.64348e+06	4.64348e+06	4.5017e+06	4.5017e+06	4.5017e+06	4.5017e+06	4.0413e+06	4.0413e+06	4.0413e+06	4.0413e+06	3.58599e+06	3.58599e+06	3.58599e+06	3.58599e+06
59.4297	0.912917	0	0	0	0	0	0	0
60.03	0.960479	0	0	0	0	0	0	0
60.6303	1.00173	0	0	0	0	0	0	0
61.2306	1.03852	0	0	0	0	0	0	0
61.8309	1.0731	0	0	0	0	0	0	0
62.4312	1.10573	0	0	0	0	0	0	0
63.0315	1.13668	0	0	0	0	0	0	0
63.6318	1.16621	0	0	0	0	0	0	0
64.2321	1.19458	0	0	0	0	0	0	0
64.8324	1.22207	0	0	0	0	0	0	0
65.4327	1.24892	0	0	0	0	0	0	0
66.033	1.27542	0	0	0	0	0	0	0
66.6333	1.30182	0	0	0	0	0	0	0
67.2336	1.32838	0	0	0	0	0	0	0
67.8339	1.35537	0	0	0	0	0	0	0
68.4342	1.38306	0	0	0	0	0	0	0
69.0345	1.4117	0	0	0	0	0	0	0
69.6348	1.44157	0	0	0	0	0	0	0
70.2351	1.47292	0	0	0	0	0	0	0
70.8354	1.50602	0	0	0	0	0	0	0
71.4357	1.54114	0	0	0	0	0	0	0
72.036	1.57853	0	0	0	0	0	0	0
72.6363	1.61847	0	0	0	0	0	0	0
73.2366	1.6609	0.00351442	0	0	0	0	0	0
73.8369	1.70543	0.0162503	0	0	0	0	0	0
74.4372	1.75205	0.0375679	0	0	0	0	0	0
75.0375	1.80081	0.0667128	0	0	0	0	0	0
75.6378	1.85171	0.10293	0	0	0	0	0	0
76.2381	1.90478	0.145466	0	0	0	0	0	0
76.8384	1.96004	0.193564	0	0	0	0	0	0
77.4387	2.01753	0.246472	0	0	0	0	0	0
78.039	2.07725	0.303433	0	0	0	0	0	0
78.6393	2.13924	0.363694	0	0	0	0	0	0
79.2396	2.20351	0.4265	0	0	0	0	0	0
79.8399	2.2701	0.491096	0	0	0	0	0	0
80.4402	2.33901	0.556728	0	0	0	0	0	0
81.0405	2.41028	0.62264	0	0	0	0	0	0
81.6408	2.48393	0.688079	0	0	0	0	0	0
82.2411	2.55998	0.75229	0	0	0	0	0	0
82.8414	2.63846	0.814518	0	0	0	0	0	0
83.4417	2.71938	0.874009	0	0	0	0	0	0
84.042	2.80277	0.930008	0	0	0	0	0	0
84.6423	2.88866	0.981759	0	0	0	0	0	0
85.2426	2.97742	1.02919	0	0	0	0	0	0
85.8429	3.07031	1.07433	0	0	0	0	0	0
86.4432	3.16759	1.11766	0	0	0	0	0	0
87.0435	3.26943	1.1595	0	0	0	0	0	0
87.6438	3.37597	1.20019	0	0	0	0	0	0
88.2441	3.48737	1.24004	0	0	0	0	0	0
88.8444	3.6038	1.27937	0	0	0	0	0	0
89.4447	3.72541	1.31851	0	0	0	0	0	0
90.045	3.85235	1.35779	0	0	0	0	0	0
90.6453	3.9848	1.39751	0	0	0	0	0	0
91.2456	4.12289	1.43801	0	0	0	0	0	0
91.8459	4.2668	1.47961	0	0	0	0	0	0
92.4462	4.41668	1.52263	0	0	0	0	0	0
93.0465	4.57269	1.5674	0	0	0	0	0	0
93.6468	4.73498	1.61423	0	0	0	0	0	0
94.2471	4.90372	1.66345	0	0	0	0	0	0
94.8474	5.07906	1.71538	0	0	0	0	0	0
95.4477	5.26116	1.77035	0	0	0	0	0	0
96.048	5.45018	1.82868	0	0	0	0	0	0
96.6483	5.64628	1.89069	0	0	0	0	0	0
97.2486	5.85053	1.95678	0	0	0	0	0	0
97.8489	6.06946	2.02767	0	0	0	0	0	0
98.4492	6.3044	2.10352	0	0	0	0	0	0
99.0495	6.55543	2.18436	0	0	0	0	0	0
99.6498	6.82264	2.27024	0	0	0	0	0	0
100.25	7.10612	2.3612	0	0	0	0	0	0
100.85	7.40598	2.45726	0	0	0	0	0	0
101.451	7.72228	2.55848	0	0	0	0	0	0
102.051	8.05514	2.66488	0	0	0	0	0	0
102.651	8.40463	2.77652	0	0	0	0	0	0
103.252	8.77085	2.89342	0	0	0	0	0	0
103.852	9.1539	3.01563	0	0	0	0	0	0
104.452	9.55385	3.14319	0	0	0	0	0	0
105.053	9.97081	3.27613	0	0	0	0	0	0
105.653	10.4049	3.4145	0	0	0	0	0	0
106.253	10.8561	3.55833	0	0	0	0	0	0
106.853	11.3246	3.70766	0	0	0	0	0	0
107.454	11.8105	3.86253	0	0	0	0	0	0
108.054	12.3138	4.02298	0	0	0	0	0	0
108.654	12.8347	4.18905	0	0	0	0	0	0
109.255	13.3741	4.36106	0	0	0	0	0	0
109.855	13.9491	4.54441	0	0	0	0	0	0
110.455	14.5667	4.74131	0	0	0	0	0	0
111.056	15.2278	4.952	0	0	0	0	0	0
111.656	15.9331	5.1767	0	0	0	0	0	0
112.256	16.6835	5.41562	0	0	0	0	0	0
112.856	17.4797	5.66899	0	0	0	0	0	0
113.457	18.3224	5.93705	0	0	0	0	0	0
114.057	19.2126	6.21999	0	0	0	0	0	0
114.657	20.151	6.51807	0	0	0	0	0	0
115.258	21.1384	6.83148	0	0	0	0	0	0
115.858	22.1756	7.16047	0	0	0	0	0	0
116.458	23.2634	7.50525	0	0	0	0	0	0
117.059	24.4025	7.86605	0	0	0	0	0	0
117.659	25.5938	8.24308	0	0	0	0	0	0
118.259	26.8381	8.63658	0	0	0	0	0	0
118.859	28.1361	9.04676	0	0	0	0	0	0
119.46	29.4886	9.47386	0	0	0	0	0	0
120.06	30.8965	9.91809	0	0	0	0	0	0
120.66	32.3605	10.3797	0	0	0	0	0	0
121.261	33.8818	10.8589	0	0	0	0	0	0
121.861	35.5187	11.373	0	0	0	0	0	0
122.461	37.3148	11.9346	0	0	0	0	0	0
123.062	39.271	12.5443	0	0	0	0	0	0
123.662	41.3886	13.2025	0	0	0	0	0	0
124.262	43.6686	13.9096	0	0	0	0	0	0
124.862	46.1121	14.6662	0	0	0	0	0	0
125.463	48.7203	15.4727	0	0	0	0	0	0
126.063	51.4944	16.3295	0	0	0	0	0	0
126.663	54.4353	17.2372	0	0	0	0	0	0
127.264	57.5443	18.1961	0	0	0	0	0	0
127.864	60.8224	19.2068	0	0	0	0	0	0
128.464	64.2707	20.2697	0	0	0	0	0	0
129.065	67.8905	21.3853	0	0	0	0	0	0
129.665	71.6827	22.554	0	0	0	0	0	0
130.265	75.6486	23.7762	0	0	0	0	0	0
130.865	79.7891	25.0526	0	0	0	0	0	0
131.466	84.1056	26.3834	0	0	0	0	0	0
132.066	88.599	27.7692	0	0	0	0	0	0
132.666	93.2704	29.2104	0	0	0	0	0	0
133.267	98.1211	30.7076	0	0	0	0	0	0
133.867	103.299	32.307	0.00269643	0.00370541	0	0	0	0
134.467	109.032	34.0793	0.0120044	0.016358	0	0	0	0
135.068	115.326	36.026	0.0276778	0.0373876	0	0	0	0
135.668	122.185	38.1482	0.049428	0.0661649	0	0	0	0
136.268	129.615	40.447	0.0769663	0.10206	0	0	0	0
136.868	137.62	42.9232	0.110004	0.144445	0	0	0	0
137.469	146.206	45.5779	0.148252	0.192689	0	0	0	0
138.069	155.376	48.412	0.191422	0.246164	0	0	0	0
138.669	165.135	51.4267	0.239225	0.304239	0	0	0	0
139.27	175.488	54.6228	0.291373	0.366286	0	0	0	0
139.87	186.44	58.0015	0.347576	0.431676	0	0	0	0
140.47	197.995	61.5635	0.407546	0.499778	0	0	0	0
141.071	210.159	65.3101	0.470995	0.569964	0	0	0	0
141.671	222.935	69.2422	0.537633	0.641603	0	0	0	0
142.271	236.329	73.3607	0.607172	0.714068	0	0	0	0
142.871	250.345	77.6667	0.679322	0.786729	0	0	0	0
143.472	264.988	82.1612	0.753797	0.858955	0	0	0	0
144.072	280.262	86.8451	0.830305	0.930118	0	0	0	0
144.672	296.173	91.7195	0.90856	0.999589	0	0	0	0
145.273	312.724	96.7854	0.988272	1.06674	0	0	0	0
145.873	330.305	102.153	1.07147	1.13165	0	0	0	0
146.473	350.043	108.147	1.16495	1.19624	0	0	0	0
147.074	372.016	114.789	1.26942	1.26093	0	0	0	0
147.674	396.23	122.082	1.38517	1.32603	0	0	0	0
148.274	422.69	130.031	1.51249	1.39186	0	0	0	0
148.874	451.402	138.637	1.65166	1.45872	0	0	0	0
149.475	482.372	147.903	1.80297	1.52692	0	0	0	0
150.075	515.605	157.833	1.9667	1.59676	0	0	0	0
150.675	551.107	168.43	2.14315	1.66857	0	0	0	0
151.276	588.883	179.695	2.33261	1.74264	0	0	0	0
151.876	628.94	191.633	2.53535	1.81928	0	0	0	0
152.476	671.281	204.246	2.75166	1.89881	0	0	0	0
153.077	715.914	217.538	2.98184	1.98154	0	0	0	0
153.677	762.844	231.51	3.22617	2.06776	0	0	0	0
154.277	812.076	246.166	3.48493	2.15779	0	0	0	0
154.877	863.615	261.509	3.75842	2.25195	0	0	0	0
155.478	917.469	277.542	4.04692	2.35053	0	0	0	0
156.078	973.641	294.268	4.35071	2.45384	0	0	0	0
156.678	1032.14	311.69	4.67009	2.56221	0	0	0	0
157.279	1092.97	329.81	5.00534	2.67593	0	0	0	0
157.879	1156.95	348.872	5.36525	2.79588	0	0	0	0
158.479	1228.93	370.287	5.79991	2.92563	0	0	0	0
159.08	1309.69	394.282	6.31745	3.0657	0	0	0	0
159.68	1399.21	420.854	6.91778	3.21608	0	0	0	0
160.28	1497.47	449.998	7.60083	3.37672	0	0	0	0
160.88	1604.47	481.712	8.36655	3.54759	0	0	0	0
161.481	1720.2	515.991	9.21485	3.72867	0	0	0	0
162.081	1844.63	552.832	10.1457	3.91993	0	0	0	0
162.681	1977.76	592.23	11.1589	4.12132	0	0	0	0
163.282	2119.57	634.183	12.2546	4.33283	0	0	0	0
163.882	2270.06	678.687	13.4325	4.55442	0	0	0	0
164.482	2429.2	725.737	14.6927	4.78607	0	0	0	0
165.083	2596.99	775.33	16.0351	5.02773	0	0	0	0
165.683	2773.41	827.463	17.4596	5.27938	0	0	0	0
166.283	2958.45	882.131	18.966	5.54099	0	0	0	0
166.883	3152.1	939.332	20.5545	5.81253	0	0	0	0
167.484	3354.34	999.06	22.2248	6.09396	0	0	0	0
168.084	3565.16	1061.31	23.977	6.38526	0	0	0	0
168.684	3784.55	1126.09	25.8109	6.6864	0	0	0	0
169.285	4012.5	1193.38	27.7265	6.99734	0	0	0	0
169.885	4250.17	1263.54	29.7429	7.31894	0	0	0	0
170.485	4514.91	1341.72	32.1404	7.66405	0	0	0	0
171.086	4812.31	1429.59	35.0101	8.03673	0	0	0	0
171.686	5142.28	1527.07	38.3504	8.43678	0	0	0	0
172.286	5504.69	1634.11	42.1598	8.86399	0	0	0	0
172.886	5899.44	1750.64	46.4366	9.31816	0	0	0	0
173.487	6326.4	1876.6	51.1793	9.79908	0	0	0	0
174.087	6785.47	2011.94	56.3863	10.3065	0	0	0	0
174.687	7276.52	2156.58	62.056	10.8403	0	0	0	0
175.288	7799.45	2310.47	68.1868	11.4003	0	0	0	0
175.888	8354.14	2473.54	74.7772	11.9861	0	0	0	0
176.488	8940.48	2645.74	81.8255	12.5977	0	0	0	0
177.089	9558.35	2826.99	89.3303	13.2347	0	0	0	0
177.689	10207.6	3017.25	97.2898	13.8971	0	0	0	0
178.289	10888.2	3216.45	105.703	14.5845	0	0	0	0
178.889	11600	3424.52	114.567	15.2969	0	0	0	0
179.49	12342.8	3641.41	123.881	16.0339	0	0	0	0
180.09	13116.7	3867.05	133.644	16.7954	0	0	0	0
180.69	13921.3	4101.38	143.854	17.5812	0	0	0	0
181.291	14756.7	4344.35	154.509	18.391	0	0	0	0
181.891	15623.4	4596.05	165.623	19.225	0	0	0	0
182.491	16575.2	4870.78	178.45	20.11	0	0	0	0
183.092	17645.8	5177.47	193.775	21.0627	0	0	0	0
183.692	18833.7	5515.87	211.583	22.0821	0	0	0	0
184.292	20137.9	5885.73	231.857	23.1674	0	0	0	0
184.892	21556.9	6286.79	254.581	24.3177	0	0	0	0
185.493	23089.7	6718.8	279.738	25.5321	0	0	0	0
186.093	24734.9	7181.51	307.313	26.8098	0	0	0	0
186.693	26491.2	7674.68	337.289	28.1499	0	0	0	0
187.294	28357.6	8198.04	369.65	29.5516	0	0	0	0
187.894	30332.6	8751.35	404.379	31.0139	0	0	0	0
188.494	32415	9334.36	441.461	32.536	0	0	0	0
189.095	34603.7	9946.81	480.879	34.117	0	0	0	0
189.695	36897.4	10588.4	522.617	35.7561	0	0	0	0
190.295	39294.7	11259	566.657	37.4524	0	0	0	0
190.895	41794.5	11958.3	612.986	39.2051	0	0	0	0
191.496	44395.6	12686	661.585	41.0132	0	0	0	0
192.096	47096.6	13441.9	712.438	42.8759	0	0	0	0
192.696	49896.4	14225.7	765.53	44.7923	0	0	0	0
193.297	52793.6	15037.3	820.845	46.7616	0	0	0	0
193.897	55787.1	15876.2	878.365	48.7828	0	0	0	0
194.497	58990.5	16774.1	942.183	50.8973	0	0	0	0
195.098	62550.9	17771.6	1017.6	53.158	0	0	0	0
195.698	66463.7	18867.3	1104.52	55.5621	0	0	0	0
196.298	70723.5	20059.6	1202.81	58.1069	0	0	0	0
196.898	75325.2	21347	1312.37	60.7892	0	0	0	0
197.499	80263.6	22727.9	1433.06	63.6063	0	0	0	0
198.099	85533.3	24200.8	1564.76	66.5552	0	0	0	0
198.699	91129.1	25764	1707.36	69.6328	0	0	0	0
199.3	97045.8	27416.1	1860.72	72.8364	0	0	0	0
199.9	103278	29155.5	2024.73	76.163	0	0	0	0
200.5	109821	30980.5	2199.27	79.6095	0	0	0	0
201.101	116669	32889.7	2384.21	83.1732	0	0	0	0
201.701	123817	34881.5	2579.43	86.8511	0	0	0	0
202.301	131259	36954.3	2784.81	90.6402	0	0	0	0
202.901	138991	39106.5	3000.23	94.5376	0	0	0	0
203.502	147007	41336.7	3225.56	98.5403	0	0	0	0
204.102	155302	43643.2	3460.69	102.646	0	0	0	0
204.702	163871	46024.5	3705.49	106.85	0	0	0	0
205.303	172708	48479	3959.85	111.152	0	0	0	0
205.903	181808	51005.2	4223.63	115.546	0	0	0	0
206.503	191349	53650.9	4506.44	120.082	0	0	0	0
207.104	201785	56538.5	4832.74	124.88	0	0	0	0
207.704	213117	59668.9	5203.09	129.939	0	0	0	0
208.304	225327	63036.7	5616.86	135.25	0	0	0	0
208.904	238394	66636.2	6073.36	140.804	0	0	0	0
209.505	252299	70462.1	6571.96	146.592	0	0	0	0
210.105	267020	74508.9	7111.99	152.607	0	0	0	0
210.705	282539	78770.9	7692.8	158.839	0	0	0	0
211.306	298834	83242.8	8313.73	165.281	0	0	0	0
211.906	315887	87919.1	8974.11	171.922	0	0	0	0
212.506	333676	92794.2	9673.3	178.756	0	0	0	0
213.107	352182	97862.7	10410.6	185.773	0	0	0	0
213.707	371384	103119	11185.5	192.964	0	0	0	0
214.307	391264	108558	11997.1	200.322	0	0	0	0
214.907	411799	114174	12845	207.837	0	0	0	0
215.508	432972	119961	13728.3	215.501	0	0	0	0
216.108	454760	125914	14646.5	223.306	0	0	0	0
216.708	477145	132027	15599	231.242	0	0	0	0
217.309	500106	138295	16584.9	239.302	0	0	0	0
217.909	523623	144713	17603.8	247.476	0	0	0	0
218.509	547883	151329	18671.1	255.8	0	0	0	0
219.11	573892	158402	19866.7	264.477	0	0	0	0
219.71	601728	165956	21198.9	273.519	0	0	0	0
220.31	631328	173973	22664.8	282.906	0	0	0	0
220.91	662627	182437	24261.2	292.618	0	0	0	0
221.511	695559	191333	25985.1	302.635	0	0	0	0
222.111	730060	200644	27833.6	312.937	0	0	0	0
222.711	766066	210354	29803.6	323.506	0	0	0	0
223.312	803511	220447	31892.1	334.32	0	0	0	0
223.912	842330	230906	34096	345.361	0	0	0	0
224.512	882459	241717	36412.3	356.609	0	0	0	0
225.113	923833	252862	38838.1	368.043	0	0	0	0
225.713	966387	264325	41370.2	379.645	0	0	0	0
226.313	1.01006e+06	276091	44005.7	391.395	0	0	0	0
226.913	1.05478e+06	288142	46741.5	403.272	0	0	0	0
227.514	1.10048e+06	300464	49574.6	415.257	0	0	0	0
228.114	1.14711e+06	313040	52501.9	427.331	0	0	0	0
228.714	1.19459e+06	325853	55520.6	439.473	0	0	0	0
229.315	1.24286e+06	338888	58627.5	451.665	0	0	0	0
229.915	1.29186e+06	352128	61819.5	463.885	0	0	0	0
230.515	1.34166e+06	365597	65109.7	476.138	0	0	0	0
231.116	1.39388e+06	379727	68678.6	488.671	0	0	0	0
231.716	1.44884e+06	394604	72569.3	501.532	0	0	0	0
232.316	1.50637e+06	410184	76770.9	514.69	0	0	0	0
232.916	1.56631e+06	426423	81272.4	528.115	0	0	0	0
233.517	1.62849e+06	443274	86063.2	541.777	0	0	0	0
234.117	1.69274e+06	460693	91132.2	555.645	0	0	0	0
234.717	1.75891e+06	478634	96468.6	569.69	0	0	0	0
235.318	1.82682e+06	497053	102062	583.88	0	0	0	0
235.918	1.89631e+06	515905	107900	598.186	0	0	0	0
236.518	1.96721e+06	535144	113974	612.576	0	0	0	0
237.119	2.03936e+06	554724	120271	627.022	0	0	0	0
237.719	2.11258e+06	574602	126782	641.492	0	0	0	0
238.319	2.18672e+06	594732	133495	655.956	0	0	0	0
238.919	2.26161e+06	615069	140399	670.384	0	0	0	0
239.52	2.33708e+06	635568	147484	684.746	0	0	0	0
240.12	2.41296e+06	656183	154738	699.011	0	0	0	0
240.72	2.4891e+06	676870	162151	713.148	0	0	0	0
241.321	2.56531e+06	697584	169712	727.128	0	0	0	0
241.921	2.64145e+06	718278	177410	740.921	0	0	0	0
242.521	2.71738e+06	738921	185240	754.502	0	0	0	0
243.122	2.79516e+06	760015	193459	768.208	0	0	0	0
243.722	2.87572e+06	781794	202195	782.189	0	0	0	0
244.322	2.95873e+06	804180	211420	796.389	0	0	0	0
244.922	3.04384e+06	827096	221109	810.752	0	0	0	0
245.523	3.13072e+06	850464	231236	825.223	0	0	0	0
246.123	3.21903e+06	874205	241776	839.744	0	0	0	0
246.723	3.30844e+06	898243	252702	854.26	0	0	0	0
247.324	3.39862e+06	922500	263988	868.714	0	0	0	0
247.924	3.48921e+06	946896	275610	883.051	0	0	0	0
248.524	3.5799e+06	971356	287540	897.214	0	0	0	0
249.125	3.67034e+06	995801	299753	911.148	0	0	0	0
249.725	3.76019e+06	1.02015e+06	312223	924.795	0	0	0	0
250.325	3.84912e+06	1.04433e+06	324924	938.1	0	0	0	0
250.925	3.9368e+06	1.06827e+06	337831	951.007	0	0	0	0
251.526	4.02288e+06	1.09187e+06	350917	963.459	0	0	0	0
252.126	4.10703e+06	1.11507e+06	364156	975.401	0	0	0	0
252.726	4.18892e+06	1.13779e+06	377523	986.777	0	0	0	0
253.327	4.2682e+06	1.15996e+06	390993	997.529	0	0	0	0
253.927	4.34454e+06	1.18148e+06	404538	1007.6	0	0	0	0
254.527	4.41761e+06	1.20229e+06	418133	1016.94	0	0	0	0
255.128	4.49053e+06	1.22306e+06	432003	1025.97	0	0	0	0
255.728	4.5666e+06	1.24453e+06	446396	1035.18	0	0	0	0
256.328	4.64511e+06	1.26653e+06	461268	1044.5	0	0	0	0
256.928	4.72535e+06	1.2889e+06	476578	1053.85	0	0	0	0
257.529	4.80659e+06	1.3115e+06	492283	1063.18	0	0	0	0
258.129	4.88812e+06	1.33416e+06	508342	1072.42	0	0	0	0
258.729	4.96921e+06	1.35673e+06	524713	1081.49	0	0	0	0
259.33	5.04915e+06	1.37904e+06	541353	1090.33	0	0	0	0
259.93	5.12722e+06	1.40095e+06	558221	1098.88	0	0	0	0
260.53	5.2027e+06	1.42229e+06	575273	1107.06	0	0	0	0
261.131	5.27487e+06	1.4429e+06	592469	1114.8	0	0	0	0
261.731	5.34302e+06	1.46263e+06	609766	1122.05	0	0	0	0
262.331	5.40642e+06	1.48133e+06	627121	1128.72	0	0	0	0
262.931	5.46435e+06	1.49883e+06	644494	1134.76	0	0	0	0
263.532	5.5161e+06	1.51498e+06	661841	1140.09	0	0	0	0
264.132	5.56095e+06	1.52962e+06	679120	1144.65	0	0	0	0
264.732	5.59817e+06	1.54259e+06	696291	1148.37	0	0	0	0
265.333	5.62706e+06	1.55373e+06	713309	1151.18	0	0	0	0
265.933	5.64689e+06	1.56289e+06	730134	1153.02	0	0	0	0
266.533	5.65694e+06	1.56992e+06	746723	1153.81	0	0	0	0
267.134	5.65974e+06	1.57532e+06	763209	1153.73	0	0	0	0
267.734	5.66215e+06	1.58053e+06	779935	1153.25	0	0	0	0
268.334	5.66445e+06	1.58559e+06	796874	1152.43	0	0	0	0
268.934	5.66663e+06	1.59049e+06	813981	1151.28	0	0	0	0
269.535	5.66868e+06	1.5952e+06	831212	1149.81	0	0	0	0
270.135	5.67061e+06	1.59972e+06	848525	1148.05	0	0	0	0
270.735	5.67242e+06	1.60403e+06	865876	1146.02	0	0	0	0
271.336	5.6741e+06	1.60812e+06	883220	1143.73	0	0	0	0
271.936	5.67566e+06	1.61198e+06	900515	1141.2	0	0	0	0
272.536	5.67709e+06	1.61558e+06	917717	1138.46	0	0	0	0
273.137	5.6784e+06	1.61893e+06	934782	1135.52	0	0	0	0
273.737	5.67957e+06	1.622e+06	951667	1132.4	0	0	0	0
274.337	5.68062e+06	1.62477e+06	968329	1129.12	0	0	0	0
274.937	5.68154e+06	1.62725e+06	984723	1125.7	0	0	0	0
275.538	5.68233e+06	1.62941e+06	1.00081e+06	1122.15	0	0	0	0
276.138	5.68298e+06	1.63123e+06	1.01654e+06	1118.51	0	0	0	0
276.738	5.68351e+06	1.63271e+06	1.03187e+06	1114.77	0	0	0	0
277.339	5.6839e+06	1.63384e+06	1.04676e+06	1110.98	0	0	0	0
277.939	5.68416e+06	1.63459e+06	1.06116e+06	1107.13	0	0	0	0
278.539	5.68428e+06	1.63495e+06	1.07504e+06	1103.26	0	0	0	0
279.14	5.68281e+06	1.63469e+06	1.08846e+06	1099.26	0	0	0	0
279.74	5.67369e+06	1.63287e+06	1.10191e+06	1094.66	0	0	0	0
280.34	5.65677e+06	1.62947e+06	1.11539e+06	1089.44	0	0	0	0
280.94	5.63263e+06	1.62462e+06	1.12886e+06	1083.65	0	0	0	0
281.541	5.60186e+06	1.61843e+06	1.14228e+06	1077.33	0	0	0	0
282.141	5.56506e+06	1.61101e+06	1.15559e+06	1070.53	0	0	0	0
282.741	5.52281e+06	1.60246e+06	1.16874e+06	1063.3	0	0	0	0
283.342	5.47571e+06	1.59291e+06	1.1817e+06	1055.66	0	0	0	0
283.942	5.42435e+06	1.58247e+06	1.19442e+06	1047.68	0	0	0	0
284.542	5.36931e+06	1.57124e+06	1.20684e+06	1039.39	0	0	0	0
285.143	5.31118e+06	1.55935e+06	1.21893e+06	1030.84	0	0	0	0
285.743	5.25057e+06	1.5469e+06	1.23063e+06	1022.07	0	0	0	0
286.343	5.18805e+06	1.534e+06	1.24189e+06	1013.13	0	0	0	0
286.943	5.12421e+06	1.52077e+06	1.25268e+06	1004.06	0	0	0	0
287.544	5.05965e+06	1.50732e+06	1.26294e+06	994.905	0	0	0	0
288.144	4.99496e+06	1.49376e+06	1.27263e+06	985.711	0	0	0	0
288.744	4.93073e+06	1.4802e+06	1.2817e+06	976.521	0	0	0	0
289.345	4.86754e+06	1.46676e+06	1.2901e+06	967.381	0	0	0	0
289.945	4.80599e+06	1.45355e+06	1.29778e+06	958.333	0	0	0	0
290.545	4.74667e+06	1.44068e+06	1.30471e+06	949.423	0	0	0	0
291.146	4.68971e+06	1.42817e+06	1.3109e+06	940.661	0	0	0	0
291.746	4.63127e+06	1.41517e+06	1.31694e+06	931.754	0	0	0	0
292.346	4.5705e+06	1.40151e+06	1.32297e+06	922.642	0	0	0	0
292.946	4.50764e+06	1.38724e+06	1.32895e+06	913.342	0	0	0	0
293.547	4.44291e+06	1.37241e+06	1.33484e+06	903.87	0	0	0	0
294.147	4.37654e+06	1.35709e+06	1.34062e+06	894.244	0	0	0	0
294.747	4.30876e+06	1.34131e+06	1.34626e+06	884.482	0	0	0	0
295.348	4.23978e+06	1.32513e+06	1.35171e+06	874.601	0	0	0	0
295.948	4.16983e+06	1.30861e+06	1.35696e+06	864.618	0	0	0	0
296.548	4.09914e+06	1.2918e+06	1.36196e+06	854.55	0	0	0	0
297.149	4.02793e+06	1.27475e+06	1.36669e+06	844.416	0	0	0	0
297.749	3.95644e+06	1.2575e+06	1.3711e+06	834.231	0	0	0	0
298.349	3.88487e+06	1.24013e+06	1.37518e+06	824.014	0	0	0	0
298.949	3.81347e+06	1.22267e+06	1.37888e+06	813.782	0	0	0	0
299.55	3.74245e+06	1.20519e+06	1.38218e+06	803.552	0	0	0	0
300.15	3.67204e+06	1.18773e+06	1.38504e+06	793.342	0	0	0	0
300.75	3.60246e+06	1.17034e+06	1.38743e+06	783.169	0	0	0	0
301.351	3.53394e+06	1.15308e+06	1.38931e+06	773.049	0	0	0	0
301.951	3.46671e+06	1.13601e+06	1.39066e+06	763.002	0	0	0	0
302.551	3.40098e+06	1.11917e+06	1.39145e+06	753.043	0	0	0	0
303.152	3.33695e+06	1.1026e+06	1.39163e+06	743.187	0	0	0	0
303.752	3.27335e+06	1.08598e+06	1.39131e+06	733.303	0	0	0	0
304.352	3.2096e+06	1.06916e+06	1.39054e+06	723.338	0	0	0	0
304.952	3.14579e+06	1.05216e+06	1.38936e+06	713.307	0	0	0	0
305.553	3.082e+06	1.03503e+06	1.38779e+06	703.225	0	0	0	0
306.153	3.01833e+06	1.01779e+06	1.38585e+06	693.108	0	0	0	0
306.753	2.95488e+06	1.00048e+06	1.38359e+06	682.971	0	0	0	0
307.354	2.89173e+06	983122	1.38101e+06	672.83	0	0	0	0
307.954	2.82898e+06	965753	1.37816e+06	662.698	0	0	0	0
308.554	2.76671e+06	948405	1.37505e+06	652.593	0	0	0	0
309.155	2.70504e+06	931109	1.37172e+06	642.529	0	0	0	0
309.755	2.64403e+06	913897	1.36819e+06	632.522	0	0	0	0
310.355	2.58379e+06	896801	1.36449e+06	622.586	0	0	0	0
310.955	2.52441e+06	879853	1.36065e+06	612.738	0	0	0	0
311.556	2.46599e+06	863084	1.35669e+06	602.992	0	0	0	0
312.156	2.4086e+06	846527	1.35263e+06	593.364	0	0	0	0
312.756	2.35235e+06	830213	1.34852e+06	583.869	0	0	0	0
313.357	2.29733e+06	814174	1.34437e+06	574.523	0	0	0	0
313.957	2.24363e+06	798441	1.34021e+06	565.34	0	0	0	0
314.557	2.19134e+06	783047	1.33608e+06	556.337	0	0	0	0
315.158	2.14056e+06	768024	1.33198e+06	547.528	0	0	0	0
315.758	2.09079e+06	753230	1.32772e+06	538.862	0	0	0	0
316.358	2.04152e+06	738518	1.32309e+06	530.28	0	0	0	0
316.958	1.99278e+06	723899	1.31811e+06	521.781	0	0	0	0
317.559	1.94461e+06	709386	1.3128e+06	513.367	0	0	0	0
318.159	1.89705e+06	694990	1.30719e+06	505.038	0	0	0	0
318.759	1.85013e+06	680723	1.3013e+06	496.793	0	0	0	0
319.36	1.80388e+06	666597	1.29514e+06	488.634	0	0	0	0
319.96	1.75835e+06	652624	1.28876e+06	480.56	0	0	0	0
320.56	1.71355e+06	638815	1.28216e+06	472.572	0	0	0	0
321.161	1.66954e+06	625184	1.27537e+06	464.67	0	0	0	0
321.761	1.62634e+06	611740	1.26841e+06	456.855	0	0	0	0
322.361	1.58399e+06	598497	1.26131e+06	449.126	0	0	0	0
322.961	1.54252e+06	585466	1.25408e+06	441.484	0	0	0	0
323.562	1.50197e+06	572659	1.24676e+06	433.93	0	0	0	0
324.162	1.46237e+06	560088	1.23936e+06	426.463	0	0	0	0
324.762	1.42376e+06	547765	1.23191e+06	419.084	0	0	0	0
325.363	1.38617e+06	535701	1.22443e+06	411.793	0	0	0	0
325.963	1.34964e+06	523909	1.21694e+06	404.591	0	0	0	0
326.563	1.3142e+06	512400	1.20946e+06	397.477	0	0	0	0
327.164	1.27988e+06	501186	1.20202e+06	390.453	0	0	0	0
327.764	1.24651e+06	490219	1.19454e+06	383.498	0	0	0	0
328.364	1.21365e+06	479389	1.18684e+06	376.578	0	0	0	0
328.964	1.18132e+06	468697	1.17893e+06	369.697	0	0	0	0
329.565	1.14953e+06	458149	1.17083e+06	362.862	0	0	0	0
330.165	1.11829e+06	447749	1.16256e+06	356.078	0	0	0	0
330.765	1.08763e+06	437502	1.15413e+06	349.353	0	0	0	0
331.366	1.05754e+06	427412	1.14557e+06	342.691	0	0	0	0
331.966	1.02806e+06	417484	1.1369e+06	336.1	0	0	0	0
332.566	999189	407722	1.12812e+06	329.586	0	0	0	0
333.167	970948	398131	1.11928e+06	323.154	0	0	0	0
333.767	943349	388716	1.11037e+06	316.81	0	0	0	0
334.367	916408	379481	1.10142e+06	310.562	0	0	0	0
334.967	890140	370431	1.09245e+06	304.415	0	0	0	0
335.568	864559	361570	1.08347e+06	298.375	0	0	0	0
336.168	839680	352904	1.07451e+06	292.449	0	0	0	0
336.768	815517	344436	1.06559e+06	286.642	0	0	0	0
337.369	792086	336172	1.05672e+06	280.961	0	0	0	0
337.969	769401	328116	1.04792e+06	275.412	0	0	0	0
338.569	747477	320272	1.0392e+06	270.001	0	0	0	0
339.17	726328	312646	1.0306e+06	264.734	0	0	0	0
339.77	705885	305218	1.0221e+06	259.602	0	0	0	0
340.37	685843	297907	1.01359e+06	254.549	0	0	0	0
340.97	666179	290707	1.00507e+06	249.569	0	0	0	0
341.571	646899	283622	996547	244.663	0	0	0	0
342.171	628010	276655	988020	239.833	0	0	0	0
342.771	609520	269807	979494	235.078	0	0	0	0
343.372	591435	263083	970972	230.4	0	0	0	0
343.972	573763	256485	962459	225.8	0	0	0	0
344.572	556509	250015	953957	221.277	0	0	0	0
345.173	539681	243678	945471	216.833	0	0	0	0
345.773	523286	237476	937003	212.469	0	0	0	0
346.373	507330	231411	928559	208.185	0	0	0	0
346.973	491822	225487	920141	203.982	0	0	0	0
347.574	476766	219706	911753	199.86	0	0	0	0
348.174	462171	214073	903398	195.821	0	0	0	0
348.774	448043	208588	895081	191.865	0	0	0	0
349.375	434389	203256	886804	187.993	0	0	0	0
349.975	421217	198079	878573	184.206	0	0	0	0
350.575	408532	193061	870389	180.504	0	0	0	0
351.176	396342	188203	862257	176.888	0	0	0	0
351.776	384628	183502	854176	173.356	0	0	0	0
352.376	373195	178898	846109	169.88	0	0	0	0
352.976	362003	174381	838050	166.457	0	0	0	0
353.577	351055	169950	830006	163.086	0	0	0	0
354.177	340353	165606	821978	159.769	0	0	0	0
354.777	329901	161349	813972	156.506	0	0	0	0
355.378	319701	157182	805991	153.298	0	0	0	0
355.978	309755	153104	798039	150.146	0	0	0	0
356.578	300068	149116	790121	147.05	0	0	0	0
357.179	290641	145219	782240	144.012	0	0	0	0
357.779	281477	141413	774401	141.031	0	0	0	0
358.379	272579	137700	766607	138.109	0	0	0	0
358.979	263951	134080	758862	135.247	0	0	0	0
359.58	255593	130554	751170	132.444	0	0	0	0
360.18	247511	127122	743536	129.702	0	0	0	0
360.78	239705	123786	735963	127.022	0	0	0	0
361.381	232180	120545	728456	124.404	0	0	0	0
361.981	224938	117402	721018	121.849	0	0	0	0
362.581	217981	114356	713654	119.358	0	0	0	0
363.182	211313	111409	706367	116.932	0	0	0	0
363.782	204931	108559	699160	114.57	0	0	0	0
364.382	198736	105776	692001	112.254	0	0	0	0
364.982	192685	103046	684880	109.978	0	0	0	0
365.583	186779	100371	677798	107.741	0	0	0	0
366.183	181017	97751.5	670757	105.543	0	0	0	0
366.783	175401	95186.8	663760	103.385	0	0	0	0
367.384	169930	92677.9	656810	101.267	0	0	0	0
367.984	164606	90225.2	649907	99.1885	0	0	0	0
368.584	159427	87829.1	643055	97.1501	0	0	0	0
369.185	154395	85490.1	636257	95.1518	0	0	0	0
369.785	149510	83208.7	629513	93.1938	0	0	0	0
370.385	144772	80985.3	622827	91.2762	0	0	0	0
370.985	140182	78820.4	616201	89.3991	0	0	0	0
371.586	135740	76714.4	609637	87.5627	0	0	0	0
372.186	131446	74667.8	603137	85.7671	0	0	0	0
372.786	127301	72681	596705	84.0125	0	0	0	0
373.387	123304	70754.4	590341	82.2989	0	0	0	0
373.987	119458	68888.6	584048	80.6265	0	0	0	0
374.587	115760	67083.9	577830	78.9955	0	0	0	0
375.188	112213	65340.9	571687	77.406	0	0	0	0
375.788	108817	63660	565622	75.8581	0	1.5924e-05	0	0
376.388	105530	62026	559613	74.3439	0	0.00674046	0	0
376.988	102321	60426.3	553640	72.8569	0	0.0251139	0	0
377.589	99189.6	58861	547708	71.3971	0	0.0543268	0	0
378.189	96135.6	57330	541819	69.9641	0	0.0935697	0	0
378.789	93159.4	55833.4	535975	68.558	0	0.142033	0	0
379.39	90261.1	54371.3	530180	67.1787	0	0.198908	0	0
379.99	87440.8	52943.5	524436	65.8259	0	0.263384	0	0
380.59	84698.6	51550.2	518747	64.4996	0	0.334652	0	0
381.191	82034.7	50191.4	513115	63.1998	0	0.411902	0	0
381.791	79449.2	48867.1	507542	61.9261	0	0.494326	0	0
382.391	76942.2	47577.3	502033	60.6787	0	0.581114	0	0
382.991	74513.9	46322	496589	59.4572	0	0.671455	0	0
383.592	72164.4	45101.3	491213	58.2617	0	0.764542	0	0
384.192	69893.8	43915.2	485909	57.0919	0	0.859563	0	0
384.792	67702.2	42763.7	480679	55.9478	0	0.955711	0	0
385.393	65589.8	41646.8	475526	54.8293	0	1.05217	0	0
385.993	63556.8	40564.5	470453	53.7363	0	1.14814	0	0
386.593	61603.2	39516.9	465462	52.6686	0	1.24281	0	0
387.194	59729.1	38504	460557	51.626	0	1.33537	0	0
387.794	57934.8	37525.8	455741	50.6086	0	1.425	0	0
388.394	56206.4	36577.2	451001	49.6128	0	1.51241	0	0
388.994	54520.7	35649.5	446314	48.633	0	1.60001	0	0
389.595	52877.1	34742.3	441680	47.6693	0	1.68824	0	0
390.195	51275.4	33855.6	437100	46.7218	0	1.77748	0	0
390.795	49715.4	32989.3	432574	45.7907	0	1.86814	0	0
391.396	48197	32143.2	428102	44.8762	0	1.96061	0	0
391.996	46720	31317.2	423686	43.9786	0	2.05528	0	0
392.596	45284.2	30511.1	419325	43.0979	0	2.15254	0	0
393.197	43889.5	29725	415020	42.2343	0	2.25279	0	0
393.797	42535.6	28958.5	410771	41.3881	0	2.35643	0	0
394.397	41222.5	28211.6	406580	40.5594	0	2.46385	0	0
394.997	39949.9	27484.2	402445	39.7484	0	2.57544	0	0
395.598	38717.6	26776.1	398369	38.9553	0	2.6916	0	0
396.198	37525.5	26087.3	394350	38.1802	0	2.81272	0	0
396.798	36373.4	25417.5	390390	37.4233	0	2.9392	0	0
397.399	35261.1	24766.7	386490	36.6849	0	3.07142	0	0
397.999	34188.5	24134.8	382649	35.9651	0	3.2098	0	0
398.599	33155.4	23521.6	378868	35.264	0	3.35471	0	0
399.2	32161.6	22926.9	375147	34.5819	0	3.50655	0	0
399.8	31207	22350.8	371487	33.9189	0	3.66572	0	0
400.4	30287.2	21791.3	367885	33.2736	0.00251432	3.83384	0	0
401.001	29389.2	21242.9	364329	32.6404	0.015184	4.01515	0	0
401.601	28512.1	20705.4	360817	32.019	0.0375128	4.21009	0	0
402.201	27656	20178.7	357350	31.4093	0.068355	4.41877	0	0
402.801	26820.9	19663.1	353927	30.8113	0.106565	4.6413	0	0
403.402	26006.9	19158.7	350548	30.2249	0.150996	4.87781	0	0
404.002	25214.2	18665.4	347214	29.6502	0.200502	5.1284	0	0
404.602	24442.9	18183.5	343923	29.087	0.253938	5.3932	0	0
405.203	23692.9	17713	340676	28.5355	0.310158	5.67232	0	0
405.803	22964.5	17254	337474	27.9954	0.368016	5.96586	0	0
406.403	22257.7	16806.7	334315	27.4668	0.426366	6.27396	0	0
407.004	21572.7	16371.1	331200	26.9498	0.484062	6.59673	0	0
407.604	20909.4	15947.3	328128	26.4441	0.539958	6.93427	0	0
408.204	20268.1	15535.5	325100	25.9499	0.592908	7.28671	0	0
408.804	19648.8	15135.7	322115	25.4671	0.641766	7.65417	0	0
409.405	19051.6	14748	319174	24.9956	0.685387	8.03675	0	0
410.005	18476.6	14372.6	316275	24.5354	0.722625	8.43458	0	0
410.605	17923.9	14009.5	313420	24.0866	0.752332	8.84776	0	0
411.206	17393.6	13658.9	310608	23.649	0.773365	9.27643	0	0
411.806	16885.8	13320.8	307839	23.2226	0.784576	9.72068	0	0
412.406	16399.3	12994.7	305109	22.807	0.786003	10.1834	0	0
413.007	15926.4	12676.6	302394	22.3993	0.784822	10.6836	0	0
413.607	15465.3	12365.5	299693	21.9989	0.782526	11.2251	0	0
414.207	15016.2	12061.4	297010	21.6059	0.779219	11.8083	0	0
414.807	14578.7	11764.4	294348	21.2202	0.775003	12.4338	0	0
415.408	14153	11474.3	291711	20.8419	0.769982	13.102	0	0
416.008	13738.8	11191.1	289103	20.4709	0.764258	13.8134	0	0
416.608	13336.1	10914.9	286526	20.1072	0.757934	14.5683	0	0
417.209	12944.9	10645.4	283985	19.7508	0.751113	15.3674	0	0
417.809	12564.9	10382.9	281483	19.4018	0.743899	16.2111	0	0
418.409	12196.2	10127	279023	19.0601	0.736394	17.0998	0	0
419.01	11838.7	9877.96	276610	18.7257	0.728701	18.034	0	0
419.61	11492.2	9635.58	274246	18.3986	0.720924	19.0141	0	0
420.21	11156.7	9399.86	271936	18.0788	0.713164	20.0407	0	0
420.81	10832.1	9170.77	269683	17.7663	0.705526	21.1142	0	0
421.411	10518.3	8948.27	267489	17.4611	0.698112	22.2351	0	0
422.011	10215.3	8732.32	265360	17.1631	0.691025	23.4038	0	0
422.611	9922.84	8522.87	263298	16.8725	0.684368	24.6208	0	0
423.212	9640.95	8319.9	261308	16.5892	0.678245	25.8866	0	0
423.812	9369.52	8123.36	259392	16.3131	0.672757	27.2016	0	0
424.412	9108.29	7933.12	257552	16.0442	0.667977	28.5699	0	0
425.013	8854.05	7747.38	255752	15.7807	0.663433	30.056	0	0
425.613	8605.66	7565.48	253980	15.5219	0.65894	31.6846	0	0
426.213	8363.12	7387.44	252237	15.268	0.654501	33.457	0	0
426.813	8126.43	7213.26	250524	15.0187	0.650123	35.3749	0	0
427.414	7895.62	7042.94	248843	14.7742	0.64581	37.4397	0	0
428.014	7670.69	6876.49	247195	14.5344	0.641568	39.6528	0	0
428.614	7451.64	6713.92	245581	14.2994	0.637402	42.0157	0	0
429.215	7238.48	6555.23	244002	14.069	0.633317	44.53	0	0
429.815	7031.23	6400.42	242461	13.8433	0.629319	47.197	0	0
430.415	6829.89	6249.5	240957	13.6223	0.625412	50.0184	0	0
431.016	6634.46	6102.48	239493	13.4059	0.621603	52.9954	0	0
431.616	6444.96	5959.36	238070	13.1942	0.617896	56.1298	0	0
432.216	6261.4	5820.15	236690	12.9872	0.614296	59.4228	0	0
432.816	6083.78	5684.85	235352	12.7847	0.610809	62.876	0	0
433.417	5912.11	5553.46	234059	12.5869	0.60744	66.4908	0	0
434.017	5746.4	5426	232813	12.3938	0.604195	70.2688	0	0
434.617	5586.66	5302.46	231613	12.2052	0.601078	74.2114	0	0
435.218	5432.9	5182.85	230463	12.0212	0.598094	78.3201	0	0
435.818	5285.12	5067.19	229362	11.8418	0.59525	82.5964	0	0
436.418	5143.32	4955.46	228313	11.6669	0.592549	87.0432	0	0
437.019	5005.93	4846.72	227280	11.4955	0.589885	91.8649	0	0
437.619	4871.8	4740.31	226244	11.3268	0.587191	97.2115	0	0
438.219	4740.94	4636.22	225208	11.1609	0.584484	103.091	0	0
438.819	4613.31	4534.43	224178	10.9979	0.581779	109.51	0	0
439.42	4488.92	4434.94	223159	10.8377	0.579093	116.477	0	0
440.02	4367.75	4337.74	222155	10.6804	0.576441	124	0	0
440.62	4249.77	4242.83	221171	10.5261	0.57384	132.086	0	0
441.221	4134.99	4150.19	220213	10.3748	0.571305	140.743	0	0
441.821	4023.38	4059.82	219285	10.2266	0.568853	149.979	0	0
442.421	3914.93	3971.71	218392	10.0816	0.5665	159.8	0	0
443.022	3809.62	3885.84	217539	9.93967	0.564261	170.216	0	0
443.622	3707.45	3802.23	216731	9.80099	0.562153	181.232	0	0
444.222	3608.4	3720.84	215972	9.66559	0.560192	192.858	0	0
444.822	3512.46	3641.68	215268	9.53351	0.558393	205.101	0	0
445.423	3419.61	3564.74	214624	9.4048	0.556773	217.969	0	0
446.023	3329.84	3490.01	214043	9.27951	0.555348	231.468	0	0
446.623	3243.13	3417.49	213532	9.1577	0.554134	245.608	0	0
447.224	3159.47	3347.16	213095	9.03941	0.553147	260.394	0	0
447.824	3078.85	3279.01	212737	8.9247	0.552402	275.836	0	0
448.424	3001.25	3213.04	212463	8.8136	0.551917	291.941	0	0
449.025	2926.16	3148.91	212244	8.7054	0.551597	309.427	0	0
449.625	2852.83	3086.11	212030	8.59898	0.551291	329.35	0	0
450.225	2781.24	3024.64	211824	8.4944	0.550998	351.738	0	0
450.825	2711.38	2964.5	211624	8.39169	0.550717	376.611	0	0
451.426	2643.25	2905.68	211433	8.29091	0.55045	403.989	0	0
452.026	2576.83	2848.17	211249	8.1921	0.550197	433.892	0	0
452.626	2512.11	2791.99	211074	8.09532	0.549959	466.338	0	0
453.227	2449.09	2737.11	210909	8.00061	0.549734	501.349	0	0
453.827	2387.76	2683.54	210753	7.90802	0.549525	538.944	0	0
454.427	2328.11	2631.28	210608	7.81759	0.549332	579.142	0	0
455.028	2270.13	2580.32	210473	7.72939	0.549154	621.963	0	0
455.628	2213.81	2530.66	210350	7.64344	0.548993	667.428	0	0
456.228	2159.13	2482.29	210239	7.55982	0.548849	715.555	0	0
456.828	2106.1	2435.21	210140	7.47855	0.548721	766.365	0	0
457.429	2054.7	2389.42	210055	7.39969	0.548611	819.878	0	0
458.029	2004.93	2344.92	209983	7.32329	0.54852	876.113	0	0
458.629	1956.77	2301.69	209924	7.2494	0.548446	935.089	0	0
459.23	1910.21	2259.75	209881	7.17806	0.548391	996.827	0	0
459.83	1865.25	2219.07	209853	7.10933	0.548356	1061.35	0	0
460.43	1821.88	2179.67	209840	7.04325	0.54834	1128.67	0	0
461.031	1779.93	2141.41	209867	6.97949	0.548414	1201.01	0	0
461.631	1738.95	2103.96	209999	6.917	0.548766	1284.65	0	0
462.231	1698.92	2067.28	210232	6.85574	0.549393	1380.09	0	0
462.831	1659.83	2031.38	210562	6.79574	0.550279	1487.43	0	0
463.432	1621.66	1996.25	210982	6.73702	0.551406	1606.79	0	0
464.032	1584.43	1961.9	211485	6.67961	0.552759	1738.28	0	0
464.632	1548.12	1928.31	212066	6.62354	0.554322	1882.01	0	0
465.233	1512.72	1895.5	212717	6.56883	0.556078	2038.09	0	0
465.833	1478.24	1863.45	213434	6.5155	0.55801	2206.64	0	0
466.433	1444.66	1832.16	214208	6.46359	0.560104	2387.77	0	0
467.034	1411.98	1801.64	215035	6.41312	0.562342	2581.59	0	0
467.634	1380.21	1771.88	215908	6.36411	0.564707	2788.21	0	0
468.234	1349.32	1742.88	216821	6.31659	0.567185	3007.74	0	0
468.834	1319.32	1714.63	217767	6.27058	0.569758	3240.31	0	0
469.435	1290.2	1687.13	218740	6.22612	0.572411	3486.01	0	0
470.035	1261.96	1660.39	219735	6.18323	0.575126	3744.96	0	0
470.635	1234.58	1634.4	220743	6.14193	0.577889	4017.28	0	0
471.236	1208.07	1609.16	221761	6.10225	0.580681	4303.07	0	0
471.836	1182.43	1584.66	222780	6.06421	0.583488	4602.46	0	0
472.436	1157.64	1560.91	223795	6.02785	0.586293	4915.54	0	0
473.037	1133.65	1537.87	224813	5.99296	0.58912	5249.25	0	0
473.637	1110.24	1515.37	225905	5.95838	0.592186	5642.38	0	0
474.237	1087.34	1493.36	227079	5.92402	0.595516	6101.55	0	0
474.837	1064.97	1471.84	228332	5.89	0.599099	6627.35	0	0
475.438	1043.12	1450.81	229663	5.85642	0.602926	7220.39	0	0
476.038	1021.78	1430.25	231067	5.82341	0.606986	7881.27	0	0
476.638	1000.95	1410.16	232543	5.79107	0.611269	8610.59	0	0
477.239	980.633	1390.52	234087	5.75952	0.615763	9408.95	0	0
477.839	960.816	1371.33	235697	5.72886	0.620459	10276.9	0	0
478.439	941.497	1352.58	237369	5.69922	0.625347	11215.2	0	0
479.04	922.674	1334.25	239102	5.67071	0.630415	12224.3	0	0
479.64	904.343	1316.35	240892	5.64343	0.635654	13304.8	0	0
480.24	886.501	1298.86	242736	5.6175	0.641053	14457.3	0	0
480.84	869.143	1281.78	244633	5.59303	0.646601	15682.5	0	0
481.441	852.266	1265.09	246578	5.57014	0.652289	16981	0	0
482.041	835.866	1248.78	248570	5.54894	0.658105	18353.3	0	0
482.641	819.939	1232.86	250605	5.52955	0.66404	19800	0	0
483.242	804.482	1217.3	252680	5.51206	0.670082	21321.7	0	0
483.842	789.492	1202.1	254794	5.4966	0.676222	22919.2	0	0
484.442	774.963	1187.25	256942	5.48328	0.68245	24592.8	0	0
485.043	760.887	1172.74	259127	5.4721	0.688766	26362.3	0	0
485.643	747.167	1158.52	261398	5.46157	0.69533	28490.3	0	0
486.243	733.768	1144.55	263769	5.45121	0.702188	31061.7	0	0
486.843	720.684	1130.84	266240	5.44107	0.709333	34077.9	0	0
487.444	707.907	1117.4	268807	5.4312	0.716755	37540.7	0	0
488.044	695.431	1104.21	271469	5.42162	0.724449	41451.4	0	0
488.644	683.249	1091.27	274224	5.41239	0.732407	45811.7	0	0
489.245	671.353	1078.6	277070	5.40353	0.740619	50623.1	0	0
489.845	659.736	1066.17	280004	5.39509	0.74908	55887.2	0	0
490.445	648.393	1054	283026	5.38711	0.757782	61605.5	0	0
491.046	637.316	1042.08	286132	5.37963	0.766716	67779.6	0	0
491.646	626.498	1030.41	289320	5.37268	0.775875	74411	0	0
492.246	615.932	1018.99	292590	5.36631	0.785252	81501.3	0	0
492.846	605.612	1007.82	295937	5.36056	0.794839	89052	0	0
493.447	595.53	996.887	299362	5.35546	0.804628	97064.7	0	0
494.047	585.68	986.204	302861	5.35106	0.814611	105541	0	0
494.647	576.054	975.763	306433	5.34739	0.824782	114482	0	0
495.248	566.646	965.565	310075	5.34449	0.835132	123890	0	0
495.848	557.449	955.608	313786	5.34241	0.845653	133766	0	0
496.448	548.456	945.889	317564	5.34118	0.856339	144112	0	0
497.049	539.661	936.41	321407	5.34085	0.867185	154953	0	0
497.649	531.078	927.209	325412	5.3423	0.878424	167926	0	0
498.249	522.711	918.295	329626	5.34585	0.890177	184029	0	0
498.849	514.549	909.646	334034	5.35127	0.90241	203251	0	0
499.45	506.581	901.238	338622	5.35834	0.915088	225580	0	0
500.05	498.796	893.049	343376	5.36681	0.928177	251002	0	0
500.65	491.182	885.058	348280	5.37644	0.941641	279506	0	0
501.251	483.727	877.24	353319	5.38701	0.955447	311081	0	0
501.851	476.422	869.575	358480	5.39828	0.96956	345714	0	0
502.451	469.254	862.039	363748	5.41	0.983946	383392	0	0
503.052	462.212	854.609	369107	5.42196	0.998569	424105	0	0
503.652	455.285	847.264	374543	5.4339	1.0134	467839	0	0
504.252	448.462	839.981	380042	5.44561	1.02839	514583	0	0
504.852	441.732	832.736	385588	5.45683	1.04352	564325	0	0
505.453	435.083	825.509	391167	5.46734	1.05875	617052	0	0
506.053	428.504	818.276	396765	5.4769	1.07405	672753	0	0
506.653	421.984	811.014	402367	5.48528	1.08937	731415	0	0
507.254	415.512	803.702	407957	5.49223	1.10469	793027	0	0
507.854	409.076	796.316	413521	5.49753	1.11998	857576	0	0
508.454	402.665	788.835	419046	5.50094	1.13519	925051	0	0
509.055	396.268	781.235	424515	5.50223	1.15029	995439	0	0
509.655	389.942	773.642	430214	5.50213	1.16607	1.07828e+06	0	0
510.255	383.762	766.216	436460	5.50179	1.18341	1.18502e+06	0	0
510.855	377.713	758.93	443166	5.50122	1.20204	1.3147e+06	0	0
511.456	371.781	751.757	450242	5.50042	1.22173	1.46633e+06	0	0
512.056	365.951	744.669	457598	5.4994	1.24222	1.6389e+06	0	0
512.656	360.21	737.64	465146	5.49815	1.26326	1.83144e+06	0	0
513.257	354.542	730.641	472796	5.49667	1.2846	2.04295e+06	0	0
513.857	348.934	723.646	480459	5.49498	1.30599	2.27242e+06	0	0
514.457	343.37	716.627	488046	5.49307	1.32717	2.51888e+06	0	0
515.058	337.838	709.556	495466	5.49094	1.3479	2.78132e+06	0	0
515.658	332.321	702.407	502632	5.48859	1.36792	3.05876e+06	0	0
516.258	326.806	695.151	509453	5.48604	1.38699	3.3502e+06	0	0
516.858	321.278	687.762	515841	5.48328	1.40485	3.65464e+06	0	0
517.459	315.724	680.212	521706	5.48031	1.42125	3.97109e+06	0	0
518.059	310.128	672.474	526958	5.47714	1.43595	4.29857e+06	0	0
518.659	304.477	664.52	531509	5.47376	1.44868	4.63607e+06	0	0
519.26	298.755	656.323	535269	5.47018	1.4592	4.9826e+06	0	0
519.86	292.949	647.855	538149	5.46641	1.46727	5.33717e+06	0	0
520.46	287.044	639.09	540060	5.46244	1.47261	5.69879e+06	0	0
521.061	281.026	629.999	540911	5.45828	1.475	6.06646e+06	0	0
521.661	274.87	620.499	540809	5.45133	1.47482	6.46932e+06	0	0
522.261	268.557	610.457	540197	5.43551	1.47358	6.97475e+06	0	0
522.861	262.103	599.909	539120	5.41109	1.47139	7.57369e+06	0	0
523.462	255.531	588.902	537600	5.37864	1.46828	8.25351e+06	0	0
524.062	248.86	577.48	535661	5.33875	1.46431	9.0016e+06	0	0
524.662	242.109	565.688	533327	5.29198	1.4595	9.80534e+06	0	0
525.263	235.3	553.569	530619	5.23892	1.45391	1.06521e+07	0	0
525.863	228.452	541.17	527562	5.18015	1.44756	1.15293e+07	0	0
526.463	221.586	528.534	524178	5.11623	1.4405	1.24242e+07	0	0
527.064	214.722	515.706	520491	5.04776	1.43278	1.33243e+07	0	0
527.664	207.88	502.732	516523	4.97529	1.42442	1.4217e+07	0	0
528.264	201.08	489.656	512298	4.89943	1.41547	1.50895e+07	0	0
528.864	194.342	476.522	507840	4.82073	1.40598	1.59294e+07	0	0
529.465	187.687	463.375	503170	4.73977	1.39597	1.67239e+07	0	0
530.065	181.134	450.26	498312	4.65714	1.3855	1.74605e+07	0	0
530.665	174.704	437.222	493290	4.57341	1.37459	1.81265e+07	0	0
531.266	168.418	424.306	488126	4.48916	1.3633	1.87094e+07	0	0
531.866	162.294	411.556	482844	4.40496	1.35166	1.91964e+07	0	0
532.466	156.354	399.016	477466	4.32139	1.33971	1.9575e+07	0	0
533.067	150.617	386.733	472017	4.23904	1.32749	1.98325e+07	0	0
533.667	145.058	374.633	466269	4.15659	1.31428	1.99775e+07	0	0
534.267	139.472	362.211	459092	4.06572	1.29659	2.01048e+07	0	0
534.867	133.849	349.458	450470	3.96622	1.27438	2.02274e+07	0	0
535.468	128.211	336.443	440551	3.85909	1.24809	2.0345e+07	0	0
536.068	122.578	323.232	429483	3.74535	1.21818	2.04575e+07	0	0
536.668	116.972	309.892	417413	3.62601	1.1851	2.05645e+07	0	0
537.269	111.413	296.493	404489	3.50206	1.14929	2.06659e+07	0	0
537.869	105.922	283.1	390859	3.37452	1.11121	2.07616e+07	0	0
538.469	100.52	269.781	376671	3.2444	1.07132	2.08512e+07	0	0
539.07	95.2267	256.604	362073	3.1127	1.03006	2.09346e+07	0	0
539.67	90.0641	243.636	347213	2.98043	0.987875	2.10116e+07	0	0
540.27	85.0528	230.944	332237	2.8486	0.945229	2.1082e+07	0	0
540.87	80.2134	218.597	317295	2.71821	0.902568	2.11454e+07	0	0
541.471	75.5669	206.661	302533	2.59028	0.860343	2.12019e+07	0	0
542.071	71.134	195.203	288100	2.46582	0.819007	2.1251e+07	0	0
542.671	66.9355	184.292	274144	2.34582	0.779009	2.12927e+07	0	0
543.272	62.9923	173.995	260811	2.23129	0.740802	2.13267e+07	0	0
543.872	59.3251	164.379	248251	2.12326	0.704835	2.13528e+07	0	0
544.472	55.9548	155.511	236611	2.02271	0.671561	2.13708e+07	0	0
545.073	52.9022	147.459	226038	1.93067	0.64143	2.13805e+07	0	0
545.673	50.1687	140.238	216595	1.84749	0.614635	2.13755e+07	0.000861725	0
546.273	47.5536	133.311	207437	1.76689	0.588642	2.12899e+07	0.0119562	0
546.873	45.0019	126.531	198332	1.68716	0.562757	2.11126e+07	0.0354354	0
547.474	42.5168	119.907	189307	1.60846	0.537055	2.08518e+07	0.0707771	0
548.074	40.1018	113.449	180384	1.53099	0.511611	2.05158e+07	0.117459	0
548.674	37.7601	107.169	171590	1.45493	0.4865	2.01129e+07	0.174959	0
549.275	35.4952	101.075	162947	1.38045	0.461797	1.96516e+07	0.242755	0
549.875	33.3104	95.1784	154482	1.30774	0.437577	1.91399e+07	0.320325	0
550.475	31.209	89.4888	146218	1.23697	0.413915	1.85863e+07	0.407146	0
551.076	29.1945	84.0165	138181	1.16833	0.390886	1.79991e+07	0.502697	0
551.676	27.2701	78.7715	130394	1.102	0.368565	1.73866e+07	0.606454	0
552.276	25.4393	73.7639	122883	1.03816	0.347027	1.6757e+07	0.717896	0
552.876	23.7054	69.004	115672	0.97699	0.326346	1.61186e+07	0.836501	0
553.477	22.0717	64.5018	108785	0.918671	0.306598	1.54799e+07	0.961746	0
554.077	20.5416	60.2674	102247	0.863384	0.287858	1.4849e+07	1.09311	0
554.677	19.1185	56.3109	96083.7	0.81131	0.270201	1.42343e+07	1.23007	0
555.278	17.8056	52.6426	90318.4	0.76263	0.253701	1.36441e+07	1.3721	0
555.878	16.6065	49.2724	84976	0.717524	0.238434	1.30866e+07	1.51868	0
556.478	15.5244	46.2106	80081.3	0.676173	0.224475	1.25703e+07	1.6693	0
557.079	14.5627	43.4672	75658.7	0.638758	0.211898	1.21033e+07	1.82342	0
557.679	13.7233	41.0485	71726.8	0.605412	0.20076	1.16931e+07	1.98085	0
558.279	12.9452	38.7944	68041.7	0.574128	0.190341	1.13045e+07	2.15542	0
558.879	12.1951	36.6169	64467.2	0.543796	0.180236	1.0917e+07	2.35495	0
559.48	11.473	34.5166	61005.2	0.51443	0.170451	1.05315e+07	2.57981	0
560.08	10.7791	32.4942	57657.9	0.486049	0.160992	1.01488e+07	2.83037	0
560.68	10.1134	30.5502	54427.1	0.458666	0.151865	9.76985e+06	3.107	0
561.281	9.47621	28.6854	51314.9	0.4323	0.143075	9.39552e+06	3.41007	0
561.881	8.86751	26.9004	48323.3	0.406966	0.134629	9.02667e+06	3.73994	0
562.481	8.28746	25.1957	45454.2	0.38268	0.126532	8.6642e+06	4.09699	0
563.082	7.7362	23.5722	42709.8	0.359458	0.118791	8.30899e+06	4.48158	0
563.682	7.21382	22.0303	40091.9	0.337316	0.111409	7.96191e+06	4.89409	0
564.282	6.72048	20.5708	37602.7	0.316272	0.104395	7.62385e+06	5.33487	0
564.882	6.25627	19.1942	35244	0.29634	0.0977522	7.2957e+06	5.80431	0
565.483	5.82134	17.9013	33017.9	0.277537	0.0914878	6.97832e+06	6.30276	0
566.083	5.41579	16.6926	30926.4	0.259879	0.0856073	6.67261e+06	6.83061	0
566.683	5.03976	15.5688	28971.4	0.243383	0.0801165	6.37945e+06	7.38821	0
567.284	4.69336	14.5306	27155.1	0.228064	0.0750211	6.09971e+06	7.97593	0
567.884	4.37672	13.5786	25479.3	0.213939	0.0703268	5.83428e+06	8.59415	0
568.484	4.08996	12.7133	23946.1	0.201024	0.0660396	5.58404e+06	9.24324	0
569.085	3.8332	11.9356	22557.5	0.189335	0.0621651	5.34987e+06	9.92355	0
569.685	3.60656	11.2459	21315.4	0.178888	0.0587092	5.13265e+06	10.6355	0
570.285	3.39928	10.6132	20169.1	0.169252	0.055526	4.92688e+06	11.4457	0
570.885	3.1996	10.0032	19062.1	0.159951	0.0524536	4.72602e+06	12.4254	0
571.486	3.00755	9.41601	17994.6	0.150985	0.0494924	4.53016e+06	13.5732	0
572.086	2.82313	8.85168	16966.8	0.142355	0.0466428	4.33943e+06	14.8877	0
572.686	2.64636	8.3103	15978.9	0.134063	0.0439052	4.15393e+06	16.3676	0
573.287	2.47728	7.79193	15031.1	0.12611	0.0412801	3.97377e+06	18.0115	0
573.887	2.31588	7.29664	14123.6	0.118498	0.0387679	3.79905e+06	19.8181	0
574.487	2.16221	6.82451	13256.5	0.111227	0.0363689	3.62989e+06	21.7859	0
575.088	2.01626	6.37561	12430.2	0.104298	0.0340838	3.46638e+06	23.9137	0
575.688	1.87807	5.95002	11644.7	0.0977136	0.0319128	3.30865e+06	26.2001	0
576.288	1.74764	5.54779	10900.3	0.0914744	0.0298563	3.1568e+06	28.6437	0
576.888	1.62501	5.16902	10197.2	0.0855817	0.027915	3.01093e+06	31.2432	0
577.489	1.51018	4.81377	9535.55	0.0800367	0.026089	2.87116e+06	33.9971	0
578.089	1.40318	4.48211	8915.59	0.0748407	0.024379	2.73759e+06	36.9042	0
578.689	1.30403	4.17411	8337.51	0.069995	0.0227852	2.61033e+06	39.963	0
579.29	1.21274	3.88985	7801.5	0.0655008	0.0213082	2.4895e+06	43.1723	0
579.89	1.12934	3.6294	7307.76	0.0613594	0.0199484	2.37519e+06	46.5306	0
580.49	1.05384	3.39284	6856.48	0.0575719	0.0187061	2.26752e+06	50.0366	0
581.091	0.986263	3.18023	6447.88	0.0541398	0.0175819	2.16659e+06	53.6889	0
581.691	0.926626	2.99164	6082.13	0.0510642	0.0165761	2.07251e+06	57.4862	0
582.291	0.87309	2.82158	5749.68	0.0482654	0.0156621	1.98397e+06	61.6261	0
582.891	0.821673	2.65808	5429.63	0.0455699	0.014782	1.89798e+06	66.5311	0
583.492	0.77224	2.50075	5121.31	0.0429723	0.0139341	1.81446e+06	72.2062	0
584.092	0.724794	2.34962	4824.74	0.0404729	0.0131185	1.73342e+06	78.6423	0
584.692	0.679336	2.20468	4539.95	0.0380722	0.0123352	1.65491e+06	85.83	0
585.293	0.635868	2.06597	4266.98	0.0357706	0.0115844	1.57893e+06	93.76	0
585.893	0.594392	1.93348	4005.86	0.0335684	0.0108663	1.50552e+06	102.423	0
586.493	0.554909	1.80725	3756.62	0.031466	0.0101809	1.4347e+06	111.81	0
587.094	0.517421	1.68727	3519.28	0.0294639	0.0095284	1.36649e+06	121.911	0
587.694	0.481929	1.57357	3293.89	0.0275624	0.00890891	1.30092e+06	132.718	0
588.294	0.448435	1.46616	3080.47	0.025762	0.00832256	1.23801e+06	144.221	0
588.894	0.416941	1.36505	2879.06	0.0240629	0.00776948	1.17779e+06	156.41	0
589.495	0.387449	1.27026	2689.67	0.0224657	0.0072498	1.12029e+06	169.276	0
590.095	0.359959	1.18181	2512.36	0.0209707	0.00676364	1.06551e+06	182.811	0
590.695	0.334475	1.0997	2347.14	0.0195782	0.00631113	1.0135e+06	197.005	0
591.296	0.310996	1.02396	2194.04	0.0182888	0.0058924	964275	211.848	0
591.896	0.289526	0.954588	2053.11	0.0171027	0.00550758	917858	227.331	0
592.496	0.270065	0.89161	1924.36	0.0160204	0.00515679	874275	243.445	0
593.097	0.252616	0.835038	1807.84	0.0150423	0.00484016	833550	260.181	0
593.697	0.237179	0.784885	1703.57	0.0141688	0.00455782	795707	277.529	0
594.297	0.22349	0.740318	1609.99	0.0133865	0.00430541	760437	295.881	0
594.897	0.210435	0.697807	1520.51	0.0126389	0.00406429	726359	316.884	0
595.498	0.197891	0.656957	1434.4	0.0119194	0.0038324	693324	340.687	0
596.098	0.185856	0.617761	1351.65	0.0112282	0.00360969	661337	367.253	0
596.698	0.174329	0.580215	1272.25	0.0105652	0.00339614	630403	396.548	0
597.299	0.163308	0.544311	1196.2	0.00993029	0.00319173	600527	428.533	0
597.899	0.152794	0.510046	1123.49	0.00932345	0.00299643	571713	463.174	0
598.499	0.142785	0.477412	1054.12	0.00874463	0.00281021	543965	500.434	0
599.1	0.133279	0.446405	988.095	0.00819379	0.00263305	517290	540.276	0
599.7	0.124275	0.417018	925.395	0.00767088	0.00246493	491691	582.665	0
600.3	0.115773	0.389246	866.021	0.00717586	0.00230581	467173	627.565	0
600.9	0.107771	0.363082	809.967	0.00670867	0.00215567	443741	674.939	0
601.501	0.100267	0.338522	757.229	0.00626928	0.00201448	421399	724.751	0
602.101	0.0932622	0.315559	707.802	0.00585764	0.00188222	400153	776.965	0
602.701	0.0867537	0.294188	661.681	0.00547369	0.00175887	380007	831.544	0
603.302	0.0807408	0.274403	618.861	0.0051174	0.00164439	360966	888.453	0
603.902	0.0752224	0.256198	579.337	0.00478872	0.00153876	343035	947.656	0
604.502	0.0701972	0.239568	543.104	0.00448759	0.00144195	326217	1009.12	0
605.103	0.0656643	0.224506	510.159	0.00421398	0.00135394	310519	1072.8	0
605.703	0.0616224	0.211007	480.495	0.00396783	0.00127471	295945	1138.66	0
606.303	0.0580409	0.198973	453.915	0.0037475	0.00120371	282439	1207.22	0
606.903	0.0546506	0.187561	428.675	0.00353833	0.00113627	269464	1283.4	0
607.504	0.0513874	0.176571	404.356	0.00333683	0.00107128	256893	1368.24	0
608.104	0.0482516	0.166003	380.96	0.00314302	0.00100876	244728	1461.63	0
608.704	0.0452434	0.15586	358.488	0.0029569	0.000948695	232969	1563.41	0
609.305	0.0423632	0.146141	336.942	0.00277847	0.000891107	221619	1673.46	0
609.905	0.0396113	0.136848	316.323	0.00260776	0.000835997	210679	1791.64	0
610.505	0.0369879	0.127982	296.632	0.00244476	0.00078337	200151	1917.8	0
611.106	0.0344933	0.119544	277.871	0.00228949	0.000733235	190037	2051.82	0
611.706	0.0321279	0.111535	260.04	0.00214195	0.000685596	180338	2193.56	0
612.306	0.0298919	0.103956	243.142	0.00200216	0.000640461	171057	2342.87	0
612.906	0.0277856	0.0968081	227.177	0.00187012	0.000597835	162195	2499.63	0
613.507	0.0258093	0.0900927	212.146	0.00174584	0.000557724	153753	2663.7	0
614.107	0.0239633	0.0838106	198.052	0.00162933	0.000520135	145734	2834.94	0
614.707	0.0222479	0.0779629	184.894	0.0015206	0.000485074	138139	3013.21	0
615.308	0.0206634	0.0725507	172.676	0.00141966	0.000452547	130970	3198.38	0
615.908	0.0192101	0.0675749	161.397	0.00132652	0.000422561	124228	3390.3	0
616.508	0.0178882	0.0630368	151.059	0.00124118	0.000395122	117916	3588.85	0
617.109	0.0166981	0.0589372	141.664	0.00116366	0.000370236	112035	3793.89	0
617.709	0.01564	0.0552774	133.213	0.00109397	0.000347909	106586	4005.28	0
618.309	0.014712	0.0520509	125.691	0.00103197	0.000328105	101566	4223.25	0
618.909	0.0138476	0.0490381	118.637	0.000973859	0.000309565	96783.3	4458.4	0
619.51	0.0130158	0.046137	111.839	0.000917842	0.000291704	92150.1	4715.44	0
620.11	0.0122166	0.0433478	105.296	0.000863932	0.000274522	87667.1	4994	0
620.71	0.0114502	0.0406708	99.0099	0.000812136	0.000258022	83335.3	5293.71	0
621.311	0.0107165	0.0381063	92.9807	0.000762461	0.000242204	79155.5	5614.22	0
621.911	0.0100156	0.0356546	87.2095	0.000714914	0.000227071	75128.5	5955.16	0
622.511	0.00934753	0.033316	81.6971	0.000669504	0.000212623	71255.2	6316.18	0
623.112	0.00871241	0.0310907	76.4443	0.000626238	0.000198862	67536.5	6696.9	0
623.712	0.00811025	0.0289791	71.4518	0.000585122	0.00018579	63973.2	7096.98	0
624.312	0.00754111	0.0269814	66.7205	0.000546165	0.000173407	60566.1	7516.04	0
624.912	0.00700505	0.025098	62.2512	0.000509374	0.000161716	57316.2	7953.73	0
625.513	0.00650211	0.023329	58.0447	0.000474756	0.000150718	54224.2	8409.68	0
626.113	0.00603235	0.0216749	54.1017	0.000442319	0.000140414	51291.1	8883.54	0
626.713	0.00559582	0.0201359	50.4231	0.00041207	0.000130805	48517.6	9374.94	0
627.314	0.00519257	0.0187123	47.0097	0.000384016	0.000121894	45904.6	9883.51	0
627.914	0.00482266	0.0174043	43.8622	0.000358166	0.000113681	43453	10408.9	0
628.514	0.00448613	0.0162124	40.9814	0.000334526	0.000106169	41163.7	10950.8	0
629.115	0.00418305	0.0151366	38.3682	0.000313103	9.93575e-05	39037.5	11508.7	0
629.715	0.00391346	0.0141775	36.0234	0.000293906	9.32492e-05	37075.2	12082.4	0
630.315	0.00367741	0.0133351	33.9476	0.000276942	8.78451e-05	35277.6	12671.5	0
630.915	0.00346177	0.0125642	32.0382	0.000261357	8.28757e-05	33588.1	13292.1	0
631.516	0.00325438	0.0118226	30.1997	0.00024636	7.80911e-05	31953.7	13959	0
632.116	0.00305523	0.0111103	28.4322	0.000231948	7.34913e-05	30374.4	14671.6	0
632.716	0.00286431	0.0104273	26.7354	0.00021812	6.90762e-05	28850.3	15429.2	0
633.317	0.00268161	0.00977346	25.1095	0.000204876	6.48457e-05	27381.6	16231.2	0
633.917	0.00250713	0.00914881	23.5543	0.000192212	6.07998e-05	25968.3	17077	0
634.517	0.00234086	0.00855329	22.0698	0.000180129	5.69383e-05	24610.4	17965.8	0
635.118	0.0021828	0.00798685	20.6559	0.000168624	5.32612e-05	23308.1	18897.2	0
635.718	0.00203292	0.00744946	19.3126	0.000157697	4.97684e-05	22061.5	19870.4	0
636.318	0.00189124	0.00694107	18.0399	0.000147344	4.64598e-05	20870.6	20884.7	0
636.918	0.00175773	0.00646164	16.8376	0.000137567	4.33354e-05	19735.4	21939.7	0
637.519	0.00163239	0.00601113	15.7057	0.000128361	4.0395e-05	18656.2	23034.6	0
638.119	0.00151522	0.0055895	14.6443	0.000119728	3.76387e-05	17632.9	24168.7	0
638.719	0.00140621	0.00519671	13.6531	0.000111664	3.50663e-05	16665.6	25341.5	0
639.32	0.00130534	0.00483271	12.7322	0.000104168	3.26778e-05	15754.4	26552.4	0
639.92	0.00121262	0.00449747	11.8816	9.72399e-05	3.0473e-05	14899.5	27800.6	0
640.52	0.00112802	0.00419093	11.1011	9.0877e-05	2.84519e-05	14100.8	29085.6	0
641.121	0.00105156	0.00391306	10.3907	8.50782e-05	2.66145e-05	13358.4	30406.6	0
641.721	0.000983213	0.00366382	9.75045	7.98421e-05	2.49606e-05	12672.5	31763.1	0
642.321	0.000922977	0.00344317	9.18017	7.51673e-05	2.34901e-05	12043.1	33154.5	0
642.921	0.000868751	0.00324376	8.66224	7.09118e-05	2.21567e-05	11457.2	34603.6	0
643.522	0.000816615	0.00305195	8.16369	6.68123e-05	2.08734e-05	10890.7	36152.6	0
644.122	0.000766485	0.00286742	7.68382	6.28637e-05	1.96384e-05	10343	37799.9	0
644.722	0.000718366	0.00269022	7.22268	5.90668e-05	1.84518e-05	9814.25	39542.6	0
645.323	0.000672265	0.00252037	6.78033	5.54224e-05	1.73138e-05	9304.47	41378.2	0
645.923	0.000628189	0.00235788	6.35681	5.19314e-05	1.62245e-05	8813.78	43303.8	0
646.523	0.000586143	0.00220278	5.95218	4.85946e-05	1.5184e-05	8342.26	45316.7	0
647.124	0.000546133	0.00205509	5.56649	4.54127e-05	1.41924e-05	7889.98	47414.2	0
647.724	0.000508167	0.00191484	5.19979	4.23868e-05	1.325e-05	7457.03	49593.6	0
648.324	0.000472249	0.00178206	4.85214	3.95175e-05	1.23569e-05	7043.5	51852.1	0
648.924	0.000438386	0.00165675	4.52359	3.68058e-05	1.15131e-05	6649.46	54187	0
649.525	0.000406584	0.00153896	4.21418	3.42524e-05	1.07188e-05	6274.99	56595.6	0
650.125	0.000376849	0.00142869	3.92398	3.18582e-05	9.97419e-06	5920.19	59075.1	0
650.725	0.000349188	0.00132599	3.65303	2.9624e-05	9.27937e-06	5585.13	61622.8	0
651.326	0.000323607	0.00123085	3.40139	2.75507e-05	8.63449e-06	5269.89	64236	0
651.926	0.000300111	0.00114332	3.1691	2.5639e-05	8.03967e-06	4974.57	66912	0
652.526	0.000278708	0.00106342	2.95623	2.38899e-05	7.49505e-06	4699.23	69647.9	0
653.127	0.000259402	0.000991165	2.76282	2.23042e-05	7.00077e-06	4443.97	72441.2	0
653.727	0.000242201	0.000926582	2.58893	2.08826e-05	6.55698e-06	4208.86	75289	0
654.327	0.00022711	0.000869694	2.43461	1.96261e-05	6.16379e-06	3993.99	78188.7	0
654.927	0.00021381	0.000819343	2.29695	1.85101e-05	5.8137e-06	3796.63	81158.5	0
655.528	0.000201124	0.000771276	2.16532	1.7444e-05	5.4791e-06	3606.66	84271	0
656.128	0.000188945	0.000725102	2.03875	1.64195e-05	5.15745e-06	3423.18	87528.6	0
656.728	0.000177272	0.000680818	1.91724	1.54363e-05	4.84875e-06	3246.2	90926.8	0
657.329	0.000166103	0.000638419	1.80077	1.44945e-05	4.55297e-06	3075.74	94461.2	0
657.929	0.000155435	0.0005979	1.68935	1.35939e-05	4.27008e-06	2911.79	98127.2	0
658.529	0.000145269	0.000559259	1.58296	1.27345e-05	4.00006e-06	2754.37	101920	0
659.13	0.000135602	0.00052249	1.48161	1.19161e-05	3.74289e-06	2603.5	105836	0
659.73	0.000126432	0.000487589	1.38527	1.11386e-05	3.49854e-06	2459.17	109870	0
660.33	0.000117759	0.000454553	1.29396	1.04021e-05	3.267e-06	2321.41	114018	0
660.93	0.00010958	0.000423376	1.20765	9.70629e-06	3.04824e-06	2190.23	118275	0
661.531	0.000101894	0.000394055	1.12636	9.05118e-06	2.84223e-06	2065.62	122637	0
662.131	9.46999e-05	0.000366586	1.05006	8.43667e-06	2.64895e-06	1947.61	127099	0
662.731	8.79956e-05	0.000340964	0.978762	7.86265e-06	2.46839e-06	1836.21	131657	0
663.332	8.17796e-05	0.000317185	0.91245	7.32903e-06	2.30051e-06	1731.42	136306	0
663.932	7.60506e-05	0.000295245	0.851122	6.83572e-06	2.1453e-06	1633.26	141042	0
664.532	7.08069e-05	0.00027514	0.79477	6.38263e-06	2.00272e-06	1541.73	145860	0
665.133	6.60469e-05	0.000256865	0.743389	5.96966e-06	1.87277e-06	1456.85	150756	0
665.733	6.17692e-05	0.000240416	0.696974	5.59673e-06	1.7554e-06	1378.63	155726	0
666.333	5.79722e-05	0.00022579	0.655517	5.26374e-06	1.65061e-06	1307.07	160764	0
666.933	5.46196e-05	0.00021285	0.61866	4.96774e-06	1.55747e-06	1241.75	165879	0
667.534	5.14474e-05	0.000200599	0.583711	4.68715e-06	1.46915e-06	1179.28	171157	0
668.134	4.84007e-05	0.000188829	0.550112	4.41745e-06	1.38423e-06	1118.97	176611	0
668.734	4.54789e-05	0.000177538	0.517857	4.15859e-06	1.3027e-06	1060.81	182236	0
669.335	4.26813e-05	0.000166724	0.486939	3.91053e-06	1.22456e-06	1004.8	188026	0
669.935	4.00074e-05	0.000156385	0.457354	3.67321e-06	1.14977e-06	950.951	193973	0
670.535	3.74565e-05	0.000146517	0.429095	3.44657e-06	1.07835e-06	899.256	200074	0
671.136	3.5028e-05	0.00013712	0.402158	3.23057e-06	1.01027e-06	849.714	206320	0
671.736	3.27212e-05	0.00012819	0.376537	3.02516e-06	9.45517e-07	802.326	212708	0
672.336	3.05357e-05	0.000119725	0.352226	2.83028e-06	8.84087e-07	757.092	219230	0
672.936	2.84707e-05	0.000111723	0.329219	2.64588e-06	8.25965e-07	714.012	225880	0
673.537	2.65256e-05	0.000104182	0.307511	2.47192e-06	7.71141e-07	673.085	232653	0
674.137	2.46999e-05	9.70997e-05	0.287096	2.30832e-06	7.19601e-07	634.311	239543	0
674.737	2.29929e-05	9.04732e-05	0.26797	2.15506e-06	6.71335e-07	597.689	246543	0
675.338	2.1404e-05	8.43005e-05	0.250125	2.01207e-06	6.2633e-07	563.221	253648	0
675.938	1.99326e-05	7.85793e-05	0.233557	1.8793e-06	5.84575e-07	530.905	260851	0
676.538	1.8578e-05	7.33074e-05	0.21826	1.7567e-06	5.46058e-07	500.741	268147	0
677.139	1.73397e-05	6.84825e-05	0.204228	1.64422e-06	5.10768e-07	472.729	275530	0
677.739	1.62171e-05	6.41023e-05	0.191456	1.5418e-06	4.78692e-07	446.869	282994	0
678.339	1.52094e-05	6.01644e-05	0.179939	1.4494e-06	4.49818e-07	423.161	290532	0
678.939	1.43135e-05	5.66563e-05	0.169641	1.36673e-06	4.24062e-07	401.557	298144	0
679.54	1.34704e-05	5.33528e-05	0.15993	1.28877e-06	3.99806e-07	381.038	305914	0
680.14	1.26566e-05	5.01642e-05	0.150554	1.21353e-06	3.76404e-07	361.193	313874	0
680.74	1.18726e-05	4.7092e-05	0.141518	1.14102e-06	3.53863e-07	342.029	322014	0
681.341	1.11188e-05	4.41375e-05	0.132825	1.07127e-06	3.32192e-07	323.55	330327	0
681.941	1.03954e-05	4.1302e-05	0.124478	1.00432e-06	3.11396e-07	305.76	338804	0
682.541	9.70286e-06	3.8587e-05	0.116482	9.40182e-07	2.91484e-07	288.665	347438	0
683.142	9.04161e-06	3.59939e-05	0.10884	8.78892e-07	2.72463e-07	272.269	356221	0
683.742	8.41199e-06	3.35241e-05	0.101556	8.20475e-07	2.54341e-07	256.578	365143	0
684.342	7.81438e-06	3.11789e-05	0.0946346	7.64958e-07	2.37125e-07	241.596	374198	0
684.942	7.24915e-06	2.89597e-05	0.0880789	7.12369e-07	2.20822e-07	227.328	383378	0
685.543	6.71669e-06	2.68679e-05	0.081893	6.62733e-07	2.0544e-07	213.779	392673	0
686.143	6.21738e-06	2.49049e-05	0.0760807	6.1608e-07	1.90986e-07	200.953	402076	0
686.743	5.75158e-06	2.30721e-05	0.0706458	5.72435e-07	1.77468e-07	188.857	411580	0
687.344	5.31968e-06	2.13708e-05	0.0655921	5.31826e-07	1.64893e-07	177.494	421175	0
687.944	4.92206e-06	1.98026e-05	0.0609235	4.9428e-07	1.53269e-07	166.869	430854	0
688.544	4.55909e-06	1.83686e-05	0.0566438	4.59825e-07	1.42603e-07	156.987	440609	0
689.145	4.23116e-06	1.70704e-05	0.0527568	4.28487e-07	1.32903e-07	147.854	450431	0
689.745	3.93863e-06	1.59094e-05	0.0492664	4.00293e-07	1.24175e-07	139.473	460313	0
690.345	3.68189e-06	1.48868e-05	0.0461764	3.75271e-07	1.16428e-07	131.85	470246	0
690.945	3.46126e-06	1.40039e-05	0.0434901	3.53444e-07	1.09668e-07	124.989	480223	0
691.546	3.26143e-06	1.32019e-05	0.0410396	3.33485e-07	1.03485e-07	118.595	490313	0
692.146	3.07002e-06	1.24332e-05	0.038689	3.14325e-07	9.75508e-08	112.432	500569	0
692.746	2.88691e-06	1.16974e-05	0.0364373	2.95957e-07	9.18627e-08	106.499	510980	0
693.347	2.71199e-06	1.09942e-05	0.0342833	2.78373e-07	8.64186e-08	100.794	521537	0
693.947	2.54516e-06	1.0323e-05	0.032226	2.61566e-07	8.12159e-08	95.316	532230	0
694.547	2.38632e-06	9.6836e-06	0.0302643	2.4553e-07	7.62523e-08	90.0646	543050	0
695.148	2.23535e-06	9.07551e-06	0.028397	2.30258e-07	7.15255e-08	85.0383	553986	0
695.748	2.09216e-06	8.49836e-06	0.026623	2.15742e-07	6.70331e-08	80.236	565030	0
696.348	1.95662e-06	7.95176e-06	0.0249413	2.01975e-07	6.27728e-08	75.6566	576171	0
696.948	1.82864e-06	7.43532e-06	0.0233507	1.8895e-07	5.87422e-08	71.299	587400	0
697.549	1.70811e-06	6.94864e-06	0.0218502	1.7666e-07	5.49389e-08	67.1621	598706	0
698.149	1.59492e-06	6.49133e-06	0.0204385	1.65099e-07	5.13606e-08	63.2447	610081	0
698.749	1.48897e-06	6.063e-06	0.0191147	1.54258e-07	4.80049e-08	59.5458	621514	0
699.35	1.39015e-06	5.66325e-06	0.0178776	1.44131e-07	4.48695e-08	56.0642	632996	0
699.95	1.29834e-06	5.29169e-06	0.0167261	1.34712e-07	4.1952e-08	52.7988	644517	0
700.55	1.21346e-06	4.94793e-06	0.0156591	1.25991e-07	3.92501e-08	49.7485	656067	0
701.151	1.13538e-06	4.63157e-06	0.0146754	1.17964e-07	3.67613e-08	46.9121	667637	0
701.751	1.064e-06	4.34223e-06	0.0137741	1.10622e-07	3.44834e-08	44.2887	679217	0
702.351	9.99223e-07	4.0795e-06	0.0129539	1.03959e-07	3.2414e-08	41.8769	690797	0
702.951	9.4093e-07	3.84299e-06	0.0122138	9.7967e-08	3.05507e-08	39.6759	702367	0
703.552	8.8733e-07	3.62548e-06	0.0115319	9.24621e-08	2.8837e-08	37.6306	713979	0
704.152	8.35638e-07	3.4157e-06	0.010874	8.7153e-08	2.71839e-08	35.6536	725719	0
704.752	7.85828e-07	3.21355e-06	0.0102398	8.20369e-08	2.55905e-08	33.7439	737575	0
705.353	7.37915e-07	3.01908e-06	0.00962939	7.71148e-08	2.40572e-08	31.9022	749533	0
705.953	6.91911e-07	2.83234e-06	0.00904304	7.23882e-08	2.25845e-08	30.1288	761580	0
706.553	6.4783e-07	2.65338e-06	0.00848086	6.7858e-08	2.11728e-08	28.4241	773701	0
707.154	6.05686e-07	2.48226e-06	0.00794303	6.35257e-08	1.98224e-08	26.7886	785882	0
707.754	5.65491e-07	2.31902e-06	0.00742969	5.93922e-08	1.85339e-08	25.2228	798111	0
708.354	5.2726e-07	2.16372e-06	0.00694102	5.54589e-08	1.73075e-08	23.7271	810372	0
708.954	4.91006e-07	2.01642e-06	0.00647717	5.1727e-08	1.61436e-08	22.3018	822652	0
709.555	4.56741e-07	1.87715e-06	0.0060383	4.81976e-08	1.50428e-08	20.9476	834938	0
710.155	4.24481e-07	1.74599e-06	0.00562459	4.4872e-08	1.40054e-08	19.6647	847215	0
710.755	3.94238e-07	1.62297e-06	0.00523619	4.17513e-08	1.30318e-08	18.4538	859469	0
711.356	3.66025e-07	1.50815e-06	0.00487326	3.88368e-08	1.21224e-08	17.3151	871687	0
711.956	3.39856e-07	1.40158e-06	0.00453597	3.61297e-08	1.12776e-08	16.2491	883855	0
712.556	3.15745e-07	1.30331e-06	0.00422447	3.36311e-08	1.04979e-08	15.2563	895959	0
713.157	2.93704e-07	1.2134e-06	0.00393894	3.13423e-08	9.78352e-09	14.3372	907986	0
713.757	2.73749e-07	1.1319e-06	0.00367953	2.92644e-08	9.13503e-09	13.4921	919921	0
714.357	2.5589e-07	1.05886e-06	0.0034464	2.73987e-08	8.55278e-09	12.7215	931750	0
714.957	2.40144e-07	9.94333e-07	0.00323971	2.57464e-08	8.03718e-09	12.0258	943460	0
715.558	2.26151e-07	9.36884e-07	0.00305507	2.42716e-08	7.57708e-09	11.3933	955080	0
716.158	2.12757e-07	8.81887e-07	0.00287818	2.28592e-08	7.13642e-09	10.7854	966731	0
716.758	1.99878e-07	8.29004e-07	0.00270802	2.15006e-08	6.71258e-09	10.1993	978410	0
717.359	1.87514e-07	7.78235e-07	0.00254458	2.01959e-08	6.30557e-09	9.63517	990102	0
717.959	1.75666e-07	7.29581e-07	0.00238788	1.89452e-08	5.91539e-09	9.09288	1.0018e+06	0
718.559	1.64335e-07	6.83041e-07	0.00223791	1.77484e-08	5.54204e-09	8.57248	1.01348e+06	0
719.16	1.5352e-07	6.38617e-07	0.00209467	1.66056e-08	5.18553e-09	8.07398	1.02513e+06	0
719.76	1.43223e-07	5.96308e-07	0.00195818	1.55167e-08	4.84586e-09	7.59739	1.03674e+06	0
720.36	1.33443e-07	5.56114e-07	0.00182843	1.4482e-08	4.52305e-09	7.14271	1.0483e+06	0
720.96	1.24182e-07	5.18036e-07	0.00170542	1.35012e-08	4.21708e-09	6.70995	1.05979e+06	0
721.561	1.15439e-07	4.82074e-07	0.00158916	1.25746e-08	3.92797e-09	6.29912	1.0712e+06	0
722.161	1.07216e-07	4.48228e-07	0.00147965	1.17021e-08	3.65573e-09	5.91023	1.08251e+06	0
722.761	9.95128e-08	4.16498e-07	0.0013769	1.08837e-08	3.40035e-09	5.54329	1.09372e+06	0
723.362	9.23297e-08	3.86885e-07	0.00128091	1.01195e-08	3.16185e-09	5.1983	1.1048e+06	0
723.962	8.56675e-08	3.59389e-07	0.00119167	9.40945e-09	2.94022e-09	4.87527	1.11575e+06	0
724.562	7.95267e-08	3.3401e-07	0.0011092	8.75363e-09	2.73548e-09	4.57421	1.12654e+06	0
725.163	7.39076e-08	3.10748e-07	0.0010335	8.15205e-09	2.54762e-09	4.29513	1.13718e+06	0
725.763	6.88108e-08	2.89604e-07	0.000964566	7.60474e-09	2.37665e-09	4.03804	1.14764e+06	0
726.363	6.42369e-08	2.70577e-07	0.000902405	7.11173e-09	2.22257e-09	3.80294	1.1579e+06	0
726.963	6.01862e-08	2.53669e-07	0.00084702	6.67303e-09	2.0854e-09	3.58984	1.16797e+06	0
727.564	5.66127e-08	2.38691e-07	0.000797818	6.28389e-09	1.96365e-09	3.39691	1.17784e+06	0
728.164	5.32193e-08	2.24448e-07	0.000751012	5.91384e-09	1.84782e-09	3.21243	1.18767e+06	0
728.764	4.99538e-08	2.10731e-07	0.000705939	5.55753e-09	1.73628e-09	3.03436	1.19749e+06	0
729.365	4.68168e-08	1.97544e-07	0.000662604	5.21502e-09	1.62904e-09	2.86272	1.20726e+06	0
729.965	4.38088e-08	1.8489e-07	0.000621017	4.88638e-09	1.52612e-09	2.69757	1.21698e+06	0
730.565	4.09301e-08	1.72772e-07	0.000581186	4.57166e-09	1.42754e-09	2.53894	1.22663e+06	0
731.166	3.81815e-08	1.61193e-07	0.000543116	4.27093e-09	1.33333e-09	2.38686	1.2362e+06	0
731.766	3.55632e-08	1.50156e-07	0.000506818	3.98425e-09	1.24351e-09	2.24138	1.24567e+06	0
732.366	3.3076e-08	1.39666e-07	0.000472297	3.71169e-09	1.15811e-09	2.10253	1.25502e+06	0
732.966	3.07202e-08	1.29724e-07	0.000439563	3.45329e-09	1.07714e-09	1.97036	1.26423e+06	0
733.567	2.84963e-08	1.20335e-07	0.000408621	3.20913e-09	1.00062e-09	1.8449	1.2733e+06	0
734.167	2.64049e-08	1.11501e-07	0.000379482	2.97925e-09	9.28588e-10	1.72619	1.28221e+06	0
734.767	2.44464e-08	1.03225e-07	0.000352151	2.76374e-09	8.61056e-10	1.61426	1.29094e+06	0
735.368	2.26214e-08	9.55118e-08	0.000326637	2.56264e-09	7.98051e-10	1.50916	1.29947e+06	0
735.968	2.09304e-08	8.83635e-08	0.000302947	2.37602e-09	7.39593e-10	1.41093	1.30779e+06	0
736.568	1.93738e-08	8.17836e-08	0.00028109	2.20394e-09	6.85705e-10	1.3196	1.31589e+06	0
737.169	1.79522e-08	7.57753e-08	0.000261073	2.04646e-09	6.3641e-10	1.2352	1.32375e+06	0
737.769	1.66661e-08	7.03418e-08	0.000242903	1.90364e-09	5.9173e-10	1.15779	1.33135e+06	0
738.369	1.55159e-08	6.54865e-08	0.000226588	1.77554e-09	5.51689e-10	1.0874	1.33867e+06	0
738.969	1.45022e-08	6.12124e-08	0.000212136	1.66223e-09	5.16308e-10	1.02406	1.34571e+06	0
739.57	1.36208e-08	5.75034e-08	0.000199494	1.56327e-09	4.85455e-10	0.967594	1.35245e+06	0
740.17	1.27973e-08	5.40404e-08	0.00018765	1.47066e-09	4.56597e-10	0.914331	1.35912e+06	0
740.77	1.20051e-08	5.07103e-08	0.000176249	1.38155e-09	4.28835e-10	0.862976	1.36578e+06	0
741.371	1.12445e-08	4.75134e-08	0.000165292	1.29596e-09	4.02174e-10	0.813535	1.3724e+06	0
741.971	1.05154e-08	4.445e-08	0.000154782	1.2139e-09	3.76616e-10	0.766014	1.37896e+06	0
742.571	9.81806e-09	4.15205e-08	0.00014472	1.13538e-09	3.52163e-10	0.720422	1.38545e+06	0
743.172	9.15254e-09	3.87251e-08	0.000135109	1.06041e-09	3.28818e-10	0.676764	1.39184e+06	0
743.772	8.51895e-09	3.60643e-08	0.00012595	9.8899e-10	3.06584e-10	0.635047	1.3981e+06	0
744.372	7.91741e-09	3.35382e-08	0.000117247	9.2114e-10	2.85464e-10	0.595278	1.40423e+06	0
744.972	7.34802e-09	3.11472e-08	0.000109	8.56867e-10	2.6546e-10	0.557464	1.4102e+06	0
745.573	6.81089e-09	2.88917e-08	0.000101213	7.96181e-10	2.46575e-10	0.521611	1.41599e+06	0
746.173	6.30614e-09	2.67718e-08	9.38863e-05	7.39093e-10	2.28812e-10	0.487726	1.42157e+06	0
746.773	5.83388e-09	2.47881e-08	8.70231e-05	6.85611e-10	2.12174e-10	0.455817	1.42693e+06	0
747.374	5.39421e-09	2.29407e-08	8.06252e-05	6.35746e-10	1.96664e-10	0.425889	1.43204e+06	0
747.974	4.98725e-09	2.123e-08	7.46948e-05	5.89508e-10	1.82283e-10	0.397949	1.43689e+06	0
748.574	4.6131e-09	1.96562e-08	6.92338e-05	5.46907e-10	1.69036e-10	0.372005	1.44145e+06	0
749.175	4.27188e-09	1.82198e-08	6.42445e-05	5.07952e-10	1.56924e-10	0.348063	1.44571e+06	0
749.775	3.9637e-09	1.69211e-08	5.97288e-05	4.72653e-10	1.4595e-10	0.326129	1.44964e+06	0
750.375	3.68866e-09	1.57602e-08	5.5689e-05	4.41021e-10	1.36118e-10	0.30621	1.45322e+06	0
750.975	3.44688e-09	1.47376e-08	5.2127e-05	4.13065e-10	1.27429e-10	0.288314	1.45642e+06	0
751.576	3.23834e-09	1.38531e-08	4.90431e-05	3.88781e-10	1.19883e-10	0.272439	1.45924e+06	0
752.176	3.04805e-09	1.30447e-08	4.62245e-05	3.66546e-10	1.12972e-10	0.257726	1.4619e+06	0
752.776	2.86566e-09	1.22698e-08	4.35236e-05	3.45236e-10	1.06343e-10	0.24358	1.46453e+06	0
753.377	2.6911e-09	1.15281e-08	4.0939e-05	3.24841e-10	9.99963e-11	0.229998	1.46714e+06	0
753.977	2.52429e-09	1.08192e-08	3.84692e-05	3.05349e-10	9.39272e-11	0.216974	1.46971e+06	0
754.577	2.36514e-09	1.01427e-08	3.61129e-05	2.86749e-10	8.81333e-11	0.204504	1.47222e+06	0
755.178	2.21358e-09	9.49838e-09	3.38684e-05	2.69028e-10	8.26118e-11	0.192583	1.47466e+06	0
755.778	2.06953e-09	8.88582e-09	3.17345e-05	2.52175e-10	7.73597e-11	0.181208	1.47702e+06	0
756.378	1.9329e-09	8.30471e-09	2.97096e-05	2.36179e-10	7.23744e-11	0.170374	1.47929e+06	0
756.978	1.80363e-09	7.75469e-09	2.77924e-05	2.21029e-10	6.76529e-11	0.160076	1.48146e+06	0
757.579	1.68163e-09	7.23542e-09	2.59813e-05	2.06712e-10	6.31925e-11	0.15031	1.48351e+06	0
758.179	1.56682e-09	6.74656e-09	2.42749e-05	1.93218e-10	5.89902e-11	0.141071	1.48542e+06	0
758.779	1.45913e-09	6.28778e-09	2.26719e-05	1.80534e-10	5.50432e-11	0.132355	1.48719e+06	0
759.38	1.35847e-09	5.85872e-09	2.11706e-05	1.6865e-10	5.13487e-11	0.124157	1.4888e+06	0
759.98	1.26477e-09	5.45904e-09	1.97698e-05	1.57553e-10	4.79038e-11	0.116473	1.49024e+06	0
760.58	1.17794e-09	5.08841e-09	1.84678e-05	1.47233e-10	4.47057e-11	0.109299	1.4915e+06	0
761.181	1.09792e-09	4.74647e-09	1.72634e-05	1.37677e-10	4.17516e-11	0.10263	1.49257e+06	0
761.781	1.02461e-09	4.43289e-09	1.61551e-05	1.28874e-10	3.90386e-11	0.0964609	1.49342e+06	0
762.381	9.5794e-10	4.14733e-09	1.51413e-05	1.20813e-10	3.65638e-11	0.0907883	1.49405e+06	0
762.981	8.97833e-10	3.88944e-09	1.42207e-05	1.13482e-10	3.43245e-11	0.0856074	1.49445e+06	0
763.582	8.44208e-10	3.65887e-09	1.33919e-05	1.0687e-10	3.23178e-11	0.0809136	1.4946e+06	0
764.182	7.95073e-10	3.44728e-09	1.26269e-05	1.00758e-10	3.04731e-11	0.0765648	1.49448e+06	0.002117
764.782	7.47705e-10	3.24324e-09	1.18884e-05	9.48525e-11	2.86942e-11	0.0723657	1.49406e+06	0.00931917
765.383	7.02097e-10	3.04673e-09	1.11762e-05	8.91537e-11	2.69808e-11	0.0683158	1.49335e+06	0.0216001
765.983	6.58261e-10	2.85781e-09	1.04906e-05	8.36645e-11	2.53332e-11	0.0644158	1.49239e+06	0.038932
766.583	6.1621e-10	2.67653e-09	9.83203e-06	7.83878e-11	2.3752e-11	0.0606665	1.49119e+06	0.0612873
767.184	5.75956e-10	2.50294e-09	9.20066e-06	7.33263e-11	2.22375e-11	0.0570688	1.48975e+06	0.0886383
767.784	5.37512e-10	2.3371e-09	8.59679e-06	6.8483e-11	2.07902e-11	0.0536235	1.48811e+06	0.120957
768.384	5.00889e-10	2.17907e-09	8.0207e-06	6.38606e-11	1.94104e-11	0.0503315	1.48629e+06	0.158217
768.984	4.661e-10	2.0289e-09	7.47268e-06	5.94619e-11	1.80986e-11	0.0471935	1.48428e+06	0.200389
769.585	4.33158e-10	1.88664e-09	6.95301e-06	5.52898e-11	1.68552e-11	0.0442103	1.48213e+06	0.247446
770.185	4.02074e-10	1.75235e-09	6.46196e-06	5.1347e-11	1.56806e-11	0.0413829	1.47984e+06	0.299361
770.785	3.72862e-10	1.62609e-09	5.99981e-06	4.76364e-11	1.45752e-11	0.0387119	1.47742e+06	0.356105
771.386	3.45533e-10	1.5079e-09	5.56685e-06	4.41608e-11	1.35395e-11	0.0361982	1.47491e+06	0.417652
771.986	3.201e-10	1.39785e-09	5.16336e-06	4.09229e-11	1.25738e-11	0.0338427	1.47231e+06	0.483973
772.586	2.96575e-10	1.29599e-09	4.78961e-06	3.79257e-11	1.16787e-11	0.0316462	1.46965e+06	0.55504
773.187	2.74971e-10	1.20238e-09	4.4459e-06	3.51718e-11	1.08544e-11	0.0296095	1.46694e+06	0.630827
773.787	2.55299e-10	1.11706e-09	4.13249e-06	3.26642e-11	1.01014e-11	0.0277333	1.4642e+06	0.711305
774.387	2.37573e-10	1.04009e-09	3.84967e-06	3.04057e-11	9.42011e-12	0.0260186	1.46145e+06	0.796446
774.987	2.21804e-10	9.71536e-10	3.59772e-06	2.83989e-11	8.81098e-12	0.0244661	1.45871e+06	0.886224
775.588	2.08004e-10	9.11443e-10	3.37693e-06	2.66469e-11	8.27441e-12	0.0230767	1.45598e+06	0.98061
776.188	1.95796e-10	8.58191e-10	3.18136e-06	2.51011e-11	7.79658e-12	0.0218204	1.45322e+06	1.14156
776.788	1.84115e-10	8.0722e-10	2.99419e-06	2.36228e-11	7.33878e-12	0.0206135	1.45022e+06	1.53862
777.389	1.72899e-10	7.58265e-10	2.81444e-06	2.2204e-11	6.8988e-12	0.0194514	1.44699e+06	2.18181
777.989	1.62147e-10	7.11324e-10	2.64209e-06	2.08442e-11	6.47663e-12	0.018334	1.44353e+06	3.07151
778.589	1.51858e-10	6.66393e-10	2.47713e-06	1.95434e-11	6.07224e-12	0.0172614	1.43986e+06	4.2081
779.19	1.42031e-10	6.23468e-10	2.31952e-06	1.83012e-11	5.68563e-12	0.0162336	1.436e+06	5.59196
779.79	1.32666e-10	5.82545e-10	2.16925e-06	1.71174e-11	5.31679e-12	0.0152505	1.43196e+06	7.22347
780.39	1.2376e-10	5.4362e-10	2.0263e-06	1.59918e-11	4.96569e-12	0.0143123	1.42776e+06	9.103
780.99	1.15313e-10	5.0669e-10	1.89065e-06	1.49241e-11	4.63233e-12	0.0134189	1.42341e+06	11.2309
781.591	1.07325e-10	4.71752e-10	1.76227e-06	1.3914e-11	4.3167e-12	0.0125703	1.41892e+06	13.6077
782.191	9.97925e-11	4.388e-10	1.64115e-06	1.29613e-11	4.01878e-12	0.0117666	1.41431e+06	16.2335
782.791	9.27163e-11	4.07832e-10	1.52726e-06	1.20658e-11	3.73855e-12	0.0110078	1.4096e+06	19.109
783.392	8.60948e-11	3.78845e-10	1.42059e-06	1.12272e-11	3.47601e-12	0.0102939	1.40479e+06	22.2343
783.992	7.9927e-11	3.51833e-10	1.32111e-06	1.04452e-11	3.23114e-12	0.00962495	1.39991e+06	25.61
784.592	7.42118e-11	3.26794e-10	1.22881e-06	9.71973e-12	3.00393e-12	0.00900094	1.39497e+06	29.2363
785.193	6.89482e-11	3.03724e-10	1.14365e-06	9.05039e-12	2.79436e-12	0.00842189	1.38998e+06	33.1137
785.793	6.41351e-11	2.82619e-10	1.06563e-06	8.43697e-12	2.60242e-12	0.00788783	1.38495e+06	37.2425
786.393	5.97715e-11	2.63475e-10	9.94716e-07	7.87923e-12	2.4281e-12	0.00739877	1.37991e+06	41.6232
786.993	5.58563e-11	2.46289e-10	9.30893e-07	7.37692e-12	2.27139e-12	0.00695474	1.37486e+06	46.256
787.594	5.23885e-11	2.31056e-10	8.74139e-07	6.92979e-12	2.13226e-12	0.00655575	1.36982e+06	51.1414
788.194	4.93211e-11	2.17574e-10	8.23716e-07	6.53205e-12	2.00891e-12	0.00619736	1.36478e+06	58.6917
788.794	4.6404e-11	2.0475e-10	7.75716e-07	6.15344e-12	1.89153e-12	0.00585523	1.35956e+06	82.0134
789.395	4.35996e-11	1.9242e-10	7.29553e-07	5.7894e-12	1.77865e-12	0.00552573	1.35417e+06	123.087
789.995	4.09081e-11	1.80585e-10	6.85226e-07	5.43991e-12	1.67025e-12	0.00520885	1.34861e+06	181.925
790.595	3.83293e-11	1.69245e-10	6.42737e-07	5.10496e-12	1.56636e-12	0.0049046	1.34291e+06	258.537
791.196	3.58632e-11	1.58399e-10	6.02085e-07	4.78454e-12	1.46696e-12	0.00461298	1.33708e+06	352.934
791.796	3.351e-11	1.48048e-10	5.63271e-07	4.47862e-12	1.37207e-12	0.004334	1.33115e+06	465.128
792.396	3.12695e-11	1.38192e-10	5.26295e-07	4.1872e-12	1.28167e-12	0.00406766	1.32511e+06	595.13
792.996	2.91419e-11	1.2883e-10	4.91157e-07	3.91026e-12	1.19578e-12	0.00381395	1.31901e+06	742.95
793.597	2.7127e-11	1.19963e-10	4.57857e-07	3.64778e-12	1.11439e-12	0.0035729	1.31284e+06	908.599
794.197	2.5225e-11	1.11591e-10	4.26395e-07	3.39975e-12	1.03751e-12	0.00334449	1.30663e+06	1092.09
794.797	2.34357e-11	1.03714e-10	3.96773e-07	3.16615e-12	9.65133e-13	0.00312873	1.30039e+06	1293.43
795.398	2.17593e-11	9.6332e-11	3.68989e-07	2.94697e-12	8.97265e-13	0.00292563	1.29415e+06	1512.63
795.998	2.01957e-11	8.94446e-11	3.43045e-07	2.74219e-12	8.33907e-13	0.00273519	1.28792e+06	1749.71
796.598	1.87449e-11	8.30521e-11	3.1894e-07	2.5518e-12	7.75061e-13	0.00255741	1.28171e+06	2004.67
797.199	1.74069e-11	7.71546e-11	2.96675e-07	2.37578e-12	7.20726e-13	0.00239229	1.27555e+06	2277.53
797.799	1.61818e-11	7.17521e-11	2.76249e-07	2.21412e-12	6.70906e-13	0.00223985	1.26945e+06	2568.3
798.399	1.50695e-11	6.68446e-11	2.57664e-07	2.0668e-12	6.25601e-13	0.00210007	1.26343e+06	2876.98
798.999	1.40701e-11	6.24321e-11	2.4092e-07	1.9338e-12	5.84813e-13	0.00197297	1.2575e+06	3203.59
799.6	1.31836e-11	5.85148e-11	2.26015e-07	1.81512e-12	5.48543e-13	0.00185856	1.25168e+06	3548.14
800.2	1.24051e-11	5.5072e-11	2.12876e-07	1.71014e-12	5.16605e-13	0.00175631	1.246e+06	3992.77
800.8	1.16736e-11	5.18354e-11	2.00511e-07	1.61123e-12	4.86566e-13	0.00165965	1.24047e+06	5604.93
801.401	1.09701e-11	4.87224e-11	1.88616e-07	1.51604e-12	4.57675e-13	0.00156655	1.23508e+06	8712.41
802.001	1.02947e-11	4.57333e-11	1.77191e-07	1.42458e-12	4.29933e-13	0.001477	1.22981e+06	13314.5
802.601	9.6473e-12	4.28679e-11	1.66236e-07	1.33684e-12	4.03338e-13	0.001391	1.22465e+06	19410.3
803.202	9.02799e-12	4.01264e-11	1.55751e-07	1.25283e-12	3.7789e-13	0.00130856	1.21956e+06	26999.3
803.802	8.43674e-12	3.75087e-11	1.45736e-07	1.17255e-12	3.53589e-13	0.00122967	1.21452e+06	36080.5
804.402	7.87358e-12	3.50151e-11	1.36191e-07	1.09602e-12	3.30432e-13	0.00115433	1.20952e+06	46653.2
805.003	7.3385e-12	3.26454e-11	1.27117e-07	1.02322e-12	3.08421e-13	0.00108254	1.20452e+06	58716.7
805.603	6.83151e-12	3.03998e-11	1.18513e-07	9.54172e-13	2.87555e-13	0.0010143	1.19952e+06	72270.2
806.203	6.35262e-12	2.82782e-11	1.10379e-07	8.88869e-13	2.67832e-13	0.000949603	1.19448e+06	87313
806.803	5.90184e-12	2.62809e-11	1.02716e-07	8.27318e-13	2.49252e-13	0.000888456	1.18938e+06	103844
807.404	5.47917e-12	2.44077e-11	9.55234e-08	7.69523e-13	2.31814e-13	0.000830855	1.18421e+06	121863
808.004	5.08462e-12	2.26587e-11	8.88015e-08	7.15486e-13	2.15518e-13	0.000776799	1.17893e+06	141369
808.604	4.71819e-12	2.10341e-11	8.25504e-08	6.65211e-13	2.00363e-13	0.000726287	1.17353e+06	162361
809.205	4.3799e-12	1.95338e-11	7.67702e-08	6.18703e-13	1.86349e-13	0.000679318	1.16798e+06	184839
809.805	4.06975e-12	1.81579e-11	7.14608e-08	5.75963e-13	1.73475e-13	0.00063589	1.16227e+06	208801
810.405	3.78775e-12	1.69064e-11	6.66224e-08	5.36997e-13	1.61739e-13	0.000596004	1.15637e+06	234247
811.006	3.53391e-12	1.57794e-11	6.2255e-08	5.01806e-13	1.51143e-13	0.000559658	1.15025e+06	261176
811.606	3.30822e-12	1.4777e-11	5.83587e-08	4.70396e-13	1.41684e-13	0.000526851	1.14391e+06	289588
812.206	3.11049e-12	1.38982e-11	5.49301e-08	4.42741e-13	1.33354e-13	0.000497556	1.1373e+06	321565
812.806	2.92754e-12	1.3085e-11	5.17513e-08	4.1709e-13	1.25627e-13	0.000470202	1.13064e+06	483318
813.407	2.75155e-12	1.23028e-11	4.86932e-08	3.92403e-13	1.18192e-13	0.000443853	1.12399e+06	838339
814.007	2.58253e-12	1.15518e-11	4.57555e-08	3.68681e-13	1.11049e-13	0.000418509	1.11733e+06	1.37144e+06
814.607	2.42048e-12	1.08317e-11	4.29383e-08	3.45925e-13	1.04197e-13	0.000394168	1.11061e+06	2.06742e+06
815.208	2.2654e-12	1.01427e-11	4.02414e-08	3.24134e-13	9.76379e-14	0.000370827	1.10379e+06	2.91111e+06
815.808	2.11729e-12	9.48469e-12	3.76648e-08	3.03309e-13	9.13701e-14	0.000348486	1.09683e+06	3.8873e+06
816.408	1.97616e-12	8.85767e-12	3.52083e-08	2.8345e-13	8.5394e-14	0.000327143	1.08969e+06	4.98081e+06
817.009	1.84202e-12	8.26162e-12	3.28719e-08	2.64558e-13	7.97097e-14	0.000306795	1.08233e+06	6.17645e+06
817.609	1.71485e-12	7.69652e-12	3.06555e-08	2.46634e-13	7.4317e-14	0.000287442	1.07471e+06	7.45902e+06
818.209	1.59467e-12	7.16236e-12	2.85589e-08	2.29678e-13	6.92161e-14	0.000269082	1.06679e+06	8.81334e+06
818.809	1.48148e-12	6.65912e-12	2.65823e-08	2.13689e-13	6.44068e-14	0.000251713	1.05853e+06	1.02242e+07
819.41	1.37528e-12	6.18678e-12	2.47253e-08	1.98669e-13	5.98892e-14	0.000235333	1.04989e+06	1.16765e+07
820.01	1.27607e-12	5.74532e-12	2.2988e-08	1.84619e-13	5.56632e-14	0.000219941	1.04083e+06	1.31549e+07
820.61	1.18386e-12	5.33473e-12	2.13703e-08	1.71537e-13	5.17288e-14	0.000205534	1.03131e+06	1.46443e+07
821.211	1.09864e-12	4.95499e-12	1.98721e-08	1.59426e-13	4.8086e-14	0.000192112	1.02128e+06	1.61295e+07
821.811	1.02043e-12	4.60609e-12	1.84932e-08	1.48285e-13	4.47347e-14	0.000179673	1.01071e+06	1.75953e+07
822.411	9.49228e-13	4.28799e-12	1.72337e-08	1.38114e-13	4.16751e-14	0.000168215	999563	1.90265e+07
823.012	8.85029e-13	4.00069e-12	1.60934e-08	1.28915e-13	3.89069e-14	0.000157737	987790	2.0408e+07
823.612	8.27841e-13	3.74418e-12	1.50722e-08	1.20687e-13	3.64303e-14	0.000148236	975354	2.17245e+07
824.212	7.77666e-13	3.51842e-12	1.41701e-08	1.13431e-13	3.42451e-14	0.000139711	962214	2.29608e+07
824.812	7.32125e-13	3.31303e-12	1.3347e-08	1.06819e-13	3.22532e-14	0.000131841	946736	2.42067e+07
825.413	6.88324e-13	3.11538e-12	1.25543e-08	1.00452e-13	3.03353e-14	0.000124239	927231	2.55719e+07
826.013	6.46255e-13	2.92546e-12	1.17919e-08	9.43287e-14	2.84912e-14	0.000116908	904112	2.7037e+07
826.613	6.05918e-13	2.74326e-12	1.106e-08	8.84507e-14	2.6721e-14	0.000109848	877794	2.85828e+07
827.214	5.67311e-13	2.56879e-12	1.03586e-08	8.28184e-14	2.5025e-14	0.000103064	848694	3.01895e+07
827.814	5.30434e-13	2.40205e-12	9.68786e-09	7.74327e-14	2.34034e-14	9.65572e-05	817230	3.18379e+07
828.414	4.95284e-13	2.24306e-12	9.0478e-09	7.22942e-14	2.18562e-14	9.03308e-05	783819	3.35083e+07
829.015	4.61862e-13	2.09182e-12	8.43852e-09	6.74037e-14	2.03837e-14	8.43872e-05	748876	3.51812e+07
829.615	4.30166e-13	1.94833e-12	7.86011e-09	6.27617e-14	1.89859e-14	7.87291e-05	712820	3.68373e+07
830.215	4.00195e-13	1.8126e-12	7.31266e-09	5.83692e-14	1.76632e-14	7.33591e-05	676066	3.84569e+07
830.815	3.71948e-13	1.68463e-12	6.79625e-09	5.42267e-14	1.64156e-14	6.82798e-05	639032	4.00207e+07
831.416	3.45425e-13	1.56443e-12	6.31096e-09	5.03349e-14	1.52433e-14	6.34938e-05	602134	4.1509e+07
832.016	3.20623e-13	1.45201e-12	5.85689e-09	4.66947e-14	1.41465e-14	5.90037e-05	565789	4.29025e+07
832.616	2.97542e-13	1.34736e-12	5.43411e-09	4.33066e-14	1.31254e-14	5.4812e-05	530414	4.41816e+07
833.217	2.76182e-13	1.2505e-12	5.04271e-09	4.01714e-14	1.218e-14	5.09215e-05	496426	4.53268e+07
833.817	2.5654e-13	1.16143e-12	4.68277e-09	3.72898e-14	1.13107e-14	4.73347e-05	464242	4.63187e+07
834.417	2.38617e-13	1.08016e-12	4.35439e-09	3.46625e-14	1.05174e-14	4.40543e-05	434278	4.71377e+07
835.018	2.2241e-13	1.00669e-12	4.05764e-09	3.22902e-14	9.80051e-15	4.10828e-05	406951	4.77644e+07
835.618	2.0792e-13	9.41023e-13	3.79261e-09	3.01737e-14	9.16005e-15	3.84228e-05	382678	4.81793e+07
836.218	1.95144e-13	8.83171e-13	3.55938e-09	2.83136e-14	8.59623e-15	3.60769e-05	361876	4.83628e+07
836.818	1.83712e-13	8.31444e-13	3.35111e-09	2.66546e-14	8.09253e-15	3.39782e-05	343873	4.82785e+07
837.419	1.72744e-13	7.81817e-13	3.15131e-09	2.50637e-14	7.60926e-15	3.19622e-05	326297	4.78906e+07
838.019	1.62203e-13	7.34118e-13	2.95928e-09	2.35351e-14	7.14475e-15	3.00221e-05	309070	4.72251e+07
838.619	1.52088e-13	6.88348e-13	2.77503e-09	2.20689e-14	6.699e-15	2.81582e-05	292226	4.63101e+07
839.22	1.424e-13	6.44509e-13	2.59856e-09	2.0665e-14	6.27206e-15	2.63708e-05	275795	4.51739e+07
839.82	1.33139e-13	6.02603e-13	2.42988e-09	1.93233e-14	5.86392e-15	2.46604e-05	259810	4.38446e+07
840.42	1.24306e-13	5.62632e-13	2.26899e-09	1.8044e-14	5.47462e-15	2.30271e-05	244302	4.23503e+07
841.021	1.15901e-13	5.24597e-13	2.1159e-09	1.68269e-14	5.10417e-15	2.14714e-05	229302	4.07192e+07
841.621	1.07924e-13	4.885e-13	1.9706e-09	1.56722e-14	4.75259e-15	1.99935e-05	214844	3.89795e+07
842.221	1.00376e-13	4.54344e-13	1.83312e-09	1.45796e-14	4.4199e-15	1.85938e-05	200957	3.71593e+07
842.821	9.32568e-14	4.22128e-13	1.70345e-09	1.35494e-14	4.10613e-15	1.72726e-05	187675	3.52868e+07
843.422	8.65672e-14	3.91857e-13	1.58159e-09	1.25814e-14	3.81128e-15	1.60302e-05	175028	3.33901e+07
844.022	8.03073e-14	3.6353e-13	1.46756e-09	1.16756e-14	3.53539e-15	1.4867e-05	163049	3.14974e+07
844.622	7.44776e-14	3.37151e-13	1.36135e-09	1.0832e-14	3.27847e-15	1.37833e-05	151769	2.96368e+07
845.223	6.90784e-14	3.1272e-13	1.26297e-09	1.00507e-14	3.04054e-15	1.27793e-05	141220	2.78366e+07
845.823	6.411e-14	2.90239e-13	1.17244e-09	9.33152e-15	2.82163e-15	1.18555e-05	131433	2.61248e+07
846.423	5.95729e-14	2.69711e-13	1.08974e-09	8.67457e-15	2.62174e-15	1.10121e-05	122442	2.45297e+07
847.024	5.54673e-14	2.51136e-13	1.01489e-09	8.0798e-15	2.4409e-15	1.02495e-05	114276	2.30793e+07
847.624	5.17936e-14	2.34518e-13	9.479e-10	7.54721e-15	2.27914e-15	9.56804e-06	106968	2.18019e+07
848.224	4.85523e-14	2.19857e-13	8.88762e-10	7.07678e-15	2.13647e-15	8.96796e-06	100550	2.07256e+07
848.824	4.56912e-14	2.06918e-13	8.36538e-10	6.66102e-15	2.01059e-15	8.43965e-06	94934	1.98422e+07
849.425	4.29665e-14	1.94597e-13	7.86807e-10	6.26506e-15	1.89073e-15	7.93681e-06	89584.2	1.89992e+07
850.025	4.03476e-14	1.82757e-13	7.39009e-10	5.88448e-15	1.77554e-15	7.45354e-06	84431.8	1.81764e+07
850.625	3.78344e-14	1.71395e-13	6.93144e-10	5.51928e-15	1.66501e-15	6.98986e-06	79477	1.73747e+07
851.226	3.54269e-14	1.60512e-13	6.49212e-10	5.16945e-15	1.55914e-15	6.54575e-06	74720.4	1.65944e+07
851.826	3.31253e-14	1.50109e-13	6.07213e-10	4.83501e-15	1.45793e-15	6.12122e-06	70162.2	1.58364e+07
852.426	3.09296e-14	1.40185e-13	5.67145e-10	4.51594e-15	1.36139e-15	5.71626e-06	65802.8	1.51011e+07
853.027	2.88397e-14	1.3074e-13	5.2901e-10	4.21225e-15	1.26951e-15	5.33087e-06	61642.7	1.43892e+07
853.627	2.68559e-14	1.21774e-13	4.92807e-10	3.92393e-15	1.18229e-15	4.96505e-06	57682.2	1.37012e+07
854.227	2.4978e-14	1.13287e-13	4.58536e-10	3.65098e-15	1.09974e-15	4.61879e-06	53921.7	1.30378e+07
854.827	2.32062e-14	1.05279e-13	4.26196e-10	3.3934e-15	1.02185e-15	4.2921e-06	50361.5	1.23996e+07
855.428	2.15406e-14	9.77506e-14	3.95787e-10	3.1512e-15	9.48626e-16	3.98496e-06	47002.2	1.17872e+07
856.028	1.99811e-14	9.07012e-14	3.67309e-10	2.92437e-15	8.80068e-16	3.69737e-06	43843.9	1.12012e+07
856.628	1.85278e-14	8.41309e-14	3.40762e-10	2.7129e-15	8.16176e-16	3.42934e-06	40887.2	1.06422e+07
857.229	1.71808e-14	7.80397e-14	3.16146e-10	2.5168e-15	7.5695e-16	3.18086e-06	38132.4	1.01108e+07
857.829	1.59401e-14	7.24276e-14	2.9346e-10	2.33607e-15	7.02391e-16	2.95193e-06	35579.9	9.60757e+06
858.429	1.48057e-14	6.72946e-14	2.72705e-10	2.1707e-15	6.52499e-16	2.74254e-06	33230.1	9.13317e+06
859.03	1.37778e-14	6.26407e-14	2.53879e-10	2.0207e-15	6.07275e-16	2.55269e-06	31083.3	8.68819e+06
859.63	1.28563e-14	5.84658e-14	2.36983e-10	1.88606e-15	5.66719e-16	2.38238e-06	29140	8.27322e+06
860.23	1.20414e-14	5.477e-14	2.22017e-10	1.76678e-15	5.30832e-16	2.23161e-06	27400.5	7.88888e+06
860.83	1.13273e-14	5.15281e-14	2.08879e-10	1.66205e-15	4.99368e-16	2.09934e-06	25854.7	7.53427e+06
861.431	1.06552e-14	4.8475e-14	1.96501e-10	1.56338e-15	4.69742e-16	1.97476e-06	24392.7	7.19398e+06
862.031	1.00091e-14	4.55399e-14	1.846e-10	1.46848e-15	4.41263e-16	1.85499e-06	22984.9	6.8639e+06
862.631	9.3891e-15	4.27228e-14	1.73175e-10	1.37737e-15	4.1393e-16	1.74003e-06	21631.5	6.54411e+06
863.232	8.79513e-15	4.00237e-14	1.62227e-10	1.29005e-15	3.87744e-16	1.62987e-06	20332.5	6.23469e+06
863.832	8.2272e-15	3.74425e-14	1.51755e-10	1.20652e-15	3.62703e-16	1.52453e-06	19087.9	5.9357e+06
864.432	7.68528e-15	3.49792e-14	1.4176e-10	1.12679e-15	3.38808e-16	1.42399e-06	17897.8	5.64723e+06
865.033	7.16937e-15	3.26338e-14	1.32242e-10	1.05086e-15	3.16057e-16	1.32826e-06	16762.3	5.36936e+06
865.633	6.67945e-15	3.04062e-14	1.23201e-10	9.7873e-16	2.94451e-16	1.23734e-06	15681.3	5.10215e+06
866.233	6.21549e-15	2.82964e-14	1.14637e-10	9.10409e-16	2.73989e-16	1.15122e-06	14655	4.8457e+06
866.833	5.7775e-15	2.63044e-14	1.06551e-10	8.45899e-16	2.54671e-16	1.06992e-06	13683.3	4.60007e+06
867.434	5.36544e-15	2.44301e-14	9.89427e-11	7.85202e-16	2.36496e-16	9.93431e-07	12766.4	4.36534e+06
868.034	4.97931e-15	2.26736e-14	9.1812e-11	7.28324e-16	2.19464e-16	9.2175e-07	11904.2	4.1416e+06
868.634	4.6191e-15	2.10348e-14	8.51593e-11	6.75268e-16	2.03574e-16	8.54881e-07	11096.9	3.9289e+06
869.235	4.28477e-15	1.95136e-14	7.89847e-11	6.26037e-16	1.88826e-16	7.92824e-07	10344.4	3.72735e+06
869.835	3.97634e-15	1.81101e-14	7.32884e-11	5.80635e-16	1.7522e-16	7.35579e-07	9646.82	3.537e+06
870.435	3.69376e-15	1.68241e-14	6.80706e-11	5.39065e-16	1.62755e-16	6.83147e-07	9004.2	3.35793e+06
871.036	3.43704e-15	1.56558e-14	6.33314e-11	5.01331e-16	1.51431e-16	6.35528e-07	8416.59	3.19024e+06
871.636	3.20615e-15	1.4605e-14	5.90709e-11	4.67437e-16	1.41247e-16	5.92723e-07	7884.01	3.03398e+06
872.236	3.00109e-15	1.36717e-14	5.52894e-11	4.37387e-16	1.32203e-16	5.54731e-07	7406.54	2.88924e+06
872.836	2.8215e-15	1.28544e-14	5.19811e-11	4.11135e-16	1.24284e-16	5.21494e-07	6983.53	2.75597e+06
873.437	2.65479e-15	1.20957e-14	4.89114e-11	3.86794e-16	1.16933e-16	4.90654e-07	6588.71	2.62925e+06
874.037	2.49445e-15	1.13661e-14	4.59595e-11	3.63388e-16	1.09862e-16	4.60995e-07	6208.53	2.50655e+06
874.637	2.34048e-15	1.06654e-14	4.31253e-11	3.40918e-16	1.03071e-16	4.32517e-07	5842.99	2.38788e+06
875.238	2.19288e-15	9.99381e-15	4.04087e-11	3.19383e-16	9.65612e-17	4.05221e-07	5492.1	2.27323e+06
875.838	2.05165e-15	9.3512e-15	3.78098e-11	2.98782e-16	9.03322e-17	3.79106e-07	5155.88	2.16263e+06
876.438	1.91681e-15	8.73762e-15	3.53286e-11	2.79117e-16	8.43843e-17	3.54173e-07	4834.32	2.05608e+06
877.039	1.78835e-15	8.15307e-15	3.29649e-11	2.60386e-16	7.87177e-17	3.30421e-07	4527.43	1.95359e+06
877.639	1.66627e-15	7.59756e-15	3.07189e-11	2.42591e-16	7.33326e-17	3.07852e-07	4235.24	1.85518e+06
878.239	1.55058e-15	7.0711e-15	2.85905e-11	2.2573e-16	6.82294e-17	2.86466e-07	3957.74	1.76085e+06
878.839	1.44127e-15	6.57369e-15	2.65797e-11	2.09803e-16	6.34081e-17	2.66263e-07	3694.94	1.67062e+06
879.44	1.33836e-15	6.10534e-15	2.46865e-11	1.94811e-16	5.88692e-17	2.47242e-07	3446.86	1.58449e+06
880.04	1.24185e-15	5.66606e-15	2.29108e-11	1.80753e-16	5.46127e-17	2.29404e-07	3213.49	1.50247e+06
880.64	1.15173e-15	5.25584e-15	2.12526e-11	1.6763e-16	5.06389e-17	2.12751e-07	2994.86	1.42458e+06
881.241	1.06802e-15	4.87471e-15	1.9712e-11	1.5544e-16	4.6948e-17	1.9728e-07	2790.97	1.35082e+06
881.841	9.90708e-16	4.52266e-15	1.82888e-11	1.44185e-16	4.35403e-17	1.82994e-07	2601.83	1.28121e+06
882.441	9.19803e-16	4.19971e-15	1.69832e-11	1.33864e-16	4.04161e-17	1.69892e-07	2427.44	1.21576e+06
883.042	8.55307e-16	3.90585e-15	1.5795e-11	1.24476e-16	3.75754e-17	1.57974e-07	2267.82	1.15447e+06
883.642	7.97222e-16	3.64109e-15	1.47243e-11	1.16022e-16	3.50186e-17	1.47241e-07	2122.98	1.09736e+06
884.242	7.45552e-16	3.40545e-15	1.3771e-11	1.08502e-16	3.27459e-17	1.37692e-07	1992.92	1.04443e+06
884.842	7.00299e-16	3.19892e-15	1.29352e-11	1.01916e-16	3.07575e-17	1.29329e-07	1877.65	995704
885.443	6.59091e-16	3.01075e-15	1.21734e-11	9.59172e-17	2.89482e-17	1.21713e-07	1771.85	949846
886.043	6.19457e-16	2.82975e-15	1.14404e-11	9.01477e-17	2.72084e-17	1.14386e-07	1669.99	905473
886.643	5.81397e-16	2.65589e-15	1.07362e-11	8.46069e-17	2.5538e-17	1.0735e-07	1572.04	862584
887.244	5.44909e-16	2.4892e-15	1.0061e-11	7.92949e-17	2.39368e-17	1.00603e-07	1478.02	821178
887.844	5.09992e-16	2.32966e-15	9.41459e-12	7.42115e-17	2.24049e-17	9.41471e-08	1387.93	781256
888.444	4.76646e-16	2.17728e-15	8.79715e-12	6.93568e-17	2.09422e-17	8.79808e-08	1301.75	742815
889.045	4.44869e-16	2.03206e-15	8.20865e-12	6.47307e-17	1.95485e-17	8.21046e-08	1219.49	705856
889.645	4.14662e-16	1.89399e-15	7.64912e-12	6.03331e-17	1.82238e-17	7.65186e-08	1141.15	670379
890.245	3.86024e-16	1.76308e-15	7.11857e-12	5.6164e-17	1.69681e-17	7.12226e-08	1066.72	636381
890.845	3.58952e-16	1.63932e-15	6.61703e-12	5.22235e-17	1.57812e-17	6.62167e-08	996.205	603864
891.446	3.33448e-16	1.52272e-15	6.14452e-12	4.85114e-17	1.46631e-17	6.15009e-08	929.603	572826
892.046	3.09509e-16	1.41328e-15	5.70106e-12	4.50276e-17	1.36137e-17	5.70752e-08	866.912	543267
892.646	2.87136e-16	1.31099e-15	5.28667e-12	4.17723e-17	1.26329e-17	5.29397e-08	808.128	515186
893.247	2.66327e-16	1.21586e-15	4.90138e-12	3.87452e-17	1.17207e-17	4.90942e-08	753.252	488583
893.847	2.47082e-16	1.12788e-15	4.54521e-12	3.59465e-17	1.0877e-17	4.5539e-08	702.281	463457
894.447	2.294e-16	1.04706e-15	4.21818e-12	3.3376e-17	1.01018e-17	4.22738e-08	655.213	439807
895.048	2.1328e-16	9.73392e-16	3.9203e-12	3.10336e-17	9.39482e-18	3.92988e-08	612.047	417633
895.648	1.98721e-16	9.0688e-16	3.65161e-12	2.89195e-17	8.75615e-18	3.6614e-08	572.782	396935
896.248	1.85722e-16	8.47524e-16	3.41212e-12	2.70335e-17	8.18568e-18	3.42194e-08	537.415	377711
896.848	1.74283e-16	7.95322e-16	3.20186e-12	2.53756e-17	7.68333e-18	3.21149e-08	505.945	359961
897.449	1.64029e-16	7.48556e-16	3.01381e-12	2.3891e-17	7.23276e-18	3.0231e-08	477.461	343385
898.049	1.54183e-16	7.03655e-16	2.83334e-12	2.24665e-17	6.80012e-18	2.84229e-08	450.075	327357
898.649	1.4472e-16	6.6051e-16	2.66001e-12	2.10982e-17	6.38437e-18	2.66862e-08	423.729	311858
899.25	1.35642e-16	6.19123e-16	2.49381e-12	1.97863e-17	5.98554e-18	2.50208e-08	398.424	296889
899.85	1.26948e-16	5.79493e-16	2.33472e-12	1.85305e-17	5.60362e-18	2.34266e-08	374.16	282450
900.45	1.1864e-16	5.41623e-16	2.18275e-12	1.73309e-17	5.23863e-18	2.19035e-08	350.939	268541
901.051	1.10717e-16	5.05514e-16	2.0379e-12	1.61874e-17	4.89058e-18	2.04517e-08	328.76	255163
901.651	1.0318e-16	4.71165e-16	1.90014e-12	1.50998e-17	4.55947e-18	1.90708e-08	307.624	242315
902.251	9.60299e-17	4.3858e-16	1.76948e-12	1.40681e-17	4.24532e-18	1.7761e-08	287.531	229998
902.851	8.9266e-17	4.07758e-16	1.64591e-12	1.30923e-17	3.94813e-18	1.65222e-08	268.483	218211
903.452	8.28893e-17	3.787e-16	1.52943e-12	1.21722e-17	3.66792e-18	1.53543e-08	250.48	206956
904.052	7.69001e-17	3.51408e-16	1.42002e-12	1.13078e-17	3.40469e-18	1.42572e-08	233.523	196233
904.652	7.12988e-17	3.25883e-16	1.31769e-12	1.04991e-17	3.15846e-18	1.32309e-08	217.611	186041
905.253	6.60857e-17	3.02126e-16	1.22242e-12	9.74583e-18	2.92923e-18	1.22753e-08	202.746	176380
905.853	6.12614e-17	2.80138e-16	1.13421e-12	9.04808e-18	2.717e-18	1.13905e-08	188.928	167252
906.453	5.68262e-17	2.59919e-16	1.05306e-12	8.40572e-18	2.5218e-18	1.05762e-08	176.158	158656
907.054	5.27804e-17	2.41472e-16	9.78954e-13	7.81868e-18	2.34364e-18	9.83256e-09	164.436	150593
907.654	4.91246e-17	2.24796e-16	9.11889e-13	7.28689e-18	2.18251e-18	9.15941e-09	153.763	143062
908.254	4.5859e-17	2.09894e-16	8.5186e-13	6.81027e-18	2.03842e-18	8.55673e-09	144.14	136064
908.854	4.29841e-17	1.96766e-16	7.98859e-13	6.38875e-18	1.9114e-18	8.02446e-09	135.567	129599
909.455	4.04457e-17	1.85166e-16	7.51913e-13	6.0147e-18	1.79908e-18	7.55282e-09	127.902	123604
910.055	3.80251e-17	1.74104e-16	7.07118e-13	5.65764e-18	1.69195e-18	7.10271e-09	120.575	117826
910.655	3.56991e-17	1.63474e-16	6.64064e-13	5.31437e-18	1.58901e-18	6.67002e-09	113.525	112239
911.256	3.34678e-17	1.53277e-16	6.22752e-13	4.98492e-18	1.49025e-18	6.25477e-09	106.752	106841
911.856	3.13312e-17	1.43512e-16	5.83182e-13	4.66929e-18	1.39568e-18	5.85698e-09	100.257	101634
912.456	2.92892e-17	1.3418e-16	5.45355e-13	4.36747e-18	1.30529e-18	5.47665e-09	94.0397	96617.2
913.057	2.73418e-17	1.2528e-16	5.0927e-13	4.07949e-18	1.21908e-18	5.1138e-09	88.1	91790.8
913.657	2.5489e-17	1.16811e-16	4.74927e-13	3.80535e-18	1.13704e-18	4.76845e-09	82.4381	87154.8
914.257	2.37308e-17	1.08775e-16	4.42328e-13	3.54506e-18	1.05918e-18	4.4406e-09	77.054	82709.2
914.857	2.20672e-17	1.0117e-16	4.11472e-13	3.29862e-18	9.8549e-19	4.13026e-09	71.9478	78454.1
915.458	2.04982e-17	9.39969e-17	3.8236e-13	3.06604e-18	9.15969e-19	3.83746e-09	67.1196	74389.5
916.058	1.90238e-17	8.72551e-17	3.54991e-13	2.84733e-18	8.50615e-19	3.56221e-09	62.5695	70515.5
916.658	1.76439e-17	8.09444e-17	3.29367e-13	2.6425e-18	7.89425e-19	3.30451e-09	58.2975	66832
917.259	1.63586e-17	7.50649e-17	3.05486e-13	2.45155e-18	7.32398e-19	3.06438e-09	54.3037	63339.2
917.859	1.51679e-17	6.96163e-17	2.83351e-13	2.2745e-18	6.7953e-19	2.84184e-09	50.5882	60037.1
918.459	1.40716e-17	6.45985e-17	2.62959e-13	2.11135e-18	6.3082e-19	2.63689e-09	47.1511	56925.7
919.06	1.30699e-17	6.00113e-17	2.44313e-13	1.96211e-18	5.86265e-19	2.44955e-09	43.9924	54005.1
919.66	1.21626e-17	5.58545e-17	2.27413e-13	1.82678e-18	5.45862e-19	2.27984e-09	41.1123	51275.2
920.26	1.13499e-17	5.21281e-17	2.12257e-13	1.70537e-18	5.0961e-19	2.12776e-09	38.5107	48736.2
920.86	1.06317e-17	4.88319e-17	1.98848e-13	1.5979e-18	4.77506e-19	1.99333e-09	36.1878	46388
921.461	1.00018e-17	4.59378e-17	1.87071e-13	1.50346e-18	4.49279e-19	1.87542e-09	34.126	44220.2
922.061	9.4073e-18	4.32049e-17	1.75949e-13	1.41425e-18	4.22613e-19	1.76412e-09	32.1728	42141
922.661	8.83596e-18	4.05773e-17	1.65254e-13	1.32846e-18	3.96973e-19	1.65714e-09	30.2929	40129.3
923.262	8.28775e-18	3.80552e-17	1.54987e-13	1.24609e-18	3.72358e-19	1.55448e-09	28.4864	38185.3
923.862	7.76265e-18	3.56387e-17	1.4515e-13	1.16716e-18	3.4877e-19	1.45614e-09	26.7533	36309.1
924.462	7.26065e-18	3.33277e-17	1.35741e-13	1.09165e-18	3.2621e-19	1.3621e-09	25.0937	34500.7
925.063	6.78173e-18	3.11224e-17	1.26761e-13	1.01958e-18	3.04677e-19	1.27238e-09	23.5076	32760.4
925.663	6.32586e-18	2.90229e-17	1.18212e-13	9.50955e-19	2.84174e-19	1.18697e-09	21.9951	31088.1
926.263	5.89304e-18	2.70291e-17	1.10092e-13	8.85769e-19	2.64699e-19	1.10587e-09	20.5562	29484.1
926.863	5.48325e-18	2.51412e-17	1.02402e-13	8.24029e-19	2.46255e-19	1.02907e-09	19.191	27948.4
927.464	5.09646e-18	2.33591e-17	9.51434e-14	7.65739e-19	2.28842e-19	9.56571e-10	17.8995	26481.1
928.064	4.73266e-18	2.1683e-17	8.83154e-14	7.10903e-19	2.12459e-19	8.88378e-10	16.6818	25082.4
928.664	4.39184e-18	2.0113e-17	8.19187e-14	6.59523e-19	1.97109e-19	8.24483e-10	15.538	23752.3
929.265	4.07398e-18	1.8649e-17	7.59537e-14	6.11603e-19	1.82792e-19	7.64886e-10	14.4679	22491
929.865	3.77905e-18	1.72912e-17	7.04206e-14	5.67147e-19	1.69507e-19	7.09585e-10	13.4718	21298.5
930.465	3.50704e-18	1.60396e-17	6.53198e-14	5.26158e-19	1.57257e-19	6.58577e-10	12.5497	20175.1
931.066	3.25794e-18	1.48942e-17	6.06516e-14	4.8864e-19	1.46042e-19	6.1186e-10	11.7016	19120.7
931.666	3.03173e-18	1.38552e-17	5.64164e-14	4.54597e-19	1.35862e-19	5.69432e-10	10.9275	18135.5
932.266	2.82839e-18	1.29225e-17	5.26144e-14	4.24031e-19	1.26717e-19	5.31292e-10	10.2276	17219.7
932.866	2.6479e-18	1.20963e-17	4.9246e-14	3.96946e-19	1.1861e-19	4.97437e-10	9.6018	16373.2
933.467	2.48981e-18	1.13746e-17	4.63035e-14	3.7328e-19	1.1152e-19	4.67786e-10	9.04887	15595.2
934.067	2.34257e-18	1.07034e-17	4.35662e-14	3.51267e-19	1.04922e-19	4.40168e-10	8.53191	14854.9
934.667	2.20095e-18	1.00582e-17	4.09348e-14	3.30108e-19	9.85765e-20	4.1361e-10	8.03432	14138.7
935.268	2.06498e-18	9.43915e-18	3.84092e-14	3.09802e-19	9.24849e-20	3.8811e-10	7.55612	13446.5
935.868	1.93464e-18	8.84609e-18	3.59893e-14	2.90349e-19	8.66468e-20	3.63669e-10	7.0973	12778.5
936.468	1.80994e-18	8.279e-18	3.36751e-14	2.71746e-19	8.10623e-20	3.40288e-10	6.65787	12134.6
937.069	1.69089e-18	7.73783e-18	3.14663e-14	2.53992e-19	7.57313e-20	3.17965e-10	6.23783	11514.9
937.669	1.57749e-18	7.22253e-18	2.9363e-14	2.37085e-19	7.06537e-20	2.96701e-10	5.83719	10919.5
938.269	1.46974e-18	6.73307e-18	2.7365e-14	2.21025e-19	6.58297e-20	2.76497e-10	5.45594	10348.4
938.869	1.36764e-18	6.26939e-18	2.54722e-14	2.05809e-19	6.12591e-20	2.57351e-10	5.09409	9801.69
939.47	1.27119e-18	5.83145e-18	2.36845e-14	1.91437e-19	5.69419e-20	2.39265e-10	4.75165	9279.37
940.07	1.1804e-18	5.4192e-18	2.20018e-14	1.77906e-19	5.28782e-20	2.22237e-10	4.42861	8781.51
940.67	1.09527e-18	5.03261e-18	2.04241e-14	1.65215e-19	4.90679e-20	2.06269e-10	4.12499	8308.15
941.271	1.01581e-18	4.67162e-18	1.89512e-14	1.53364e-19	4.55109e-20	1.9136e-10	3.84078	7859.35
941.871	9.42006e-19	4.33618e-18	1.7583e-14	1.4235e-19	4.22073e-20	1.77511e-10	3.57598	7435.16
942.471	8.73873e-19	4.02626e-18	1.63194e-14	1.32171e-19	3.91571e-20	1.6472e-10	3.3306	7035.62
943.072	8.11411e-19	3.74181e-18	1.51603e-14	1.22828e-19	3.63602e-20	1.52989e-10	3.10465	6660.79
943.672	7.54622e-19	3.48277e-18	1.41057e-14	1.14317e-19	3.38166e-20	1.42318e-10	2.89812	6310.71
944.272	7.03509e-19	3.24912e-18	1.31554e-14	1.06638e-19	3.15263e-20	1.32705e-10	2.71102	5985.43
944.872	6.58074e-19	3.04079e-18	1.23093e-14	9.97888e-20	2.94893e-20	1.24152e-10	2.54335	5685.01
945.473	6.18317e-19	2.85774e-18	1.15673e-14	9.37682e-20	2.77054e-20	1.16658e-10	2.39511	5409.48
946.073	5.81973e-19	2.68992e-18	1.0888e-14	8.82457e-20	2.60736e-20	1.09801e-10	2.25871	5150.13
946.673	5.47025e-19	2.52843e-18	1.02345e-14	8.29293e-20	2.4504e-20	1.03205e-10	2.12739	4899.24
947.274	5.13471e-19	2.37328e-18	9.60688e-15	7.78194e-20	2.29967e-20	9.68697e-11	2.00115	4656.8
947.874	4.8131e-19	2.22447e-18	9.00512e-15	7.29166e-20	2.15515e-20	9.0796e-11	1.88001	4422.84
948.474	4.5054e-19	2.08202e-18	8.42923e-15	6.82216e-20	2.01686e-20	8.49834e-11	1.76394	4197.37
949.075	4.21159e-19	1.94591e-18	7.8792e-15	6.37347e-20	1.88479e-20	7.9432e-11	1.65297	3980.41
949.675	3.93167e-19	1.81618e-18	7.35502e-15	5.94567e-20	1.75895e-20	7.41417e-11	1.54707	3771.97
950.275	3.66561e-19	1.6928e-18	6.85668e-15	5.53881e-20	1.63932e-20	6.91124e-11	1.44627	3572.07
950.875	3.41341e-19	1.5758e-18	6.38419e-15	5.15293e-20	1.52591e-20	6.43442e-11	1.35054	3380.73
951.476	3.17504e-19	1.46518e-18	5.93755e-15	4.78811e-20	1.41872e-20	5.9837e-11	1.25991	3197.97
952.076	2.95048e-19	1.36094e-18	5.51674e-15	4.44438e-20	1.31775e-20	5.55907e-11	1.17435	3023.79
952.676	2.73973e-19	1.2631e-18	5.12176e-15	4.12182e-20	1.223e-20	5.16054e-11	1.09388	2858.21
953.277	2.54277e-19	1.17164e-18	4.75261e-15	3.82048e-20	1.13447e-20	4.7881e-11	1.0185	2701.25
953.877	2.35958e-19	1.08659e-18	4.40929e-15	3.54041e-20	1.05215e-20	4.44174e-11	0.948196	2552.93
954.477	2.19015e-19	1.00795e-18	4.09179e-15	3.28166e-20	9.76056e-21	4.12147e-11	0.882978	2413.27
955.078	2.03445e-19	9.35717e-19	3.80011e-15	3.0443e-20	9.06175e-21	3.82728e-11	0.822843	2282.27
955.678	1.89249e-19	8.69904e-19	3.53425e-15	2.82838e-20	8.4251e-21	3.55916e-11	0.767791	2159.95
956.278	1.76423e-19	8.10514e-19	3.29419e-15	2.63396e-20	7.8506e-21	3.31712e-11	0.717822	2046.34
956.878	1.64966e-19	7.57554e-19	3.07995e-15	2.46109e-20	7.33826e-21	3.10114e-11	0.672936	1941.44
957.479	1.54878e-19	7.11028e-19	2.8915e-15	2.30983e-20	6.88806e-21	2.91123e-11	0.633132	1845.27
958.079	1.45795e-19	6.69232e-19	2.72204e-15	2.17445e-20	6.48353e-21	2.74049e-11	0.597091	1755.79
958.679	1.37066e-19	6.29073e-19	2.5592e-15	2.04453e-20	6.09488e-21	2.57643e-11	0.562426	1669.3
959.28	1.28677e-19	5.90487e-19	2.40275e-15	1.91984e-20	5.7215e-21	2.4188e-11	0.529088	1585.73
959.88	1.20629e-19	5.53475e-19	2.25268e-15	1.80035e-20	5.3634e-21	2.26761e-11	0.497078	1505.07
960.48	1.12922e-19	5.18039e-19	2.10899e-15	1.68606e-20	5.02057e-21	2.12285e-11	0.466398	1427.35
961.081	1.05556e-19	4.84179e-19	1.97169e-15	1.57695e-20	4.69302e-21	1.98453e-11	0.437048	1352.56
961.681	9.85314e-20	4.51895e-19	1.84077e-15	1.47299e-20	4.38075e-21	1.85264e-11	0.409029	1280.72
962.281	9.18489e-20	4.21189e-19	1.71624e-15	1.37417e-20	4.08376e-21	1.7272e-11	0.382342	1211.82
962.881	8.55087e-20	3.92062e-19	1.5981e-15	1.28048e-20	3.80205e-21	1.60819e-11	0.356988	1145.88
963.482	7.9511e-20	3.64514e-19	1.48635e-15	1.1919e-20	3.53563e-21	1.49564e-11	0.332967	1082.9
964.082	7.38561e-20	3.38545e-19	1.381e-15	1.10841e-20	3.28449e-21	1.38952e-11	0.310282	1022.9
964.682	6.85445e-20	3.14158e-19	1.28204e-15	1.03e-20	3.04864e-21	1.28986e-11	0.288932	965.869
965.283	6.35763e-20	2.91351e-19	1.18947e-15	9.56642e-21	2.82808e-21	1.19664e-11	0.268918	911.824
965.883	5.89519e-20	2.70128e-19	1.1033e-15	8.88326e-21	2.62281e-21	1.10987e-11	0.250242	860.77
966.483	5.46717e-20	2.50487e-19	1.02353e-15	8.25035e-21	2.43284e-21	1.02956e-11	0.232904	812.715
967.084	5.07359e-20	2.3243e-19	9.50154e-16	7.66752e-21	2.25816e-21	9.557e-12	0.216905	767.664
967.684	4.71448e-20	2.15958e-19	8.83182e-16	7.1346e-21	2.09878e-21	8.88297e-12	0.202247	725.624
968.284	4.38989e-20	2.01071e-19	8.22612e-16	6.65142e-21	1.9547e-21	8.27352e-12	0.188929	686.603
968.884	4.09983e-20	1.8777e-19	7.68447e-16	6.21781e-21	1.82592e-21	7.72867e-12	0.176953	650.607
969.485	3.84434e-20	1.76056e-19	7.20686e-16	5.83361e-21	1.71244e-21	7.24843e-12	0.16632	617.644
970.085	3.61798e-20	1.65679e-19	6.78321e-16	5.49097e-21	1.61186e-21	6.82264e-12	0.156822	587.291
970.685	3.40169e-20	1.55764e-19	6.37832e-16	5.16303e-21	1.51576e-21	6.41578e-12	0.147734	558.056
971.286	3.19384e-20	1.46235e-19	5.98917e-16	4.84753e-21	1.42341e-21	6.02482e-12	0.138994	529.814
971.886	2.99442e-20	1.37094e-19	5.61576e-16	4.54452e-21	1.33483e-21	5.64974e-12	0.130602	502.566
972.486	2.80345e-20	1.28339e-19	5.25811e-16	4.25405e-21	1.25e-21	5.29054e-12	0.122558	476.314
973.087	2.62092e-20	1.19972e-19	4.91622e-16	3.97616e-21	1.16893e-21	4.94723e-12	0.114861	451.059
973.687	2.44682e-20	1.11992e-19	4.59009e-16	3.71089e-21	1.09161e-21	4.61979e-12	0.107512	426.804
974.287	2.28118e-20	1.044e-19	4.27975e-16	3.4583e-21	1.01805e-21	4.30822e-12	0.10051	403.55
974.887	2.12398e-20	9.71948e-20	3.9852e-16	3.21842e-21	9.48232e-22	4.01252e-12	0.0938565	381.299
975.488	1.97522e-20	9.03774e-20	3.70644e-16	2.99131e-21	8.82169e-22	3.73269e-12	0.0875505	360.053
976.088	1.83491e-20	8.39479e-20	3.44348e-16	2.777e-21	8.19854e-22	3.46873e-12	0.0815922	339.812
976.688	1.70305e-20	7.79063e-20	3.19633e-16	2.57555e-21	7.61287e-22	3.22062e-12	0.0759816	320.58
977.289	1.57965e-20	7.22527e-20	2.965e-16	2.387e-21	7.06466e-22	2.98837e-12	0.0707187	302.358
977.889	1.46469e-20	6.69872e-20	2.7495e-16	2.21139e-21	6.5539e-22	2.77197e-12	0.0658035	285.148
978.489	1.35819e-20	6.211e-20	2.54983e-16	2.04877e-21	6.08058e-22	2.57142e-12	0.0612361	268.951
979.09	1.26014e-20	5.76211e-20	2.36601e-16	1.89919e-21	5.64468e-22	2.38672e-12	0.0570163	253.769
979.69	1.17054e-20	5.35208e-20	2.19804e-16	1.7627e-21	5.24619e-22	2.21786e-12	0.0531443	239.604
980.29	1.08941e-20	4.9809e-20	2.04592e-16	1.63933e-21	4.88511e-22	2.06484e-12	0.0496199	226.458
980.89	1.01673e-20	4.64861e-20	1.90968e-16	1.52913e-21	4.56141e-22	1.92765e-12	0.0464433	214.332
981.491	9.52511e-21	4.35519e-20	1.78931e-16	1.43215e-21	4.27508e-22	1.8063e-12	0.0436143	203.229
982.091	8.96093e-21	4.09764e-20	1.68358e-16	1.34739e-21	4.02321e-22	1.69954e-12	0.0411065	193.077
982.691	8.42692e-21	3.85396e-20	1.58352e-16	1.2673e-21	3.78476e-22	1.59845e-12	0.0387268	183.356
983.292	7.91357e-21	3.61979e-20	1.48733e-16	1.19038e-21	3.55555e-22	1.50125e-12	0.0364371	173.963
983.892	7.42088e-21	3.3951e-20	1.39503e-16	1.11661e-21	3.33558e-22	1.40795e-12	0.0342374	164.9
984.492	6.94887e-21	3.17991e-20	1.30661e-16	1.04599e-21	3.12484e-22	1.31855e-12	0.0321278	156.166
985.093	6.49754e-21	2.97419e-20	1.22207e-16	9.78512e-22	2.92334e-22	1.23305e-12	0.0301084	147.764
985.693	6.06691e-21	2.77795e-20	1.1414e-16	9.14168e-22	2.73106e-22	1.15145e-12	0.0281792	139.694
986.293	5.65698e-21	2.59117e-20	1.06462e-16	8.5295e-22	2.54802e-22	1.07377e-12	0.0263404	131.957
986.893	5.26777e-21	2.41385e-20	9.91716e-17	7.94853e-22	2.3742e-22	9.99994e-13	0.024592	124.554
987.494	4.89927e-21	2.24599e-20	9.22692e-17	7.39869e-22	2.2096e-22	9.30136e-13	0.0229341	117.486
988.094	4.55151e-21	2.08758e-20	8.57548e-17	6.87991e-22	2.05423e-22	8.64197e-13	0.0213669	110.754
988.694	4.22448e-21	1.93861e-20	7.96283e-17	6.39211e-22	1.90807e-22	8.02181e-13	0.0198902	104.359
989.295	3.9182e-21	1.79907e-20	7.38898e-17	5.93523e-22	1.77114e-22	7.4409e-13	0.0185044	98.3023
989.895	3.63268e-21	1.66897e-20	6.85393e-17	5.5092e-22	1.64342e-22	6.89928e-13	0.0172093	92.5847
990.495	3.36793e-21	1.54828e-20	6.35768e-17	5.11394e-22	1.52491e-22	6.39698e-13	0.0160052	87.2072
991.096	3.12395e-21	1.43702e-20	5.90022e-17	4.74939e-22	1.41561e-22	5.93404e-13	0.0148921	82.1707
991.696	2.90076e-21	1.33516e-20	5.48155e-17	4.41547e-22	1.31552e-22	5.51049e-13	0.0138701	77.4763
992.296	2.69836e-21	1.24271e-20	5.10168e-17	4.11211e-22	1.22464e-22	5.12636e-13	0.0129392	73.125
992.896	2.51676e-21	1.15965e-20	4.76061e-17	3.83925e-22	1.14297e-22	4.78169e-13	0.0120996	69.1177
993.497	2.35597e-21	1.08599e-20	4.45833e-17	3.5968e-22	1.0705e-22	4.47651e-13	0.0113512	65.4555
994.097	2.21546e-21	1.02146e-20	4.19384e-17	3.38392e-22	1.00699e-22	4.20982e-13	0.010692	62.1311
994.697	2.08433e-21	9.61183e-21	3.9469e-17	3.18488e-22	9.47637e-23	3.96091e-13	0.0100747	58.9797
995.298	1.95829e-21	9.0323e-21	3.70956e-17	2.9935e-22	8.90569e-23	3.72165e-13	0.00948071	55.9365
995.898	1.83734e-21	8.476e-21	3.4818e-17	2.80979e-22	8.35781e-23	3.49204e-13	0.00891018	53.0016
996.498	1.72147e-21	7.94293e-21	3.26361e-17	2.63373e-22	7.83272e-23	3.27206e-13	0.00836303	50.1752
997.099	1.61067e-21	7.43306e-21	3.05497e-17	2.46533e-22	7.33043e-23	3.06169e-13	0.00783927	47.4573
997.699	1.50495e-21	6.94639e-21	2.85586e-17	2.30456e-22	6.85092e-23	2.86094e-13	0.00733889	44.8482
998.299	1.40428e-21	6.4829e-21	2.66627e-17	2.15143e-22	6.39418e-23	2.66979e-13	0.00686189	42.3479
998.899	1.30867e-21	6.04258e-21	2.48618e-17	2.00593e-22	5.96022e-23	2.48823e-13	0.00640826	39.9565
999.5	1.21811e-21	5.62541e-21	2.31557e-17	1.86805e-22	5.54903e-23	2.31625e-13	0.00597798	37.6742
1000.1	1.13258e-21	5.23137e-21	2.15441e-17	1.73778e-22	5.16059e-23	2.15384e-13	0.00557106	35.5011
1000.7	1.0521e-21	4.86046e-21	2.00271e-17	1.61512e-22	4.79491e-23	2.00098e-13	0.00518749	33.4373
1001.3	9.76638e-22	4.51266e-21	1.86043e-17	1.50005e-22	4.45198e-23	1.85767e-13	0.00482727	31.4829
1001.9	9.062e-22	4.18795e-21	1.72757e-17	1.39258e-22	4.13179e-23	1.7239e-13	0.00449038	29.6381
1002.5	8.40777e-22	3.88632e-21	1.6041e-17	1.29269e-22	3.83434e-23	1.59966e-13	0.00417681	27.903
1003.1	7.80362e-22	3.60775e-21	1.49001e-17	1.20038e-22	3.55963e-23	1.48493e-13	0.00388658	26.2776
1003.7	7.24949e-22	3.35224e-21	1.38527e-17	1.11563e-22	3.30763e-23	1.3797e-13	0.00361966	24.7622
1004.3	6.7453e-22	3.11976e-21	1.28988e-17	1.03845e-22	3.07836e-23	1.28397e-13	0.00337605	23.3568
1004.9	6.291e-22	2.91031e-21	1.20381e-17	9.68826e-23	2.8718e-23	1.19773e-13	0.00315574	22.0615
1005.5	5.88651e-22	2.72387e-21	1.12706e-17	9.06747e-23	2.68796e-23	1.12096e-13	0.00295874	20.8766
1006.1	5.53168e-22	2.56037e-21	1.05957e-17	8.52193e-23	2.52677e-23	1.05363e-13	0.00278498	19.8018
1006.7	5.20529e-22	2.41004e-21	9.97417e-18	8.01957e-23	2.37859e-23	9.91726e-14	0.00262469	18.7944
1007.3	4.89122e-22	2.26543e-21	9.37601e-18	7.53595e-23	2.23606e-23	9.32178e-14	0.0024704	17.8216
1007.9	4.58947e-22	2.12652e-21	8.80125e-18	7.07113e-23	2.09917e-23	8.74987e-14	0.00232213	16.8833
1008.5	4.30007e-22	1.99332e-21	8.24992e-18	6.62516e-23	1.96793e-23	8.20152e-14	0.00217986	15.9798
1009.1	4.02304e-22	1.86585e-21	7.72205e-18	6.19808e-23	1.84233e-23	7.67674e-14	0.00204361	15.1109
1009.7	3.75839e-22	1.74408e-21	7.21768e-18	5.78996e-23	1.72237e-23	7.17553e-14	0.00191337	14.2767
1010.31	3.50616e-22	1.62804e-21	6.73685e-18	5.40083e-23	1.60805e-23	6.69789e-14	0.00178914	13.4772
1010.91	3.26635e-22	1.51772e-21	6.27958e-18	5.03075e-23	1.49937e-23	6.24382e-14	0.00167094	12.7125
1011.51	3.03899e-22	1.41312e-21	5.84591e-18	4.67976e-23	1.39633e-23	5.81333e-14	0.00155875	11.9826
1012.11	2.82409e-22	1.31425e-21	5.43588e-18	4.34793e-23	1.29892e-23	5.40641e-14	0.00145258	11.2875
1012.71	2.62169e-22	1.22111e-21	5.04951e-18	4.03529e-23	1.20714e-23	5.02307e-14	0.00135244	10.6273
1013.31	2.43179e-22	1.13369e-21	4.68684e-18	3.74191e-23	1.121e-23	4.6633e-14	0.00125832	10.002
1013.91	2.25442e-22	1.05201e-21	4.3479e-18	3.46782e-23	1.04049e-23	4.32711e-14	0.00117023	9.41154
1014.51	2.08959e-22	9.7606e-22	4.03273e-18	3.21308e-23	9.65602e-24	4.01451e-14	0.00108816	8.85605
1015.11	1.93733e-22	9.05847e-22	3.74136e-18	2.97774e-23	8.96348e-24	3.72548e-14	0.00101213	8.33553
1015.71	1.79766e-22	8.41372e-22	3.47382e-18	2.76186e-23	8.32719e-24	3.46004e-14	0.000942132	7.85001
1016.31	1.6706e-22	7.82637e-22	3.23015e-18	2.56547e-23	7.74716e-24	3.21817e-14	0.000878167	7.39952
1016.91	1.55616e-22	7.29644e-22	3.01038e-18	2.38863e-23	7.22337e-24	2.9999e-14	0.000820238	6.98409
1017.51	1.45436e-22	6.82395e-22	2.81455e-18	2.23139e-23	6.75579e-24	2.80521e-14	0.000768347	6.60376
1018.11	1.36524e-22	6.40892e-22	2.64268e-18	2.09381e-23	6.34443e-24	2.63411e-14	0.000722496	6.25855
1018.71	1.28508e-22	6.03469e-22	2.48781e-18	1.97012e-23	5.97293e-24	2.47973e-14	0.000680948	5.93912
1019.31	1.20808e-22	5.67503e-22	2.33894e-18	1.85123e-23	5.61565e-24	2.33131e-14	0.000640977	5.6308
1019.91	1.13414e-22	5.32961e-22	2.19593e-18	1.73704e-23	5.27229e-24	2.1887e-14	0.00060255	5.33342
1020.51	1.06327e-22	4.99842e-22	2.0588e-18	1.62754e-23	4.94288e-24	2.05192e-14	0.000565668	5.04699
1021.11	9.95457e-23	4.68143e-22	1.92752e-18	1.52274e-23	4.62743e-24	1.92097e-14	0.000530332	4.77151
1021.71	9.30702e-23	4.37862e-22	1.80211e-18	1.42264e-23	4.32595e-24	1.79584e-14	0.000496543	4.50699
1022.31	8.68998e-23	4.08997e-22	1.68256e-18	1.32724e-23	4.03846e-24	1.67655e-14	0.000464303	4.25346
1022.91	8.1034e-23	3.81548e-22	1.56886e-18	1.23654e-23	3.76497e-24	1.56308e-14	0.000433612	4.0109
1023.51	7.54725e-23	3.55511e-22	1.46103e-18	1.15055e-23	3.50552e-24	1.45545e-14	0.000404471	3.77934
1024.11	7.02146e-23	3.30886e-22	1.35904e-18	1.06926e-23	3.2601e-24	1.35366e-14	0.000376882	3.55879
1024.71	6.52599e-23	3.0767e-22	1.26291e-18	9.92671e-24	3.02874e-24	1.25771e-14	0.000350845	3.34924
1025.31	6.0608e-23	2.85861e-22	1.17263e-18	9.20793e-24	2.81145e-24	1.16759e-14	0.000326362	3.15072
1025.91	5.62584e-23	2.65457e-22	1.0882e-18	8.53624e-24	2.60825e-24	1.08332e-14	0.000303434	2.96323
1026.51	5.22105e-23	2.46458e-22	1.00962e-18	7.91166e-24	2.41916e-24	1.00489e-14	0.000282062	2.78679
1027.11	4.8464e-23	2.2886e-22	9.36883e-19	7.33419e-24	2.24419e-24	9.32315e-15	0.000262247	2.62139
1027.71	4.50183e-23	2.12662e-22	8.69988e-19	6.80385e-24	2.08336e-24	8.65584e-15	0.00024399	2.46705
1028.31	4.18729e-23	1.97862e-22	8.08935e-19	6.32067e-24	1.93669e-24	8.04703e-15	0.000227291	2.32379
1028.91	3.90275e-23	1.84459e-22	7.53722e-19	5.88464e-24	1.80419e-24	7.49676e-15	0.000212154	2.1916
1029.51	3.64814e-23	1.7245e-22	7.04347e-19	5.49579e-24	1.68587e-24	7.00504e-15	0.000198577	2.0705
1030.12	3.42343e-23	1.61834e-22	6.60807e-19	5.15413e-24	1.58177e-24	6.5719e-15	0.000186563	1.9605
1030.72	3.22329e-23	1.52363e-22	6.22067e-19	4.85127e-24	1.48935e-24	6.18693e-15	0.000175837	1.85979
1031.32	3.03173e-23	1.43291e-22	5.84987e-19	4.56171e-24	1.40097e-24	5.8186e-15	0.000165568	1.76287
1031.92	2.84765e-23	1.34568e-22	5.49352e-19	4.28368e-24	1.31609e-24	5.46472e-15	0.000155696	1.66936
1032.52	2.67104e-23	1.26194e-22	5.15163e-19	4.01715e-24	1.23471e-24	5.12528e-15	0.000146223	1.57927
1033.12	2.50191e-23	1.1817e-22	4.82419e-19	3.76209e-24	1.15681e-24	4.80028e-15	0.000137148	1.49261
1033.72	2.34025e-23	1.10496e-22	4.51121e-19	3.51847e-24	1.08239e-24	4.48969e-15	0.00012847	1.40938
1034.32	2.18607e-23	1.03174e-22	4.21269e-19	3.28627e-24	1.01144e-24	4.19351e-15	0.000120188	1.32958
1034.92	2.03935e-23	9.62041e-23	3.92863e-19	3.06546e-24	9.4395e-25	3.91172e-15	0.000112304	1.25323
1035.52	1.90009e-23	8.95864e-23	3.65903e-19	2.85602e-24	8.79911e-25	3.64431e-15	0.000104815	1.18032
1036.12	1.7683e-23	8.33218e-23	3.4039e-19	2.65791e-24	8.19314e-25	3.39126e-15	9.77224e-05	1.11087
1036.72	1.64397e-23	7.7411e-23	3.16323e-19	2.4711e-24	7.62153e-25	3.15257e-15	9.1025e-05	1.04487
1037.32	1.5271e-23	7.18545e-23	2.93702e-19	2.29558e-24	7.08419e-25	2.92823e-15	8.47225e-05	0.982343
1037.92	1.41769e-23	6.66531e-23	2.72529e-19	2.13131e-24	6.58103e-25	2.71821e-15	7.88147e-05	0.923283
1038.52	1.31574e-23	6.18073e-23	2.52803e-19	1.97827e-24	6.11197e-25	2.52251e-15	7.33011e-05	0.867697
1039.12	1.22123e-23	5.73177e-23	2.34524e-19	1.83642e-24	5.67693e-25	2.34112e-15	6.81813e-05	0.815593
1039.72	1.13418e-23	5.31851e-23	2.17692e-19	1.70575e-24	5.27582e-25	2.17401e-15	6.34549e-05	0.766975
1040.32	1.05458e-23	4.941e-23	2.02308e-19	1.58622e-24	4.90855e-25	2.02119e-15	5.91217e-05	0.721849
1040.92	9.82426e-24	4.5993e-23	1.88371e-19	1.4778e-24	4.57505e-25	1.88263e-15	5.51811e-05	0.68022
1041.52	9.17717e-24	4.29348e-23	1.75883e-19	1.38048e-24	4.27523e-25	1.75833e-15	5.16327e-05	0.642095
1042.12	8.6045e-24	4.02361e-23	1.64842e-19	1.29421e-24	4.00901e-25	1.64827e-15	4.84764e-05	0.607478
1042.72	8.0994e-24	3.78639e-23	1.55116e-19	1.21797e-24	3.77323e-25	1.55113e-15	4.56759e-05	0.576075
1043.32	7.61995e-24	3.56141e-23	1.45884e-19	1.14556e-24	3.54906e-25	1.45887e-15	4.30133e-05	0.546052
1043.92	7.15902e-24	3.34519e-23	1.37007e-19	1.07591e-24	3.33334e-25	1.37014e-15	4.04515e-05	0.517098
1044.52	6.71663e-24	3.13772e-23	1.28486e-19	1.00904e-24	3.1261e-25	1.28494e-15	3.79908e-05	0.489211
1045.12	6.29275e-24	2.939e-23	1.20321e-19	9.44952e-25	2.92737e-25	1.20328e-15	3.56312e-05	0.462393
1045.72	5.88741e-24	2.74902e-23	1.12513e-19	8.83649e-25	2.73717e-25	1.12517e-15	3.33729e-05	0.436642
1046.32	5.50059e-24	2.56779e-23	1.05061e-19	8.25135e-25	2.55554e-25	1.05061e-15	3.1216e-05	0.411958
1046.92	5.1323e-24	2.39529e-23	9.7967e-20	7.69414e-25	2.38251e-25	9.79615e-16	2.91606e-05	0.388342
1047.52	4.78254e-24	2.23152e-23	9.12306e-20	7.16491e-25	2.21811e-25	9.12183e-16	2.72068e-05	0.365793
1048.12	4.45131e-24	2.07648e-23	8.48523e-20	6.6637e-25	2.06236e-25	8.48326e-16	2.53548e-05	0.344311
1048.72	4.13861e-24	1.93016e-23	7.88327e-20	6.19054e-25	1.9153e-25	7.88049e-16	2.36048e-05	0.323895
1049.32	3.84443e-24	1.79256e-23	7.31721e-20	5.74549e-25	1.77696e-25	7.3136e-16	2.19568e-05	0.304547
1049.92	3.56879e-24	1.66368e-23	6.78709e-20	5.32859e-25	1.64737e-25	6.78265e-16	2.04109e-05	0.286265
1050.53	3.31169e-24	1.54351e-23	6.29297e-20	4.93987e-25	1.52656e-25	6.28771e-16	1.89674e-05	0.26905
1051.13	3.07311e-24	1.43204e-23	5.83487e-20	4.57938e-25	1.41456e-25	5.82886e-16	1.76262e-05	0.2529
1051.73	2.85307e-24	1.32928e-23	5.41284e-20	4.24715e-25	1.3114e-25	5.40615e-16	1.63876e-05	0.237817
1052.33	2.65156e-24	1.23521e-23	5.02693e-20	3.94324e-25	1.21711e-25	5.01967e-16	1.52517e-05	0.2238
1052.93	2.46858e-24	1.14985e-23	4.67718e-20	3.66769e-25	1.13172e-25	4.66947e-16	1.42186e-05	0.210848
1053.53	2.30414e-24	1.07317e-23	4.36362e-20	3.42052e-25	1.05526e-25	4.35562e-16	1.32884e-05	0.198962
1054.13	2.15824e-24	1.00517e-23	4.0863e-20	3.2018e-25	9.87757e-26	4.0782e-16	1.24613e-05	0.188142
1054.73	2.03023e-24	9.45562e-24	3.844e-20	3.01056e-25	9.28933e-26	3.836e-16	1.17338e-05	0.178353
1055.33	1.91019e-24	8.89681e-24	3.61726e-20	2.83145e-25	8.7393e-26	3.60942e-16	1.10512e-05	0.169069
1055.93	1.79473e-24	8.35944e-24	3.39939e-20	2.65921e-25	8.2108e-26	3.39172e-16	1.03946e-05	0.160111
1056.53	1.68385e-24	7.84352e-24	3.19038e-20	2.49385e-25	7.7038e-26	3.18289e-16	9.764e-06	0.151479
1057.13	1.57756e-24	7.34904e-24	2.9902e-20	2.33539e-25	7.21825e-26	2.9829e-16	9.15946e-06	0.143174
1057.73	1.47587e-24	6.87603e-24	2.79883e-20	2.18381e-25	6.75411e-26	2.79173e-16	8.58095e-06	0.135195
1058.33	1.37877e-24	6.4245e-24	2.61626e-20	2.03913e-25	6.31133e-26	2.60935e-16	8.02845e-06	0.127544
1058.93	1.28628e-24	5.99444e-24	2.44247e-20	1.90136e-25	5.88987e-26	2.43575e-16	7.50195e-06	0.12022
1059.53	1.1984e-24	5.58588e-24	2.27742e-20	1.77049e-25	5.4897e-26	2.2709e-16	7.00145e-06	0.113224
1060.13	1.11512e-24	5.19882e-24	2.12111e-20	1.64655e-25	5.11075e-26	2.11478e-16	6.52694e-06	0.106556
1060.73	1.03647e-24	4.83327e-24	1.97352e-20	1.52952e-25	4.753e-26	1.96736e-16	6.07839e-06	0.100215
1061.33	9.62431e-25	4.48925e-24	1.83461e-20	1.41942e-25	4.4164e-26	1.82862e-16	5.65581e-06	0.0942041
1061.93	8.9302e-25	4.16676e-24	1.70438e-20	1.31625e-25	4.1009e-26	1.69855e-16	5.25919e-06	0.0885216
1062.53	8.28238e-25	3.8658e-24	1.5828e-20	1.22002e-25	3.80646e-26	1.57711e-16	4.88851e-06	0.0831682
1063.13	7.6809e-25	3.5864e-24	1.46985e-20	1.13073e-25	3.53304e-26	1.46429e-16	4.54377e-06	0.0781444
1063.73	7.1258e-25	3.32856e-24	1.36551e-20	1.04839e-25	3.2806e-26	1.36006e-16	4.22495e-06	0.0734504
1064.33	6.61713e-25	3.09229e-24	1.26976e-20	9.73009e-26	3.04909e-26	1.2644e-16	3.93205e-06	0.0690864
1064.93	6.15493e-25	2.8776e-24	1.18258e-20	9.04586e-26	2.83847e-26	1.17728e-16	3.66505e-06	0.0650529
1065.53	5.73924e-25	2.68449e-24	1.10395e-20	8.43128e-26	2.6487e-26	1.09869e-16	3.42395e-06	0.06135
1066.13	5.37012e-25	2.51299e-24	1.03385e-20	7.88642e-26	2.47972e-26	1.0286e-16	3.20874e-06	0.0579782
1066.73	5.04738e-25	2.363e-24	9.72225e-21	7.41101e-26	2.33142e-26	9.66952e-17	3.01928e-06	0.0549362
1067.33	4.74997e-25	2.22481e-24	9.15258e-21	6.97346e-26	2.19445e-26	9.0993e-17	2.84402e-06	0.0520862
1067.93	4.46397e-25	2.09203e-24	8.60452e-21	6.55292e-26	2.0627e-26	8.55034e-17	2.67535e-06	0.049337
1068.53	4.18938e-25	1.96462e-24	8.07805e-21	6.14933e-26	1.93617e-26	8.02271e-17	2.51326e-06	0.0466886
1069.13	3.92618e-25	1.84256e-24	7.5732e-21	5.76267e-26	1.81485e-26	7.51647e-17	2.35776e-06	0.0441408
1069.73	3.67438e-25	1.72585e-24	7.08997e-21	5.39292e-26	1.69875e-26	7.03169e-17	2.20887e-06	0.0416936
1070.34	3.43397e-25	1.61445e-24	6.62836e-21	5.04003e-26	1.58786e-26	6.56844e-17	2.06657e-06	0.0393468
1070.94	3.20493e-25	1.50836e-24	6.18837e-21	4.70397e-26	1.48219e-26	6.12677e-17	1.93089e-06	0.0371003
1071.54	2.98727e-25	1.40754e-24	5.77002e-21	4.38471e-26	1.38174e-26	5.70676e-17	1.80183e-06	0.0349542
1072.14	2.78097e-25	1.31199e-24	5.3733e-21	4.08222e-26	1.28651e-26	5.30846e-17	1.67938e-06	0.0329082
1072.74	2.58603e-25	1.22168e-24	4.99822e-21	3.79647e-26	1.19649e-26	4.93195e-17	1.56357e-06	0.0309623
1073.34	2.40244e-25	1.13659e-24	4.64479e-21	3.52742e-26	1.1117e-26	4.57728e-17	1.45439e-06	0.0291164
1073.94	2.2302e-25	1.05671e-24	4.31302e-21	3.27504e-26	1.03212e-26	4.24452e-17	1.35184e-06	0.0273704
1074.54	2.06929e-25	9.82006e-25	4.0029e-21	3.0393e-26	9.57768e-27	3.93374e-17	1.25595e-06	0.0257243
1075.14	1.91972e-25	9.12472e-25	3.71444e-21	2.82017e-26	8.88634e-27	3.64501e-17	1.16671e-06	0.0241778
1075.74	1.78148e-25	8.48084e-25	3.44766e-21	2.61761e-26	8.24722e-27	3.37837e-17	1.08412e-06	0.022731
1076.34	1.65456e-25	7.88824e-25	3.20254e-21	2.4316e-26	7.66032e-27	3.13391e-17	1.0082e-06	0.0213837
1076.94	1.53894e-25	7.34671e-25	2.97911e-21	2.26209e-26	7.12565e-27	2.91169e-17	9.38949e-07	0.0201359
1077.54	1.43464e-25	6.85607e-25	2.77735e-21	2.10906e-26	6.64321e-27	2.71176e-17	8.76374e-07	0.0189874
1078.14	1.34163e-25	6.41613e-25	2.59729e-21	1.97248e-26	6.21301e-27	2.5342e-17	8.20479e-07	0.0179382
1078.74	1.25992e-25	6.0267e-25	2.43892e-21	1.85231e-26	5.83506e-27	2.37907e-17	7.71272e-07	0.0169881
1079.34	1.18589e-25	5.67169e-25	2.29534e-21	1.74334e-26	5.49273e-27	2.2392e-17	7.26642e-07	0.0161082
1079.94	1.11468e-25	5.3295e-25	2.15715e-21	1.63854e-26	5.16343e-27	2.1048e-17	6.83713e-07	0.0152588
1080.54	1.04624e-25	5.00009e-25	2.02432e-21	1.53785e-26	4.84704e-27	1.9758e-17	6.42467e-07	0.0144399
1081.14	9.80587e-26	4.68358e-25	1.89686e-21	1.44129e-26	4.54357e-27	1.85217e-17	6.02903e-07	0.0136516
1081.74	9.17726e-26	4.38004e-25	1.77478e-21	1.34884e-26	4.25303e-27	1.73391e-17	5.6502e-07	0.0128937
1082.34	8.57658e-26	4.08959e-25	1.65809e-21	1.26052e-26	3.97542e-27	1.62101e-17	5.28817e-07	0.0121664
1082.94	8.00389e-26	3.81231e-25	1.54681e-21	1.17631e-26	3.71075e-27	1.51346e-17	4.94294e-07	0.0114697
1083.54	7.45923e-26	3.54831e-25	1.44095e-21	1.09623e-26	3.45903e-27	1.41124e-17	4.61448e-07	0.0108036
1084.14	6.94263e-26	3.29767e-25	1.34051e-21	1.02026e-26	3.22027e-27	1.31434e-17	4.3028e-07	0.0101682
1084.74	6.45414e-26	3.0605e-25	1.24552e-21	9.48413e-27	2.99447e-27	1.22275e-17	4.00788e-07	0.00956345
1085.34	5.99381e-26	2.8369e-25	1.15597e-21	8.80686e-27	2.78163e-27	1.13645e-17	3.72971e-07	0.00898947
1085.94	5.56167e-26	2.62695e-25	1.0719e-21	8.17077e-27	2.58178e-27	1.05543e-17	3.46829e-07	0.00844626
1086.54	5.15777e-26	2.43076e-25	9.933e-22	7.57588e-27	2.39491e-27	9.79693e-18	3.22359e-07	0.00793385
1087.14	4.78215e-26	2.24843e-25	9.20192e-22	7.02219e-27	2.22103e-27	9.0921e-18	2.99561e-07	0.00745229
1087.74	4.43486e-26	2.08004e-25	8.52586e-22	6.50967e-27	2.06015e-27	8.43973e-18	2.78434e-07	0.00700161
1088.34	4.11593e-26	1.9257e-25	7.90494e-22	6.03835e-27	1.91228e-27	7.83971e-18	2.58977e-07	0.00658184
1088.94	3.82542e-26	1.7855e-25	7.33928e-22	5.60822e-27	1.77742e-27	7.29192e-18	2.41189e-07	0.00619301
1089.54	3.56335e-26	1.65954e-25	6.82901e-22	5.21927e-27	1.65559e-27	6.79622e-18	2.25069e-07	0.00583517
1090.15	3.32978e-26	1.54792e-25	6.37423e-22	4.87151e-27	1.54678e-27	6.3525e-18	2.10616e-07	0.00550836
1090.75	3.12475e-26	1.45073e-25	5.97509e-22	4.56493e-27	1.45102e-27	5.96063e-18	1.97829e-07	0.00521259
1091.35	2.9426e-26	1.3651e-25	5.62044e-22	4.29117e-27	1.36568e-27	5.61025e-18	1.86378e-07	0.00494217
1091.95	2.76829e-26	1.28323e-25	5.28062e-22	4.02818e-27	1.28391e-27	5.27423e-18	1.75396e-07	0.00468192
1092.55	2.601e-26	1.2047e-25	4.95407e-22	3.77488e-27	1.20533e-27	4.95116e-18	1.64838e-07	0.00443104
1093.15	2.4407e-26	1.12949e-25	4.64081e-22	3.5314e-27	1.12994e-27	4.64106e-18	1.54703e-07	0.00418953
1093.75	2.28734e-26	1.05758e-25	4.34086e-22	3.29782e-27	1.05775e-27	4.34397e-18	1.44992e-07	0.00395739
1094.35	2.14092e-26	9.88961e-26	4.05422e-22	3.07426e-27	9.88756e-28	4.05992e-18	1.35705e-07	0.00373462
1094.95	2.00138e-26	9.23616e-26	3.78092e-22	2.86082e-27	9.22958e-28	3.78892e-18	1.26842e-07	0.00352122
1095.55	1.86871e-26	8.61531e-26	3.52097e-22	2.65761e-27	8.60361e-28	3.531e-18	1.18405e-07	0.0033172
1096.15	1.74287e-26	8.0269e-26	3.27439e-22	2.46473e-27	8.00963e-28	3.2862e-18	1.10392e-07	0.00312254
1096.75	1.62384e-26	7.4708e-26	3.04119e-22	2.28229e-27	7.44767e-28	3.05454e-18	1.02805e-07	0.00293726
1097.35	1.51158e-26	6.94686e-26	2.82139e-22	2.1104e-27	6.91774e-28	2.83604e-18	9.56439e-08	0.00276135
1097.95	1.40606e-26	6.45493e-26	2.615e-22	1.94916e-27	6.41986e-28	2.63074e-18	8.89087e-08	0.00259481
1098.55	1.30726e-26	5.99485e-26	2.42205e-22	1.79867e-27	5.95403e-28	2.43865e-18	8.25999e-08	0.00243765
1099.15	1.21513e-26	5.5665e-26	2.24254e-22	1.65905e-27	5.52026e-28	2.25982e-18	7.67178e-08	0.00228986
1099.75	1.12967e-26	5.16972e-26	2.0765e-22	1.5304e-27	5.11858e-28	2.09425e-18	7.12628e-08	0.00215145
1100.35	1.05082e-26	4.80435e-26	1.92394e-22	1.41282e-27	4.74899e-28	1.94199e-18	6.62352e-08	0.00202241
1100.95	9.78567e-27	4.47026e-26	1.78487e-22	1.30642e-27	4.41151e-28	1.80306e-18	6.16352e-08	0.00190275
1101.55	9.12876e-27	4.1673e-26	1.65931e-22	1.2113e-27	4.10614e-28	1.67748e-18	5.74633e-08	0.00179247
1102.15	8.53718e-27	3.89533e-26	1.54728e-22	1.12758e-27	3.83291e-28	1.56529e-18	5.37198e-08	0.00169157
1102.75	8.01062e-27	3.65418e-26	1.44879e-22	1.05536e-27	3.59182e-28	1.4665e-18	5.04049e-08	0.00160004
1103.35	7.54192e-27	3.44047e-26	1.36238e-22	9.9345e-28	3.37941e-28	1.37969e-18	4.74729e-08	0.00151696
1103.95	7.09507e-27	3.23713e-26	1.28032e-22	9.3517e-28	3.17748e-28	1.29721e-18	4.46834e-08	0.00143744
1104.55	6.66496e-27	3.04168e-26	1.20148e-22	8.79507e-28	2.98341e-28	1.21797e-18	4.20015e-08	0.00136078
1105.15	6.25164e-27	2.85413e-26	1.12587e-22	8.26412e-28	2.7972e-28	1.14195e-18	3.94273e-08	0.00128696
1105.75	5.8552e-27	2.67447e-26	1.05348e-22	7.75839e-28	2.61885e-28	1.06917e-18	3.69608e-08	0.001216
1106.35	5.47569e-27	2.50269e-26	9.84311e-23	7.27739e-28	2.44836e-28	9.99611e-19	3.46018e-08	0.00114789
1106.95	5.11319e-27	2.33879e-26	9.18364e-23	6.82064e-28	2.28572e-28	9.33274e-19	3.23504e-08	0.00108263
1107.55	4.76776e-27	2.18276e-26	8.55635e-23	6.38767e-28	2.13094e-28	8.70157e-19	3.02064e-08	0.00102021
1108.15	4.43948e-27	2.03459e-26	7.96123e-23	5.978e-28	1.98401e-28	8.10257e-19	2.817e-08	0.000960639
1108.75	4.12841e-27	1.89427e-26	7.39827e-23	5.59116e-28	1.84494e-28	7.53571e-19	2.6241e-08	0.000903906
1109.35	3.83462e-27	1.76181e-26	6.86745e-23	5.22666e-28	1.71372e-28	7.00096e-19	2.44194e-08	0.000850013
1109.95	3.55817e-27	1.63719e-26	6.36875e-23	4.88402e-28	1.59036e-28	6.49831e-19	2.27051e-08	0.000798958
1110.56	3.29915e-27	1.52041e-26	5.90215e-23	4.56278e-28	1.47484e-28	6.02771e-19	2.10982e-08	0.000750738
1111.16	3.0576e-27	1.41146e-26	5.46764e-23	4.26245e-28	1.36718e-28	5.58915e-19	1.95985e-08	0.000705352
1111.76	2.83361e-27	1.31033e-26	5.06521e-23	3.98255e-28	1.26737e-28	5.1826e-19	1.82061e-08	0.000662798
1112.36	2.62725e-27	1.21703e-26	4.69483e-23	3.72261e-28	1.1754e-28	4.80803e-19	1.69208e-08	0.000623073
1112.96	2.43857e-27	1.13153e-26	4.35649e-23	3.48215e-28	1.09128e-28	4.46541e-19	1.57428e-08	0.000586176
1113.56	2.26764e-27	1.05384e-26	4.05018e-23	3.2607e-28	1.01501e-28	4.15471e-19	1.46719e-08	0.000552105
1114.16	2.11455e-27	9.83955e-27	3.77588e-23	3.05776e-28	9.4659e-29	3.87592e-19	1.3708e-08	0.000520857
1114.76	1.97934e-27	9.2186e-27	3.53357e-23	2.87287e-28	8.86012e-29	3.62899e-19	1.28512e-08	0.000492431
1115.36	1.8613e-27	8.67208e-27	3.3218e-23	2.70484e-28	8.32927e-29	3.4125e-19	1.20967e-08	0.000466709
1115.96	1.75049e-27	8.15763e-27	3.12299e-23	2.54452e-28	7.83019e-29	3.20899e-19	1.13865e-08	0.000442266
1116.56	1.64399e-27	7.66272e-27	2.9319e-23	2.38938e-28	7.35011e-29	3.0133e-19	1.07034e-08	0.000418681
1117.16	1.54177e-27	7.18737e-27	2.74854e-23	2.23954e-28	6.88907e-29	2.82544e-19	1.00473e-08	0.000395955
1117.76	1.44384e-27	6.7316e-27	2.57289e-23	2.09511e-28	6.44712e-29	2.6454e-19	9.41833e-09	0.00037409
1118.36	1.3502e-27	6.29544e-27	2.40497e-23	1.95623e-28	6.02431e-29	2.4732e-19	8.81645e-09	0.000353087
1118.96	1.26084e-27	5.87892e-27	2.24477e-23	1.82301e-28	5.62069e-29	2.30885e-19	8.24167e-09	0.000332947
1119.56	1.17577e-27	5.48208e-27	2.0923e-23	1.69556e-28	5.2363e-29	2.15234e-19	7.69401e-09	0.000313672
1120.16	1.09499e-27	5.10493e-27	1.94754e-23	1.57403e-28	4.87119e-29	2.00369e-19	7.17348e-09	0.000295263
1120.76	1.01848e-27	4.74751e-27	1.81051e-23	1.45852e-28	4.52541e-29	1.86291e-19	6.68009e-09	0.000277722
1121.36	9.46249e-28	4.40984e-27	1.68119e-23	1.34915e-28	4.19901e-29	1.72999e-19	6.21385e-09	0.00026105
1121.96	8.78298e-28	4.09195e-27	1.55959e-23	1.24606e-28	3.89203e-29	1.60495e-19	5.77477e-09	0.000245249
1122.56	8.14622e-28	3.79387e-27	1.44571e-23	1.14936e-28	3.60453e-29	1.48779e-19	5.36286e-09	0.00023032
1123.16	7.5522e-28	3.51563e-27	1.33955e-23	1.05916e-28	3.33654e-29	1.37853e-19	4.97813e-09	0.000216264
1123.76	7.0009e-28	3.25725e-27	1.2411e-23	9.75603e-29	3.08812e-29	1.27715e-19	4.62059e-09	0.000203083
1124.36	6.4923e-28	3.01876e-27	1.15037e-23	8.98797e-29	2.85932e-29	1.18368e-19	4.29026e-09	0.000190779
1124.96	6.02638e-28	2.80019e-27	1.06736e-23	8.28868e-29	2.65019e-29	1.09812e-19	3.98714e-09	0.000179352
1125.56	5.60313e-28	2.60158e-27	9.92059e-24	7.65936e-29	2.46076e-29	1.02047e-19	3.71125e-09	0.000168805
1126.16	5.22253e-28	2.42293e-27	9.24474e-24	7.10123e-29	2.2911e-29	9.50743e-20	3.46259e-09	0.000159138
1126.76	4.88457e-28	2.2643e-27	8.64603e-24	6.61551e-29	2.14124e-29	8.88945e-20	3.24117e-09	0.000150353
1127.36	4.58884e-28	2.12551e-27	8.12378e-24	6.20272e-29	2.01106e-29	8.35012e-20	3.04678e-09	0.000142445
1127.96	4.31517e-28	1.99697e-27	7.64141e-24	5.82667e-29	1.89109e-29	7.85166e-20	2.86651e-09	0.000135027
1128.56	4.05198e-28	1.87315e-27	7.17795e-24	5.46613e-29	1.77587e-29	7.3724e-20	2.693e-09	0.000127875
1129.16	3.79928e-28	1.75411e-27	6.73334e-24	5.12099e-29	1.66539e-29	6.91234e-20	2.52626e-09	0.000120989
1129.76	3.55707e-28	1.63987e-27	6.30752e-24	4.79113e-29	1.55963e-29	6.47148e-20	2.36631e-09	0.000114369
1130.37	3.32534e-28	1.53045e-27	5.90044e-24	4.47643e-29	1.45856e-29	6.04979e-20	2.21316e-09	0.000108014
1130.97	3.1041e-28	1.42589e-27	5.51204e-24	4.17676e-29	1.36217e-29	5.64728e-20	2.06683e-09	0.000101923
1131.57	2.89334e-28	1.32623e-27	5.14227e-24	3.89202e-29	1.27044e-29	5.26394e-20	1.92733e-09	9.60949e-05
1132.17	2.69306e-28	1.23148e-27	4.79107e-24	3.62208e-29	1.18335e-29	4.89976e-20	1.79469e-09	9.05298e-05
1132.77	2.50327e-28	1.14169e-27	4.45839e-24	3.36683e-29	1.10088e-29	4.55474e-20	1.66891e-09	8.52267e-05
1133.37	2.32395e-28	1.05688e-27	4.14417e-24	3.12614e-29	1.02302e-29	4.22886e-20	1.55001e-09	8.0185e-05
1133.97	2.15512e-28	9.77079e-28	3.84836e-24	2.8999e-29	9.49732e-30	3.92212e-20	1.43801e-09	7.5404e-05
1134.57	1.99676e-28	9.02324e-28	3.57091e-24	2.688e-29	8.81011e-30	3.63451e-20	1.33292e-09	7.08829e-05
1135.17	1.84888e-28	8.32644e-28	3.31175e-24	2.4903e-29	8.16835e-30	3.36602e-20	1.23477e-09	6.66211e-05
1135.77	1.71148e-28	7.68069e-28	3.07084e-24	2.30669e-29	7.57185e-30	3.11666e-20	1.14356e-09	6.2618e-05
1136.37	1.58456e-28	7.08629e-28	2.84811e-24	2.13706e-29	7.02041e-30	2.8864e-20	1.05931e-09	5.88727e-05
1136.97	1.46811e-28	6.54356e-28	2.64352e-24	1.98129e-29	6.51385e-30	2.67525e-20	9.82037e-10	5.53847e-05
1137.57	1.36214e-28	6.05279e-28	2.45701e-24	1.83925e-29	6.05198e-30	2.48319e-20	9.1176e-10	5.21533e-05
1138.17	1.26664e-28	5.6143e-28	2.28852e-24	1.71083e-29	5.63461e-30	2.31022e-20	8.48493e-10	4.91777e-05
1138.77	1.18161e-28	5.22839e-28	2.138e-24	1.59591e-29	5.26154e-30	2.15633e-20	7.92252e-10	4.64573e-05
1139.37	1.10705e-28	4.89537e-28	2.00539e-24	1.49437e-29	4.93258e-30	2.02152e-20	7.43052e-10	4.39914e-05
1139.97	1.03925e-28	4.59635e-28	1.88441e-24	1.40145e-29	4.63218e-30	1.89905e-20	6.98411e-10	4.16981e-05
1140.57	9.73866e-29	4.30899e-28	1.76777e-24	1.31171e-29	4.34236e-30	1.7811e-20	6.5542e-10	3.94823e-05
1141.17	9.10925e-29	4.03324e-28	1.6555e-24	1.22519e-29	4.06322e-30	1.66768e-20	6.14081e-10	3.73444e-05
1141.77	8.50453e-29	3.76912e-28	1.54763e-24	1.14196e-29	3.7949e-30	1.55881e-20	5.74405e-10	3.52848e-05
1142.37	7.92479e-29	3.51663e-28	1.44422e-24	1.06207e-29	3.53753e-30	1.45453e-20	5.36402e-10	3.33037e-05
1142.97	7.37029e-29	3.27578e-28	1.34529e-24	9.8558e-30	3.29126e-30	1.35486e-20	5.00081e-10	3.14017e-05
1143.57	6.84132e-29	3.04656e-28	1.2509e-24	9.12554e-30	3.05621e-30	1.25983e-20	4.6545e-10	2.95791e-05
1144.17	6.33815e-29	2.82898e-28	1.16108e-24	8.43048e-30	2.83251e-30	1.16947e-20	4.32521e-10	2.78363e-05
1144.77	5.86106e-29	2.62305e-28	1.07588e-24	7.77122e-30	2.62031e-30	1.0838e-20	4.01301e-10	2.61738e-05
1145.37	5.41032e-29	2.42878e-28	9.95334e-25	7.14834e-30	2.41973e-30	1.00287e-20	3.71802e-10	2.45919e-05
1145.97	4.98622e-29	2.24615e-28	9.19484e-25	6.56242e-30	2.23092e-30	9.2668e-21	3.44031e-10	2.3091e-05
1146.57	4.58904e-29	2.07518e-28	8.48372e-25	6.01407e-30	2.054e-30	8.55276e-21	3.17999e-10	2.16715e-05
1147.17	4.21904e-29	1.91588e-28	7.82039e-25	5.50386e-30	1.8891e-30	7.88682e-21	2.93715e-10	2.03339e-05
1147.77	3.8765e-29	1.76824e-28	7.20526e-25	5.03239e-30	1.73637e-30	7.26925e-21	2.71189e-10	1.90785e-05
1148.37	3.56171e-29	1.63227e-28	6.63875e-25	4.60024e-30	1.59594e-30	6.70034e-21	2.50429e-10	1.79058e-05
1148.97	3.27494e-29	1.50797e-28	6.12126e-25	4.20801e-30	1.46794e-30	6.18037e-21	2.31446e-10	1.68161e-05
1149.57	3.01647e-29	1.39535e-28	5.65321e-25	3.85629e-30	1.35251e-30	5.70962e-21	2.14249e-10	1.58098e-05
1150.18	2.78657e-29	1.29442e-28	5.235e-25	3.54565e-30	1.24978e-30	5.28837e-21	1.98847e-10	1.48873e-05
1150.78	2.58552e-29	1.20517e-28	4.86706e-25	3.2767e-30	1.15988e-30	4.91691e-21	1.85251e-10	1.40491e-05
1151.38	2.41361e-29	1.1276e-28	4.54979e-25	3.05002e-30	1.08295e-30	4.59551e-21	1.73468e-10	1.32955e-05
1151.98	2.26415e-29	1.05908e-28	4.2717e-25	2.8559e-30	1.01603e-30	4.31277e-21	1.63092e-10	1.26092e-05
1152.58	2.12128e-29	9.93475e-29	4.00561e-25	2.67091e-30	9.52066e-31	4.04191e-21	1.53165e-10	1.19493e-05
1153.18	1.98434e-29	9.30541e-29	3.7504e-25	2.49404e-30	8.90762e-31	3.78188e-21	1.43649e-10	1.13142e-05
1153.78	1.85333e-29	8.70273e-29	3.50606e-25	2.32521e-30	8.32111e-31	3.5327e-21	1.3454e-10	1.07037e-05
1154.38	1.72822e-29	8.12664e-29	3.27256e-25	2.16435e-30	7.76106e-31	3.29439e-21	1.25836e-10	1.01178e-05
1154.98	1.60901e-29	7.57709e-29	3.04988e-25	2.01139e-30	7.22738e-31	3.06697e-21	1.17537e-10	9.55626e-06
1155.58	1.49568e-29	7.05403e-29	2.83799e-25	1.86625e-30	6.71998e-31	2.85045e-21	1.09639e-10	9.01903e-06
1156.18	1.38822e-29	6.55739e-29	2.63689e-25	1.72887e-30	6.23879e-31	2.64485e-21	1.02141e-10	8.50598e-06
1156.78	1.28661e-29	6.08713e-29	2.44654e-25	1.59916e-30	5.78372e-31	2.45019e-21	9.50416e-11	8.017e-06
1157.38	1.19083e-29	5.64318e-29	2.26692e-25	1.47706e-30	5.3547e-31	2.26648e-21	8.83379e-11	7.552e-06
1157.98	1.10088e-29	5.22549e-29	2.09801e-25	1.36249e-30	4.95163e-31	2.09376e-21	8.20284e-11	7.11084e-06
1158.58	1.01674e-29	4.83401e-29	1.93979e-25	1.25538e-30	4.57443e-31	1.93202e-21	7.6111e-11	6.69342e-06
1159.18	9.38387e-30	4.46868e-29	1.79223e-25	1.15565e-30	4.22303e-31	1.7813e-21	7.05838e-11	6.29963e-06
1159.78	8.65818e-30	4.12944e-29	1.65532e-25	1.06324e-30	3.89734e-31	1.6416e-21	6.54449e-11	5.92936e-06
1160.38	7.99016e-30	3.81623e-29	1.52903e-25	9.78067e-31	3.59728e-31	1.51296e-21	6.06924e-11	5.5825e-06
1160.98	7.37965e-30	3.52901e-29	1.41334e-25	9.00063e-31	3.32276e-31	1.39538e-21	5.63243e-11	5.25892e-06
1161.58	6.82651e-30	3.26771e-29	1.30823e-25	8.29152e-31	3.07371e-31	1.28888e-21	5.23386e-11	4.95853e-06
1162.18	6.33061e-30	3.03228e-29	1.21367e-25	7.65264e-31	2.85004e-31	1.19349e-21	4.87335e-11	4.68121e-06
1162.78	5.8918e-30	2.82266e-29	1.12965e-25	7.08323e-31	2.65167e-31	1.10921e-21	4.5507e-11	4.42685e-06
1163.38	5.50993e-30	2.6388e-29	1.05614e-25	6.58258e-31	2.47852e-31	1.03607e-21	4.26571e-11	4.19534e-06
1163.98	5.17787e-30	2.47745e-29	9.91819e-26	6.14116e-31	2.32739e-31	9.72682e-22	4.0137e-11	3.98409e-06
1164.58	4.86403e-30	2.32422e-29	9.30825e-26	5.71925e-31	2.18425e-31	9.12724e-22	3.77431e-11	3.78192e-06
1165.18	4.56432e-30	2.17733e-29	8.7242e-26	5.31235e-31	2.04733e-31	8.55396e-22	3.54498e-11	3.5874e-06
1165.78	4.27848e-30	2.03674e-29	8.16575e-26	4.9208e-31	1.91653e-31	8.00659e-22	3.32556e-11	3.40045e-06
1166.38	4.00622e-30	1.90238e-29	7.63261e-26	4.54493e-31	1.79177e-31	7.48473e-22	3.11594e-11	3.22098e-06
1166.98	3.74727e-30	1.77421e-29	7.12447e-26	4.18505e-31	1.67296e-31	6.988e-22	2.91599e-11	3.04891e-06
1167.58	3.50136e-30	1.65218e-29	6.64103e-26	3.84148e-31	1.56001e-31	6.51599e-22	2.72557e-11	2.88416e-06
1168.18	3.26821e-30	1.53623e-29	6.182e-26	3.51457e-31	1.45283e-31	6.06833e-22	2.54457e-11	2.72664e-06
1168.78	3.04755e-30	1.42632e-29	5.74708e-26	3.20462e-31	1.35134e-31	5.6446e-22	2.37284e-11	2.57625e-06
1169.38	2.83909e-30	1.3224e-29	5.33596e-26	2.91196e-31	1.25543e-31	5.24443e-22	2.21027e-11	2.43293e-06
1169.98	2.64256e-30	1.22441e-29	4.94836e-26	2.63693e-31	1.16504e-31	4.86741e-22	2.05672e-11	2.29658e-06
1170.59	2.45769e-30	1.1323e-29	4.58397e-26	2.37984e-31	1.08006e-31	4.51316e-22	1.91207e-11	2.16712e-06
1171.19	2.28419e-30	1.04603e-29	4.24249e-26	2.14101e-31	1.00042e-31	4.18128e-22	1.77619e-11	2.04447e-06
1171.79	2.1218e-30	9.65541e-30	3.92363e-26	1.92078e-31	9.2601e-32	3.87137e-22	1.64894e-11	1.92853e-06
1172.39	1.97023e-30	8.90783e-30	3.62708e-26	1.71947e-31	8.56755e-32	3.58305e-22	1.53021e-11	1.81923e-06
1172.99	1.82922e-30	8.21705e-30	3.35255e-26	1.53739e-31	7.92565e-32	3.31593e-22	1.41985e-11	1.71648e-06
1173.59	1.69848e-30	7.58257e-30	3.09974e-26	1.37489e-31	7.3335e-32	3.0696e-22	1.31775e-11	1.6202e-06
1174.19	1.57774e-30	7.00388e-30	2.86835e-26	1.23227e-31	6.79022e-32	2.84367e-22	1.22378e-11	1.53029e-06
1174.79	1.46672e-30	6.48047e-30	2.65808e-26	1.10987e-31	6.29491e-32	2.63776e-22	1.13781e-11	1.44668e-06
1175.39	1.36514e-30	6.01185e-30	2.46864e-26	1.00801e-31	5.84671e-32	2.45147e-22	1.0597e-11	1.36928e-06
1175.99	1.2722e-30	5.59421e-30	2.29849e-26	9.2562e-32	5.44194e-32	2.28326e-22	9.88879e-12	1.29771e-06
1176.59	1.18233e-30	5.19477e-30	2.13528e-26	8.49028e-32	5.05257e-32	2.12164e-22	9.20757e-12	1.22893e-06
1177.19	1.09435e-30	4.80583e-30	1.97617e-26	7.74809e-32	4.67227e-32	1.96397e-22	8.54295e-12	1.16223e-06
1177.79	1.0085e-30	4.42822e-30	1.82151e-26	7.03123e-32	4.30202e-32	1.81064e-22	7.8964e-12	1.09762e-06
1178.39	9.2503e-31	4.06278e-30	1.67167e-26	6.34129e-32	3.94277e-32	1.662e-22	7.26939e-12	1.03517e-06
1178.99	8.4418e-31	3.71033e-30	1.527e-26	5.67988e-32	3.5955e-32	1.51843e-22	6.66342e-12	9.74912e-07
1179.59	7.66195e-31	3.37171e-30	1.38787e-26	5.04858e-32	3.26115e-32	1.3803e-22	6.07997e-12	9.16885e-07
1180.19	6.91319e-31	3.04774e-30	1.25465e-26	4.44898e-32	2.94071e-32	1.24796e-22	5.52051e-12	8.61134e-07
1180.79	6.19795e-31	2.73926e-30	1.12768e-26	3.88269e-32	2.63512e-32	1.12179e-22	4.98654e-12	8.077e-07
1181.39	5.51869e-31	2.4471e-30	1.00734e-26	3.35129e-32	2.34535e-32	1.00215e-22	4.47953e-12	7.56626e-07
1181.99	4.87783e-31	2.1721e-30	8.93974e-27	2.85638e-32	2.07236e-32	8.89418e-23	4.00097e-12	7.07954e-07
1182.59	4.27782e-31	1.91507e-30	7.87954e-27	2.39956e-32	1.81712e-32	7.83949e-23	3.55233e-12	6.61725e-07
1183.19	3.72109e-31	1.67685e-30	6.8964e-27	1.98242e-32	1.5806e-32	6.86115e-23	3.1351e-12	6.17983e-07
1183.79	3.2101e-31	1.45828e-30	5.9939e-27	1.60655e-32	1.36374e-32	5.96283e-23	2.75077e-12	5.76769e-07
1184.39	2.74727e-31	1.26017e-30	5.17567e-27	1.27355e-32	1.16752e-32	5.14819e-23	2.40081e-12	5.38126e-07
1184.99	2.33506e-31	1.08338e-30	4.44531e-27	9.85011e-33	9.92892e-33	4.42091e-23	2.0867e-12	5.02095e-07
1185.59	1.97589e-31	9.28716e-31	3.80644e-27	7.42531e-33	8.40828e-33	3.78465e-23	1.80994e-12	4.68718e-07
1186.19	1.67221e-31	7.9702e-31	3.26265e-27	5.47702e-33	7.12288e-33	3.24309e-23	1.572e-12	4.38038e-07
[truncated: 23 more rows]

[truncated: 30 more sheets: Figure 4d, Figure 4e, Figure 5b-c, Table 1, Supplementary Figure 1, Supplementary Figure 2, Supplementary Figure 3a-e, Supplementary Figure 3f-g, Supplementary Table 1, Supplementary Note Figure SN1, Supplementary Note Figure SN2, Supplementary Note Figure SN3, Supplementary Note Figure SN4, Supplementary Note Figure SN5, Supplementary Note Figure SN6, Supplementary Note Figure SN7, Supplementary Note Figure SN8, Supplementary Note Figure SN9, Supplementary Note Figure SN10, Supplementary Note Figure SN11 …]
